# Supplementary material for: Benchmarking 3D electron diffraction strategies for ceramics
Source: IUCrJ. 2026 Apr 27;13(Pt 3):291–303. doi: 10.1107/S2052252526003155 (PMC13134496; doi:10.1107/S2052252526003155)
Supplement: Supplementary file 1 [file m-13-00291-sup1.cif]

data_LATP
#==============================================================================

# PROCESSING SUMMARY (IUCr Office Use Only)

_journal_date_recd_electronic      2026-01-16
_journal_date_to_coeditor         ?
_journal_date_from_coeditor       ?
_journal_date_accepted     2026-03-24
_journal_date_printers_first      ?
_journal_date_printers_final      ?
_journal_date_proofs_out          ?
_journal_date_proofs_in           ?
_journal_coeditor_name            ?
_journal_coeditor_code      OF5009SUP1
_journal_coeditor_notes
; ?
;
_journal_paper_category      FA
_journal_techeditor_code      M260315
_iucr_compatibility_tag          ACTA95
_journal_techeditor_notes  
;
;
_journal_coden_ASTM               ?
_journal_name_full                ?
_journal_year                     ?
_journal_volume                   ?
_journal_issue                    ?
_journal_page_first               ?
_journal_page_last                ?
_journal_suppl_publ_number        ?
_journal_suppl_publ_pages         ?

#==============================================================================


_chemical_name_common                  'Li1.2958 O12 P3 Ti2'
_cell_length_a                         11.9608(9)
_cell_length_b                         8.6285(11)
_cell_length_c                         8.6728(7)
_cell_angle_alpha                      90.000000
_cell_angle_beta                       90.000000
_cell_angle_gamma                      90.000000
_cell_volume                           895.065612
_space_group_name_H-M_alt              'P b c n'
_space_group_IT_number                 60

loop_
_space_group_symop_operation_xyz
   'x, y, z'
   '-x, -y, -z'
   '-x+1/2t, -y+1/2t, z+1/2t'
   'x+1/2t, y+1/2t, -z+1/2t'
   '-x, y, -z+1/2t'
   'x, -y, z+1/2t'
   'x+1/2t, -y+1/2t, -z'
   '-x+1/2t, y+1/2t, z'

loop_
   _atom_site_label
   _atom_site_occupancy
   _atom_site_fract_x
   _atom_site_fract_y
   _atom_site_fract_z
   _atom_site_adp_type
   _atom_site_U_iso_or_equiv
   _atom_site_type_symbol
   Ti1        1.0     0.38527(2)   0.25204(5)   0.03603(3)  Uani  0.011033 Ti
   P1         1.0     0.500000     0.53616(8)   0.250000    Uani  0.007783 P
   P2         1.0     0.35383(3)   0.10566(6)   0.39103(4)  Uani  0.007050 P
   O1         1.0     0.42307(6)   0.35711(12) -0.15599(6)  Uani  0.018533 O
   O2         1.0     0.42594(6)   0.43699(11)  0.14619(7)  Uani  0.019333 O
   O3         1.0     0.52860(5)   0.16195(11)  0.06558(7)  Uani  0.016833 O
   O4         1.0     0.22921(5)   0.32354(11)  0.00721(5)  Uani  0.013233 O
   O5         1.0     0.32494(5)   0.15606(11)  0.22538(5)  Uani  0.014000 O
   O6         1.0     0.34713(5)   0.07250(10) -0.10046(7)  Uani  0.013500 O
   Li1        0.6480  0.1778(2)    0.2817(5)    0.2166(4)   Uiso  0.020000 Li

loop_
   _atom_site_aniso_label
   _atom_site_aniso_U_11
   _atom_site_aniso_U_22
   _atom_site_aniso_U_33
   _atom_site_aniso_U_12
   _atom_site_aniso_U_13
   _atom_site_aniso_U_23
   Ti1  0.01087  0.01061  0.01162 -0.00045 -0.00137  0.00058
   P1  0.00870  0.00850  0.00615  0.00000  0.00059  0.00000
   P2  0.00596  0.00800  0.00719  0.00064  0.00028  0.00073
   O1  0.01840  0.02340  0.01380 -0.00490  0.00160  0.00830
   O2  0.02120  0.01550  0.02130 -0.00360 -0.00650 -0.00710
   O3  0.00830  0.02120  0.02100  0.00390 -0.00350 -0.00110
   O4  0.01070  0.01910  0.00990  0.00430 -0.00130  0.00120
   O5  0.01470  0.01920  0.00810 -0.00120 -0.00083  0.00580
   O6  0.01430  0.01100  0.01520 -0.00020 -0.00330 -0.00080

#======================================================================
# CRYSTAL DATA
#----------------------------------------------------------------------
data_NATP

_chemical_name_common                  'Na1.3344 O12 P3 Ti2'
_cell_length_a                         8.4822(4)
_cell_length_b                         8.4822(4)
_cell_length_c                         21.735(3)
_cell_angle_alpha                      90.000000
_cell_angle_beta                       90.000000
_cell_angle_gamma                      120.000000
_cell_volume                           1354.276278
_space_group_name_H-M_alt              'R -3 c'
_space_group_IT_number                 167

loop_
_space_group_symop_operation_xyz
   'x, y, z'
   '-x, -y, -z'
   '-y, x-y, z'
   'y, -x+y, -z'
   '-x+y, -x, z'
   'x-y, x, -z'
   'y, x, -z+1/2t'
   '-y, -x, z+1/2t'
   'x-y, -y, -z+1/2t'
   '-x+y, y, z+1/2t'
   '-x, -x+y, -z+1/2t'
   'x, x-y, z+1/2t'
   'x+2/3t, y+1/3t, z+1/3t'
   '-x+2/3t, -y+1/3t, -z+1/3t'
   '-y+2/3t, x-y+1/3t, z+1/3t'
   'y+2/3t, -x+y+1/3t, -z+1/3t'
   '-x+y+2/3t, -x+1/3t, z+1/3t'
   'x-y+2/3t, x+1/3t, -z+1/3t'
   'y+2/3t, x+1/3t, -z+5/6t'
   '-y+2/3t, -x+1/3t, z+5/6t'
   'x-y+2/3t, -y+1/3t, -z+5/6t'
   '-x+y+2/3t, y+1/3t, z+5/6t'
   '-x+2/3t, -x+y+1/3t, -z+5/6t'
   'x+2/3t, x-y+1/3t, z+5/6t'
   'x+1/3t, y+2/3t, z+2/3t'
   '-x+1/3t, -y+2/3t, -z+2/3t'
   '-y+1/3t, x-y+2/3t, z+2/3t'
   'y+1/3t, -x+y+2/3t, -z+2/3t'
   '-x+y+1/3t, -x+2/3t, z+2/3t'
   'x-y+1/3t, x+2/3t, -z+2/3t'
   'y+1/3t, x+2/3t, -z+1/6t'
   '-y+1/3t, -x+2/3t, z+1/6t'
   'x-y+1/3t, -y+2/3t, -z+1/6t'
   '-x+y+1/3t, y+2/3t, z+1/6t'
   '-x+1/3t, -x+y+2/3t, -z+1/6t'
   'x+1/3t, x-y+2/3t, z+1/6t'

loop_
   _atom_site_label
   _atom_site_occupancy
   _atom_site_fract_x
   _atom_site_fract_y
   _atom_site_fract_z
   _atom_site_adp_type
   _atom_site_U_iso_or_equiv
   _atom_site_type_symbol
   Na1        1.0     0.000000     0.000000     0.500000    Uani  0.042961 Na
   P1         1.0    -0.286578     0.000000     0.250000    Uani  0.006605 P
   Ti2        1.0     0.000000     0.000000     0.145394    Uani  0.010799 Ti
   O2         1.0    -0.475362    -0.168999     0.255396    Uani  0.013765 O
   O1         1.0    -0.198876    -0.025375     0.192974    Uani  0.017467 O
   Na2        0.1115 -0.363131    -0.363131     0.250000    Uiso  0.020000 Na

loop_
   _atom_site_aniso_label
   _atom_site_aniso_U_11
   _atom_site_aniso_U_22
   _atom_site_aniso_U_33
   _atom_site_aniso_U_12
   _atom_site_aniso_U_13
   _atom_site_aniso_U_23
   Na1  0.06021  0.06021  0.00846  0.03010  0.00000  0.00000
   P1  0.00647  0.00662  0.00677  0.00331  0.00105  0.00211
   Ti2  0.01117  0.01117  0.01005  0.00559  0.00000  0.00000
   O2  0.01043  0.01270  0.01332  0.00215  0.00268  0.00128
   O1  0.01466  0.02206  0.01746  0.01051  0.00737  0.00064
