# Supplementary material for: Benchmarking 3D electron diffraction strategies for ceramics
Source: IUCrJ. 2026 Apr 27;13(Pt 3):291–303. doi: 10.1107/S2052252526003155 (PMC13134496; doi:10.1107/S2052252526003155)
Supplement: Supplementary file 2 [file m-13-00291-LATPsup2.hkl]

#
# h,k,l, Fc-squared, Fo-squared, sigma(Fo-squared) and status flag
#
data_LATP
_shelx_title                             '   '
_shelx_refln_list_code                   4
_shelx_F_calc_maximum                    714.42
_exptl_crystal_F_000                               250.686
_reflns_d_resolution_high                0.5008

loop_
 _symmetry_equiv_pos_as_xyz
 'x, y, z'
 '-x+1/2, -y+1/2, z+1/2'
 '-x, y, -z+1/2'
 'x+1/2, -y+1/2, -z'
 '-x, -y, -z'
 'x+1/2, y+1/2, -z+1/2'
 'x, -y, z+1/2'
 '-x+1/2, y+1/2, z'

_cell_length_a                           11.9608(9)
_cell_length_b                           8.6285(11)
_cell_length_c                           8.6728(6)
_cell_angle_alpha                        90
_cell_angle_beta                         90
_cell_angle_gamma                        90

_shelx_F_squared_multiplier              1.000

loop_
 _refln_index_h
 _refln_index_k
 _refln_index_l
 _refln_intensity_calc
 _refln_intensity_meas
 _refln_intensity_sigma
 _refln_scale_group_code
 _refln_observed_status
 -10   8  13    136.87     93.00     89.30      1 <
 -10   9  12     60.80     -7.80     65.30      1 <
 -10  10  10     15.78      3.00     71.40      1 <
 -10  10  11    352.35    257.60    102.30      1 <
 -10  11   9     45.49     59.10     87.80      1 <
 -10  11  10     22.44     23.40     82.70      1 <
 -10  12   7    337.85    190.70     99.90      1 <
 -10  12   8     69.00     40.60     85.50      1 <
 -10  13   6     80.20     38.30     86.20      1 <
 -10  13   7    219.07    234.40    101.10      1 <
 -10  14   5     38.99     27.70     83.60      1 <
 -10  15   3     35.01     -4.60     65.90      1 <
 -10  15   4    102.71     81.10     88.90      1 <
  -9   5  15     20.41     27.90     81.60      1 <
  -9   6  14     40.79     59.10     89.30      1 <
  -9   7  12     30.58     44.90     86.70      1 <
  -9   7  13    101.26     72.80     89.90      1 <
  -9   8  11    146.12     74.10     87.80      1 <
  -9   9   9    559.24    419.10    115.40      1 o
  -9   9  10    320.04    159.20     98.40      1 <
  -9  10   8     83.37    121.50     94.40      1 <
  -9  11   6     79.58     90.60     94.10      1 <
  -9  11   7    224.97    196.70    102.10      1 <
  -9  12   5    367.35    243.40    104.40      1 <
  -9  13   4    211.84    154.40    100.90      1 <
  -9  14   2    170.11    109.80     93.00      1 <
  -9  14   3    245.76    247.10    101.70      1 <
  -9  15   1     46.48     63.70     87.50      1 <
  -9  15   2     77.55     36.50     83.30      1 <
  -8   3  16     20.61     48.90     82.80      1 <
  -8   4  14     42.71     27.60     84.20      1 <
  -8   4  15     18.19    -10.00     65.00      1 <
  -8   5  12    613.56    686.30    123.70      1 o
  -8   5  13     59.62    130.10     95.10      1 <
  -8   6  11    314.86    298.50    110.80      1 <
  -8   6  12   1051.90    693.70    120.20      1 o
  -8   7  10    513.98    460.10    114.80      1 o
  -8   8   8    173.36    235.30    110.90      1 <
  -8   8   9    212.48     55.30     95.20      1 <
  -8   9   7    541.08    410.00    115.60      1 o
  -8  10   5   1185.40    761.50    129.70      1 o
  -8  10   6    224.21    191.40    107.90      1 <
  -8  11   4    378.09    480.20    119.60      1 o
  -8  12   2   2683.60   2262.20    161.20      1 o
  -8  12   3    570.46    515.60    121.10      1 o
  -8  13   1    460.01    337.60    114.20      1 <
  -8  13   2     67.77     40.60     89.20      1 <
  -8  14   0   2169.70   2437.40    161.90      1 o
  -8  15  -1    143.92    169.00     97.00      1 <
  -8  16  -2    125.45    221.40    100.60      1 <
  -7   2  14    158.65    140.20     96.00      1 <
  -7   2  15     73.06     86.20     89.60      1 <
  -7   3  13     74.01     78.50     91.80      1 <
  -7   3  14    217.45    108.90     89.80      1 <
  -7   4  11    124.26     71.80     96.40      1 <
  -7   4  12    132.23    108.10     97.20      1 <
  -7   5  10    747.32    703.20    127.20      1 o
  -7   6   8   1366.20    870.20    135.20      1 o
  -7   6   9    622.23    340.20    116.50      1 <
  -7   7   7   2542.20   2882.10    176.00      1 o
  -7   8   6   4259.90   3652.20    186.00      1 o
  -7   9   4    827.61    830.20    133.10      1 o
  -7  10   3    345.92    264.20    114.30      1 <
  -7  11   1    595.93    528.20    126.50      1 o
  -7  11   2    150.35    113.40     99.50      1 <
  -7  13  -1    371.64    306.60    113.20      1 <
  -7  14  -3     78.76     99.30     94.10      1 <
  -7  14  -2    224.24    189.10    101.60      1 <
  -7  15  -4    170.34    270.90    104.30      1 <
  -7  15  -3    235.80    208.40    101.80      1 <
  -7  16  -4     64.09     90.10     87.90      1 <
  -6   0  16     38.73     57.90     86.70      1 <
  -6   2  12    270.58    289.10    108.40      1 <
  -6   3  10    977.87    784.90    132.70      1 o
  -6   3  11    793.98    794.20    132.40      1 o
  -6   4   9   1495.40   1061.20    142.10      1 o
  -6   5   7    621.76    565.30    131.90      1 o
  -6   5   8   2586.60   2079.70    161.30      1 o
  -6   6   6    381.07    437.40    127.50      1 o
  -6   7   5   3881.00   4370.50    198.20      1 o
  -6   8   3   2941.10   3067.80    182.60      1 o
  -6   9   2   4637.70   4567.60    201.50      1 o
  -6  10   0   2645.60   1765.00    154.50      1 o
  -6  10   1    258.50    219.20    113.90      1 <
  -6  11  -1   5105.80   5336.80    212.50      1 o
  -6  12  -2    397.65    555.70    124.40      1 o
  -6  13  -4    553.23    351.00    110.60      1 o
  -6  13  -3    902.26    820.60    127.90      1 o
  -6  14  -5    100.61    107.00     95.70      1 <
  -6  14  -4    140.55    100.90     94.20      1 <
  -6  15  -6     45.22     36.40     82.50      1 <
  -6  15  -5    498.80    579.70    113.40      1 o
  -5  -2  16    138.01    133.20     95.50      1 <
  -5  -1  14    724.67    531.60    117.30      1 o
  -5  -1  15     42.30     29.70     86.30      1 <
  -5   0  12   3516.30   4271.00    194.50      1 o
  -5   1  11   2361.00   2165.70    162.20      1 o
  -5   2   9   1505.80   1275.00    147.80      1 o
  -5   2  10   2241.20   1348.80    150.50      1 o
  -5   3   8    497.13    539.30    133.70      1 o
  -5   4   6   2333.80   2482.20    183.10      1 o
  -5   5   5   8514.30   7215.30    247.90      1 o
  -5   7   2    861.47    939.30    155.40      1 o
  -5   8   1   6881.00   7293.80    240.80      1 o
  -5   9  -1   1564.70    932.30    143.70      1 o
  -5  10  -2   3532.90   3984.50    195.50      1 o
  -5  11  -3   1589.30   1627.50    150.20      1 o
  -5  12  -5   3176.40   2512.40    162.90      1 o
  -5  12  -4    618.06    745.50    126.40      1 o
  -5  13  -6    354.78    300.20    110.00      1 <
  -5  13  -5    677.25    451.10    114.10      1 o
  -5  14  -7    107.49     32.40     87.80      1 <
  -4  -4  16    204.08     17.30     81.70      1 <
  -4  -3  15     82.11    141.60     95.10      1 <
  -4  -2  13     47.63     54.50     93.80      1 <
  -4  -2  14   1242.00   1396.40    140.50      1 o
  -4  -1  11    237.19    255.90    116.20      1 <
  -4  -1  12   1084.30   1206.00    139.30      1 o
  -4   0  10    263.10    200.70    115.40      1 <
  -4   1   8   1071.50    964.10    149.50      1 o
  -4   2   7   1047.80   1487.60    167.30      1 o
  -4   4   4  59326.00  58335.50    596.40      1 o
  -4   6   1  21538.00  21979.80    387.60      1 o
  -4   8  -2  13005.00  12630.10    298.60      1 o
  -4   9  -3    556.36    546.70    127.10      1 o
  -4  10  -4   2067.30   2284.20    164.20      1 o
  -4  11  -6    729.05    782.10    128.50      1 o
  -4  11  -5    916.64    989.20    132.40      1 o
  -4  12  -7    142.68    164.40    100.70      1 <
  -4  12  -6    183.80    196.20    104.30      1 <
  -4  13  -8     69.29     39.90     85.10      1 <
  -4  14  -9     12.35     -8.80     62.90      1 <
  -3  -5  15    305.22    251.70    107.80      1 <
  -3  -5  16     32.79    -10.00     67.60      1 <
  -3  -4  14     89.86     36.40     88.20      1 <
  -3  -3  12    168.14    118.80    103.90      1 <
  -3  -2  10   2932.10   1975.80    161.40      1 o
  -3  -2  11   1139.40    902.90    133.90      1 o
  -3  -1   9   4339.90   3998.10    197.30      1 o
  -3   1   6  22611.00  25969.50    415.40      1 o
  -3   3   3  50940.00  50121.90    573.40      1 o
  -3   5   0  36276.00  38601.00    499.80      1 o
  -3   6  -1   5231.30   5204.20    237.20      1 o
  -3   8  -4   6238.00   6122.20    230.30      1 o
  -3   9  -5   2505.20   2775.60    175.10      1 o
  -3  10  -6    625.87    463.30    120.80      1 o
  -3  11  -8    143.94    101.90     94.10      1 <
  -3  11  -7   3311.70   3894.90    185.30      1 o
  -3  12  -9    248.06    189.70     98.60      1 <
  -3  13 -10     26.02     49.90     82.60      1 <
  -2  -6  14    195.54    171.10    101.90      1 <
  -2  -6  15     98.70    110.90     95.20      1 <
  -2  -5  13   1519.50   1465.90    143.80      1 o
  -2  -4  11    198.47    207.20    107.80      1 <
  -2  -3   9   1977.70   1973.30    162.50      1 o
  -2  -3  10    397.23    479.30    124.40      1 o
  -2  -2   8   7774.20   8553.30    257.70      1 o
  -2  -1   6  47567.00  44574.50    528.20      1 o
  -2   2   2 114470.00 120099.00    863.30      1 o
  -2   4  -1   1938.00   2859.10    242.40      1 o
  -2   5  -2  63743.00  65352.80    635.50      1 o
  -2   7  -5   9913.00  10096.30    277.00      1 o
  -2   8  -6    401.09    247.70    116.80      1 <
  -2   9  -7    268.18    252.50    112.30      1 <
  -2  10  -9   1089.30    864.70    130.40      1 o
  -2  10  -8    416.35    485.00    123.00      1 o
  -2  11 -10     24.25     45.70     87.30      1 <
  -2  12 -11     28.11     22.80     82.60      1 <
  -1  -8  15     68.77     47.50     88.10      1 <
  -1  -7  13    568.16    567.80    120.00      1 o
  -1  -7  14     74.07    100.30     93.40      1 <
  -1  -6  12    420.22    408.90    114.80      1 o
  -1  -5  10   1127.70    933.40    135.80      1 o
  -1  -4   8   4656.30   3663.40    192.60      1 o
  -1  -4   9    689.86    491.50    127.70      1 o
  -1  -3   7   5620.30   5439.10    227.90      1 o
  -1  -1   4  24571.00  27003.10    446.90      1 o
  -1   3  -2   5324.60   9388.30    332.30      1 o
  -1   4  -3  43616.00  39909.90    509.90      1 o
  -1   6  -6   8238.80   8594.20    257.70      1 o
  -1   7  -7    299.22    456.10    124.90      1 o
  -1   8  -8    433.81    387.50    119.00      1 o
  -1   9 -10    307.68    180.40    101.70      1 <
  -1   9  -9     96.71     31.20     91.20      1 <
  -1  10 -11     57.44     53.50     91.30      1 <
  -1  11 -12     47.80     41.10     86.20      1 <
   0  -8  12   1372.00   1188.60    137.20      1 o
   0  -8  13     46.83     38.50     88.00      1 <
   0  -6   9    168.34    184.20    106.20      1 <
   0  -4   6   2557.40   3009.60    197.70      1 o
   0  -2   3   6883.50  11517.10    345.40      1 o
   0   6  -8    262.35    398.00    125.50      1 o
   0   8 -11   2105.70   2624.30    165.40      1 o
   0   8 -10    630.90    455.70    118.90      1 o
   0  10 -13    169.57    277.50    107.20      1 <
   1 -10  13     73.53     19.60     83.20      1 <
   1 -10  14     10.31     19.80     80.10      1 <
   1  -9  11    981.75   1160.00    134.70      1 o
   1  -9  12     51.39     50.10     87.00      1 <
   1  -8  10    150.84    256.00    109.20      1 <
   1  -7   8    602.61    482.10    124.60      1 o
   1  -6   7    254.29    228.90    118.10      1 <
   1  -5   5  14268.00  16870.20    347.90      1 o
   1  -3   2   4031.70   6319.80    303.80      1 o
   1   2  -5   5202.50   6656.40    262.60      1 o
   1   4  -8   4891.50   4749.50    211.50      1 o
   1   5  -9   3404.10   3400.60    186.00      1 o
   1   6 -10    708.30    808.80    129.20      1 o
   1   7 -11    936.73    825.80    128.70      1 o
   1   8 -13    164.63     98.80     92.40      1 <
   1   8 -12     72.07     72.20     91.90      1 <
   1   9 -14    147.14    149.20     96.30      1 <
   1   9 -13    144.70     29.50     81.70      1 <
   2 -11  12     39.84     -8.80     65.90      1 <
   2 -11  13    133.27     97.30     92.80      1 <
   2 -10  10    235.51    176.20    103.50      1 <
   2 -10  11    154.12     76.70     94.90      1 <
   2  -9   9    140.31    102.60     96.00      1 <
   2  -8   7    223.99    262.10    116.00      1 <
   2  -7   6   1224.40    803.70    141.20      1 o
   2  -6   4  10292.00   9971.50    284.80      1 o
   2  -4   1   1584.90   2807.60    236.90      1 o
   2   1  -6  39325.00  35741.10    475.70      1 o
   2   2  -7   1767.70   1517.70    170.40      1 o
   2   4 -10    225.87     56.40    102.60      1 <
   2   5 -11    211.15    185.90    103.50      1 <
   2   6 -12    228.36    152.40    100.30      1 <
   2   7 -14    428.52    230.70    104.50      1 <
   2   7 -13    186.50    139.90     98.40      1 <
   2   8 -15     89.31     60.50     87.50      1 <
   2   8 -14     28.68    -10.00     67.50      1 <
   3 -12  11    136.06    142.90     95.40      1 <
   3 -12  12     39.24    -10.00     65.10      1 <
   3 -11   9    531.79    505.50    118.90      1 o
   3 -11  10    234.18    307.20    110.00      1 <
   3 -10   8    717.17    617.80    121.60      1 o
   3  -9   6    266.44    166.80    108.70      1 <
   3  -9   7    689.31    994.70    135.90      1 o
   3  -8   5    148.59    314.00    119.70      1 <
   3  -7   3  38057.00  33998.50    468.60      1 o
   3  -6   2  20399.00  19141.40    374.10      1 o
   3  -5   0  54045.00  52723.30    581.20      1 o
   3  -4  -1  12845.00  12835.80    340.10      1 o
   3  -2  -4  54992.00  56176.60    592.20      1 o
   3   1  -8  17321.00  17173.10    339.90      1 o
   3   2  -9   4159.00   3364.40    188.80      1 o
   3   3 -11    491.46    652.40    130.40      1 o
   3   4 -12    147.24     76.30     94.20      1 <
   3   5 -13    321.29    335.70    112.10      1 <
   3   6 -14    128.43     80.00     94.40      1 <
   3   7 -15     65.24     48.70     86.50      1 <
   4 -13  10     46.37     34.00     84.60      1 <
   4 -13  11     60.42     85.10     90.70      1 <
   4 -12   9     59.95    129.70     95.30      1 <
   4 -11   7   1650.10   1686.60    147.30      1 o
   4 -10   5    993.95    872.30    133.70      1 o
   4 -10   6   1552.10   1688.00    150.10      1 o
   4  -9   4    237.91    190.50    117.80      1 <
   4  -8   2  13294.00  12051.10    302.50      1 o
   4  -7   1   4922.50   4098.10    214.30      1 o
   4  -5  -2  13353.00  12979.00    319.80      1 o
   4  -3  -5   5824.30   6245.90    244.40      1 o
   4  -2  -6    976.28    509.30    156.50      1 o
   4   1 -10    219.74    246.60    119.30      1 <
   4   2 -12   1081.10    850.60    127.90      1 o
   4   2 -11   3014.90   2868.30    174.80      1 o
   4   3 -13    225.48    159.70    103.30      1 <
   4   4 -14     43.13     26.10     86.90      1 <
   4   5 -15     24.06     31.60     86.00      1 <
   4   6 -16     24.05     17.50     81.80      1 <
   5 -14   9     35.35     24.10     80.70      1 <
   5 -13   8     76.98    -10.00     66.90      1 <
   5 -12   6    956.19   1221.20    136.30      1 o
   5 -12   7     81.81    104.30     98.00      1 <
   5 -11   5    653.30    357.50    116.80      1 o
   5 -10   3    134.85    158.40    107.90      1 <
   5  -9   2    481.68    372.50    127.40      1 <
   5  -6  -3    999.86    725.90    160.40      1 o
   5  -5  -4   2704.30   2042.30    179.20      1 o
   5  -4  -6   1956.00   1814.00    173.90      1 o
   5  -3  -7  12367.00  13651.60    308.30      1 o
   5  -2  -8    398.45    334.30    127.70      1 <
   5  -1 -10    243.89    270.40    113.80      1 <
   5   1 -12     63.71     44.50     94.90      1 <
   5   2 -14     90.45     91.90     97.50      1 <
   5   2 -13   2513.40   2350.90    162.00      1 o
   5   3 -15    130.38     41.80     89.10      1 <
   5   4 -16    265.25    128.80     97.20      1 <
   6 -14   7     20.43    -10.00     66.70      1 <
   6 -14   8    113.19     -8.00     66.10      1 <
   6 -13   5   1332.10    960.80    132.40      1 o
   6 -13   6     52.30     33.80     86.90      1 <
   6 -12   4   2400.20   2089.80    158.40      1 o
   6 -11   2     99.09     80.10    102.70      1 <
   6 -10   1    255.53    248.40    119.90      1 <
   6  -9  -1   4165.70   4205.40    198.80      1 o
   6  -8  -2    436.89    265.40    127.00      1 <
   6  -7  -4   2532.50   2767.10    178.60      1 o
   6  -6  -5    539.60    606.10    134.40      1 o
   6  -4  -8    342.95    259.90    119.20      1 <
   6  -3  -9    206.67    291.10    122.20      1 <
   6  -2 -11    294.55    374.90    120.70      1 o
   6  -2 -10    601.03    518.60    125.60      1 o
   6  -1 -12    350.98    311.70    114.20      1 <
   6   1 -14    140.19     62.10     93.30      1 <
   6   2 -16     51.60     54.60     87.60      1 <
   6   2 -15     98.64     97.70     93.80      1 <
   6   3 -16    140.41    103.00     93.60      1 <
   7 -15   6     48.91      2.80     72.10      1 <
   7 -14   4    182.12    134.40     99.20      1 <
   7 -14   5    105.86     58.10     88.30      1 <
   7 -13   3   1216.40   1096.70    138.50      1 o
   7 -12   1    430.81    235.60    108.20      1 <
   7 -12   2   1259.90   1324.70    142.20      1 o
   7 -11   0    263.38    336.70    114.60      1 <
   7 -10  -2    350.56    291.00    117.60      1 <
   7 -10  -1    645.82    476.00    126.40      1 o
   7  -9  -3   1590.60   1821.00    157.80      1 o
   7  -8  -4   8046.30   7250.40    246.40      1 o
   7  -7  -6    500.08    357.90    128.60      1 <
   7  -6  -7    451.95    464.60    127.90      1 o
   7  -5  -9    366.26    240.90    117.50      1 <
   7  -4 -10   1228.50   1178.30    139.50      1 o
   7  -3 -11    897.87    967.40    134.90      1 o
   7  -2 -13    609.86    379.20    111.80      1 o
   7  -2 -12    216.25    233.50    110.00      1 <
   7  -1 -14     62.45     74.50     94.90      1 <
   7   1 -16    245.90    139.70     93.70      1 <
   8 -15   4     42.77     45.70     89.20      1 <
   8 -14   2     59.08     72.20     91.60      1 <
   8 -14   3    130.39     96.40     96.80      1 <
   8 -13   1    643.89    641.90    120.60      1 o
   8 -12  -1    440.79    432.90    115.50      1 o
   8 -11  -2    773.88    623.40    124.90      1 o
   8 -10  -4   2623.10   2788.70    178.50      1 o
   8  -9  -5    330.15    247.00    113.30      1 <
   8  -8  -7    178.02    145.90    105.10      1 <
   8  -7  -8   2119.20   2395.30    165.90      1 o
   8  -6  -9    708.32   1006.10    137.30      1 o
   8  -5 -11    429.23    466.50    116.60      1 o
   8  -4 -12     82.70     58.90     91.10      1 <
   8  -3 -13    311.22    282.10    108.40      1 <
   8  -2 -15    107.69     79.60     91.30      1 <
   8  -2 -14     47.55     25.20     85.20      1 <
   8  -1 -16     46.81     78.40     90.60      1 <
   9 -15   1     46.08     81.50     91.30      1 <
   9 -15   2     31.00     35.40     85.80      1 <
   9 -13  -2    165.11    294.20    108.50      1 <
   9 -13  -1    115.85    153.30    100.90      1 <
   9 -12  -3    570.26    468.20    121.50      1 o
   9 -11  -5   1043.90   1120.30    139.10      1 o
   9 -11  -4   1202.00   1207.30    141.20      1 o
   9 -10  -6    515.89    409.00    117.10      1 o
   9  -9  -7   2016.50   2120.00    160.70      1 o
   9  -8  -9     47.49     67.90     94.60      1 <
   9  -7 -10    111.13    158.40    101.20      1 <
   9  -6 -12    584.15    511.50    119.90      1 o
   9  -6 -11     54.67     91.90     94.50      1 <
   9  -5 -13      8.88     36.40     87.90      1 <
   9  -4 -14    101.31    163.00    101.40      1 <
   9  -3 -15    164.84    127.50     94.90      1 <
  10 -15  -1    271.04    224.50    101.20      1 <
  10 -14  -2     18.56     24.20     85.70      1 <
  10 -13  -4     60.40     76.20     97.20      1 <
  10 -13  -3     66.43     49.20     90.70      1 <
  10 -12  -5    185.42     79.80     97.70      1 <
  10 -11  -7     88.76     25.60     86.20      1 <
  10 -11  -6    333.64    330.70    111.30      1 <
  10 -10  -8    204.98    318.80    110.90      1 <
  10  -9 -10    120.59    175.80    101.30      1 <
  10  -9  -9    181.58    130.60     97.90      1 <
  10  -8 -11     21.76     38.90     88.40      1 <
  10  -7 -12    335.92    253.80    104.80      1 <
  10  -6 -14     64.97     48.40     87.40      1 <
  10  -6 -13    210.51    208.90    103.00      1 <
  11 -15  -3    164.39    138.60     95.40      1 <
  11 -14  -5     18.84      0.50     71.70      1 <
  11 -14  -4     87.15     80.60     93.00      1 <
  11 -13  -6     90.86     31.00     87.90      1 <
  11 -12  -8    185.73     98.10     94.80      1 <
  11 -12  -7    377.26    306.70    110.10      1 <
  11 -11  -9     77.67     25.50     86.80      1 <
  11 -10 -10     12.91     31.90     86.40      1 <
  11  -9 -12    112.96    132.10     93.80      1 <
  11  -9 -11    316.92    327.70    110.50      1 <
  11  -8 -13     71.10     30.90     87.40      1 <
 -11  12   9    143.74    149.20     96.80      2 <
 -11  13   8    138.36    178.20     98.10      2 <
 -11  14   6     60.64     38.20     84.20      2 <
 -10   7  14    134.67     38.20     86.50      2 <
 -10   8  13    122.14    113.00     91.80      2 <
 -10   9  11    140.77    102.00     92.70      2 <
 -10   9  12    128.25      7.60     77.90      2 <
 -10  10  10     65.02     44.00     86.50      2 <
 -10  11   8     66.06     75.80     90.20      2 <
 -10  11   9    149.11    105.90     92.40      2 <
 -10  12   7    443.24    328.70    108.40      2 o
 -10  13   5     58.92     81.00     92.70      2 <
 -10  13   6    143.60    145.20     97.40      2 <
 -10  14   4    190.61     79.80     90.60      2 <
 -10  15   2     67.31     72.70     90.90      2 <
 -10  15   3     53.85     47.10     85.50      2 <
  -9   5  15     39.31     75.50     85.90      2 <
  -9   6  13    134.57    112.20     92.90      2 <
  -9   6  14     75.73     74.60     91.90      2 <
  -9   7  12     59.94     29.80     85.00      2 <
  -9   8  10     78.69     91.30     94.20      2 <
  -9   8  11     77.85      5.30     75.80      2 <
  -9   9   9    551.57    520.10    116.40      2 o
  -9  10   7    179.95     48.50     89.20      2 <
  -9  10   8     35.70     17.60     81.50      2 <
  -9  11   6     28.71     32.50     86.60      2 <
  -9  12   4     69.40     41.10     89.80      2 <
  -9  12   5    768.33    538.50    117.80      2 o
  -9  13   3    182.80     68.80     88.90      2 <
  -9  14   1    331.59    318.90    106.50      2 <
  -9  14   2    258.41    205.30    102.70      2 <
  -9  15   0    229.22    159.00     96.10      2 <
  -9  15   1     97.04     54.90     86.40      2 <
  -8   3  15    153.03      6.10     74.30      2 <
  -8   3  16     34.71     43.00     80.50      2 <
  -8   4  14    116.87    105.60     91.30      2 <
  -8   4  15     24.68     30.80     86.50      2 <
  -8   5  12    406.51    286.80    111.00      2 <
  -8   5  13     53.12     30.00     85.90      2 <
  -8   6  11    322.46    202.40    104.60      2 <
  -8   7   9   1113.10   1052.40    135.80      2 o
  -8   7  10   1115.90    754.00    125.40      2 o
  -8   8   8    187.78     88.50     96.20      2 <
  -8   9   6    822.38    784.00    128.80      2 o
  -8  10   5    964.91    630.00    127.40      2 o
  -8  11   3    319.33    273.00    110.10      2 <
  -8  12   2   1557.80   1308.80    138.00      2 o
  -8  13   1    315.73    203.80    104.30      2 <
  -8  14  -1    173.23    198.50    103.10      2 <
  -8  15  -3     71.86     72.00     88.20      2 <
  -8  15  -2    144.69    102.30     91.70      2 <
  -7   2  14    108.71     87.00     90.80      2 <
  -7   2  15     90.35     71.60     90.70      2 <
  -7   3  13     67.12    -10.00     66.30      2 <
  -7   3  14    416.33    280.20    105.80      2 <
  -7   4  11    170.96    121.70    100.60      2 <
  -7   4  12    380.69    197.50    105.90      2 <
  -7   5  10   1007.60   1356.60    142.90      2 o
  -7   6   8   1231.30    979.30    135.00      2 o
  -7   7   7   2774.70   2335.40    162.60      2 o
  -7   8   5   1961.80   1450.20    152.90      2 o
  -7   9   4   1006.20    881.60    133.80      2 o
  -7  10   2    565.07    478.50    121.20      2 o
  -7  11   1    485.46    210.00    108.60      2 <
  -7  12  -1    223.91    353.60    113.50      2 o
  -7  13  -2    397.05    271.20    111.50      2 <
  -7  14  -3     26.48     38.20     83.70      2 <
  -7  15  -5     13.76     31.00     80.40      2 <
  -7  15  -4    108.87    157.50     95.80      2 <
  -6   0  16    104.02     75.10     86.30      2 <
  -6   2  12    178.51      0.60     74.20      2 <
  -6   3  10   1582.70   1435.70    144.90      2 o
  -6   3  11    811.74    922.60    133.20      2 o
  -6   4   9   1375.00   1502.10    150.30      2 o
  -6   5   7    223.38    179.10    113.20      2 <
  -6   6   6    462.07    458.00    127.70      2 o
  -6   7   4   2250.80   2232.80    168.00      2 o
  -6   8   3   2234.50   2257.80    164.60      2 o
  -6   9   1   4702.90   4793.40    205.70      2 o
  -6  10   0   1404.50   1236.60    141.00      2 o
  -6  11  -2    106.82    125.60    104.90      2 <
  -6  11  -1   7190.50   6607.40    225.00      2 o
  -6  12  -3    266.81    174.00    103.90      2 <
  -6  13  -4    243.79    112.00     94.40      2 <
  -6  14  -6     39.82     23.20     84.30      2 <
  -6  14  -5     93.46     77.60     89.40      2 <
  -6  15  -7     59.83     65.00     86.90      2 <
  -6  15  -6     55.84     33.90     87.10      2 <
  -5  -2  16     94.16     80.60     86.90      2 <
  -5  -1  14    259.27    218.50    102.50      2 <
  -5  -1  15    116.26     22.70     85.80      2 <
  -5   0  12   4979.60   4749.30    202.30      2 o
  -5   1  11   1781.40   1610.70    149.00      2 o
  -5   2   9    792.95    799.10    134.90      2 o
  -5   3   8   1469.30   1142.00    146.40      2 o
  -5   4   6   1048.50   1179.70    161.40      2 o
  -5   5   5   9593.40   9165.00    268.90      2 o
  -5   6   3   2186.30   1818.90    176.70      2 o
  -5   7   2   1531.60   1497.10    161.00      2 o
  -5   9  -1    378.28    276.80    119.50      2 <
  -5  10  -3    167.09    229.80    112.90      2 <
  -5  10  -2   7548.80   6122.10    221.50      2 o
  -5  11  -4    624.67    651.30    124.00      2 o
  -5  12  -5   1647.90   1811.70    148.90      2 o
  -5  13  -7    344.12    471.40    113.20      2 o
  -5  13  -6    377.38    359.80    109.80      2 o
  -5  14  -8     88.52     68.10     89.70      2 <
  -5  14  -7     43.81    119.20     93.60      2 <
  -4  -3  15     27.58    -10.00     67.20      2 <
  -4  -3  16     15.65     -6.60     65.60      2 <
  -4  -2  13    202.88    109.40    100.20      2 <
  -4  -2  14    663.03    589.90    120.10      2 o
  -4  -1  12   1010.70   1241.20    140.30      2 o
  -4   0  10    213.11    350.40    120.70      2 <
  -4   1   8   1246.60   1366.80    158.50      2 o
  -4   2   7    567.68    805.80    152.10      2 o
  -4   3   5   3280.90   4052.40    218.90      2 o
  -4   5   2  16307.00  14584.40    329.90      2 o
  -4   6   1  33471.00  31290.20    448.40      2 o
  -4   7  -1   3922.70   3802.60    207.30      2 o
  -4   8  -2  10019.00  10326.50    275.70      2 o
  -4   9  -4    371.74    265.40    118.40      2 <
  -4  10  -5    795.76    824.90    128.60      2 o
  -4  11  -6    183.39    230.10    104.90      2 <
  -4  12  -8     37.08     82.30     90.60      2 <
  -4  12  -7    357.26    222.40    104.50      2 <
  -4  13  -9    100.72     73.00     88.30      2 <
  -4  13  -8     46.21     19.50     81.40      2 <
  -3  -5  16     58.77     28.40     87.10      2 <
  -3  -4  14    153.94    129.20     99.80      2 <
  -3  -4  15    319.71    158.00     97.90      2 <
  -3  -3  12    454.89    382.20    113.00      2 o
  -3  -3  13     51.65    109.60     95.80      2 <
  -3  -2  11    813.44    645.50    128.10      2 o
  -3  -1   9   4857.70   4013.20    199.20      2 o
  -3   1   6  16775.00  18344.50    356.40      2 o
  -3   2   4  77620.00  74548.70    670.90      2 o
  -3   4   1  15735.00  17041.90    366.50      2 o
  -3   5   0  50584.00  46062.90    539.90      2 o
  -3   6  -2  23225.00  25375.30    411.80      2 o
  -3   7  -3  36115.00  33942.70    460.00      2 o
  -3   8  -4  11815.00   9778.60    268.60      2 o
  -3   9  -6    327.53    256.00    116.60      2 <
  -3  10  -7    334.97    272.50    112.70      2 <
  -3  11  -9    404.26    430.80    114.90      2 o
  -3  11  -8    263.45    123.40     98.80      2 <
  -3  12 -10    147.46    136.80     93.20      2 <
  -3  12  -9    318.32    219.10     99.50      2 <
  -3  13 -11     99.02    129.60     92.60      2 <
  -2  -6  15     62.79     90.80     91.80      2 <
  -2  -6  16     16.48     -7.80     66.20      2 <
  -2  -5  13   1669.30   1426.90    140.00      2 o
  -2  -5  14     43.47     34.70     89.70      2 <
  -2  -4  11    258.92    144.30    102.00      2 <
  -2  -4  12     90.82    -10.00     70.60      2 <
  -2  -3  10    426.77    503.80    125.70      2 o
  -2  -2   8   5097.10   5119.60    218.60      2 o
  -2   4  -1   1788.70   2032.70    222.50      2 o
  -2   6  -4  11658.00  11129.30    290.40      2 o
  -2   7  -5  11878.00  10237.30    274.10      2 o
  -2   8  -7    326.05    284.20    117.40      2 <
  -2   9  -8    510.38    336.20    111.10      2 o
  -2  10  -9    155.49    102.10     96.30      2 <
  -2  11 -11    166.12    253.90    105.80      2 <
  -2  11 -10    113.85     24.00     86.00      2 <
  -2  12 -12    185.06     95.60     88.20      2 <
  -2  12 -11     12.52     -0.30     62.70      2 <
  -1  -7  14    133.87     97.50     92.70      2 <
  -1  -7  15    393.92    315.10    106.50      2 <
  -1  -6  12    461.95    202.30    106.50      2 <
  -1  -6  13    182.54    212.00    104.90      2 <
  -1  -5  10   1304.10    882.70    134.20      2 o
  -1  -5  11    553.13    564.90    123.60      2 o
  -1  -4   9    233.41    156.70    109.80      2 <
  -1  -3   7   8956.00   9070.60    268.30      2 o
  -1  -1   4  25638.00  27181.10    438.70      2 o
  -1   3  -2   3110.10   4157.60    276.10      2 o
  -1   5  -5   8186.70  11880.70    296.70      2 o
  -1   6  -6   6211.40   5951.90    223.30      2 o
  -1   7  -8    443.45    472.60    125.20      2 o
  -1   8  -9   1327.40   1013.80    134.50      2 o
  -1   9 -10     83.71     57.40     91.20      2 <
  -1  10 -12    159.26    218.80    102.20      2 <
  -1  10 -11    238.73    123.20     95.90      2 <
  -1  11 -13     41.43     68.60     87.00      2 <
  -1  11 -12    152.73      4.40     74.00      2 <
   0  -8  13    190.50    108.90     96.00      2 <
   0  -8  14    548.19    607.70    118.80      2 o
   0  -6  10    500.45    682.60    123.70      2 o
   0  -4   6   2435.70   2180.30    181.90      2 o
   0  -2   3  12610.00  16360.30    378.90      2 o
   0   2  -3  11172.00  18160.10    391.90      2 o
   0   4  -6   2397.80   2342.70    182.50      2 o
   0   6  -8    288.86    482.20    126.00      2 o
   0   8 -11   1988.70   2038.20    153.90      2 o
   0  10 -14     13.53     32.80     84.20      2 <
   0  10 -13    195.85    186.70     97.00      2 <
   1 -10  14     31.74     32.60     84.20      2 <
   1  -9  12     47.20     72.80     91.00      2 <
   1  -9  13     40.68    -10.00     65.90      2 <
   1  -8  10    259.95    301.70    111.10      2 <
   1  -8  11    182.45    227.90    107.30      2 <
   1  -7   9   1825.50   1581.90    148.20      2 o
   1  -6   7    206.75    190.30    115.80      2 <
   1  -4   4  28777.00  34184.40    470.10      2 o
   1   2  -5   2314.60   2281.00    198.80      2 o
   1   4  -8   1864.70   1845.70    163.20      2 o
   1   5  -9   5448.40   4984.70    206.20      2 o
   1   6 -11    453.36    419.20    116.20      2 o
   1   7 -12     69.30    107.70     95.40      2 <
   1   8 -13    170.78    173.00     97.20      2 <
   1   9 -14    168.80     83.90     90.30      2 <
   2 -11  13    349.88    268.40    105.10      2 <
   2 -10  11    207.13    142.40     99.30      2 <
   2 -10  12     95.33    191.40     97.60      2 <
   2  -9   9    146.54    187.10    104.30      2 <
   2  -9  10    201.38    102.90     98.00      2 <
   2  -8   8    260.66    336.90    116.20      2 <
   2  -7   6   1022.10   1431.50    155.00      2 o
   2  -6   5  13242.00  12938.20    308.70      2 o
   2  -5   3  41242.00  43754.90    522.50      2 o
   2  -1  -3  59174.00  82519.40    722.90      2 o
   2   1  -6  26520.00  26415.60    415.00      2 o
   2   3  -9    166.21    219.60    118.70      2 <
   2   4 -10    191.62    225.70    113.70      2 <
   2   5 -11    269.28    211.40    108.30      2 <
   2   6 -13    226.36    165.80    100.20      2 <
   2   7 -14    276.31    217.80    103.40      2 <
   2   8 -15     86.97     48.70     86.20      2 <
   3 -12  12     36.83     67.10     88.60      2 <
   3 -11  10    210.75    148.90    100.00      2 <
   3 -11  11     93.80     68.30     91.80      2 <
   3 -10   9    332.00    383.00    113.00      2 o
   3  -9   7    416.09    223.00    110.00      2 <
   3  -8   5    151.68    152.00    114.00      2 <
   3  -8   6   9087.50  10578.10    276.50      2 o
   3  -7   4   5924.50   7660.20    248.60      2 o
   3  -6   2  15345.00  13679.90    325.10      2 o
   3  -4  -1   9011.80   8022.10    287.10      2 o
   3  -2  -4  60848.00  55313.50    586.10      2 o
   3   1  -8  15867.00  15784.40    325.10      2 o
   3   2 -10   2669.50   2861.70    172.50      2 o
   3   3 -11     50.64     54.40     95.30      2 <
   3   4 -12    622.36    681.70    125.90      2 o
   3   5 -14    378.01    343.00    111.30      2 o
   3   5 -13     87.81     47.90     88.70      2 <
   3   6 -15     18.35     58.00     89.60      2 <
   3   6 -14     78.78    102.00     95.00      2 <
   4 -13  11     93.47     40.60     83.00      2 <
   4 -12  10    297.74    214.50    103.50      2 <
   4 -11   8    124.85     93.70     95.90      2 <
   4 -10   6   1313.40   1350.20    144.20      2 o
   4 -10   7    581.53    427.80    117.00      2 o
   4  -9   5    333.74    465.60    127.20      2 o
   4  -8   3    161.62    108.20    116.80      2 <
   4  -7   1   6851.20   4850.40    225.70      2 o
   4  -6   0 137990.00 145793.00    928.60      2 o
   4  -5  -2  17166.00  13749.30    329.50      2 o
   4  -4  -3  15799.00  17566.40    353.60      2 o
   4  -3  -5   3596.00   3506.40    207.50      2 o
   4  -2  -6    352.14    692.10    152.30      2 o
   4   1 -10    644.61    375.70    124.70      2 o
   4   2 -12    905.92    847.50    129.10      2 o
   4   3 -13    107.77    126.60    100.50      2 <
   4   4 -14    100.75     92.60     91.30      2 <
   4   5 -16     23.92     45.50     86.00      2 <
   4   5 -15     27.93     31.80     84.60      2 <
   4   6 -16     73.51     60.90     86.50      2 <
   5 -13   9    268.53    220.40    102.60      2 <
   5 -13  10     85.26    118.60     90.90      2 <
   5 -12   7     62.12     27.90     87.70      2 <
   5 -12   8     43.42     87.10     93.30      2 <
   5 -11   5    863.93    601.20    121.50      2 o
   5 -11   6    130.56    194.10    106.40      2 <
   5 -10   4   2892.10   2848.40    173.50      2 o
   5  -9   2    350.82    277.80    122.20      2 <
   5  -8   1  13319.00  14676.70    322.60      2 o
   5  -7  -1    326.07    235.80    142.50      2 <
   5  -5  -4   3367.70   3180.50    205.70      2 o
   5  -3  -7  19478.00  16764.80    337.60      2 o
   5  -2  -8    735.31    634.40    133.60      2 o
   5  -1 -10    730.63    621.00    127.80      2 o
   5   1 -12     36.95     90.30     98.70      2 <
   5   2 -14     25.78     22.40     85.10      2 <
   5   3 -15     72.86     43.40     86.30      2 <
   5   4 -16    310.59    226.80    104.00      2 <
   6 -14   8    131.40     74.90     88.00      2 <
   6 -14   9     20.66     22.30     81.20      2 <
   6 -13   6     71.81    -10.00     67.10      2 <
   6 -13   7     68.13     12.20     81.30      2 <
   6 -12   5    772.45    590.40    122.80      2 o
   6 -11   3   2747.80   2680.00    170.40      2 o
   6 -10   1    124.21    154.80    109.10      2 <
   6 -10   2   1723.30   1814.00    156.70      2 o
   6  -8  -2    556.32    321.80    133.60      2 <
   6  -7  -3   2634.10   2412.10    179.30      2 o
   6  -6  -5   1003.90   1335.00    157.30      2 o
   6  -5  -6   2001.20   2196.10    168.20      2 o
   6  -4  -8    313.43    334.00    121.90      2 <
   6  -3  -9    114.34     72.80    100.30      2 <
   6  -2 -10   1133.30    718.00    130.30      2 o
   6  -1 -12    849.24    774.40    128.00      2 o
   6   1 -15     26.75     46.20     88.10      2 <
   6   1 -14     63.32      9.10     81.50      2 <
   6   2 -16     30.10      0.10     66.60      2 <
   6   2 -15     38.28     50.10     86.10      2 <
   7 -14   6    574.01    739.70    122.60      2 o
   7 -13   4    265.40    233.00    106.40      2 <
   7 -12   2   1235.00   1132.80    139.20      2 o
   7 -12   3    368.17    574.70    123.80      2 o
   7 -11   1    151.48    177.40    106.10      2 <
   7 -10  -1    314.22    263.20    114.20      2 <
   7  -9  -2    652.34    508.40    124.70      2 o
   7  -8  -4   1165.10    949.20    141.40      2 o
   7  -7  -5    675.78    630.40    136.50      2 o
   7  -6  -7    226.83    289.70    118.00      2 <
   7  -5  -8   4124.10   3517.80    184.70      2 o
   7  -4 -10   1609.30   1539.10    149.40      2 o
   7  -3 -11    678.05    470.30    121.20      2 o
   7  -2 -13    419.05    383.90    111.90      2 o
   7  -2 -12    186.45    233.80    108.50      2 <
   7  -1 -14     27.24     28.00     86.90      2 <
   7   1 -16    174.74     91.90     92.00      2 <
   8 -15   5     37.51     23.20     83.80      2 <
   8 -15   6     20.99    -10.00     66.50      2 <
   8 -14   3     90.08    107.10     97.00      2 <
   8 -14   4    121.20    236.90    103.40      2 <
   8 -13   1   1166.80    989.30    132.40      2 o
   8 -13   2     48.42    -10.00     67.90      2 <
   8 -12   0    292.71    289.20    112.50      2 <
   8 -11  -2    546.83    511.00    120.60      2 o
   8 -11  -1    267.50    189.50    104.00      2 <
   8 -10  -3    272.67    238.10    113.10      2 <
   8  -9  -5    106.74     45.30     96.10      2 <
   8  -8  -6    676.53    656.50    131.60      2 o
   8  -7  -8   1557.20   1668.90    154.20      2 o
   8  -6  -9    727.34    601.80    126.60      2 o
   8  -5 -11    516.43    534.60    121.70      2 o
   8  -5 -10    517.87    605.00    124.30      2 o
   8  -4 -12    138.42    -10.00     69.00      2 <
   8  -3 -13    110.96    160.10    103.50      2 <
   8  -2 -15    193.48     67.80     90.00      2 <
   8  -2 -14    152.26     82.00     93.50      2 <
   8  -1 -16     96.79    115.40     94.60      2 <
   9 -15   2     45.83     47.40     88.20      2 <
   9 -15   3     18.59      3.20     71.80      2 <
   9 -14   1     86.33     73.70     88.80      2 <
   9 -13  -1    125.42     64.30     91.80      2 <
   9 -13   0     40.75     71.20     91.40      2 <
   9 -12  -2    290.20    125.50    102.80      2 <
   9 -11  -4   1047.50    961.20    136.20      2 o
   9 -10  -5    335.68    378.00    118.40      2 o
   9  -9  -7   1793.20   1815.20    152.40      2 o
   9  -8  -8    405.15    319.60    119.40      2 <
   9  -7 -10    252.61    233.80    107.20      2 <
   9  -6 -11     70.60     47.50     91.60      2 <
   9  -5 -13     13.27     26.10     85.20      2 <
   9  -5 -12     66.65     68.50     91.50      2 <
   9  -4 -14     95.10     30.10     91.90      2 <
   9  -3 -15    129.42     88.40     93.70      2 <
  10 -15   1    388.00    401.10    110.50      2 o
  10 -14  -2     29.08     30.30     84.70      2 <
  10 -14  -1     35.84    -10.00     67.00      2 <
  10 -13  -3     36.11     54.90     92.10      2 <
  10 -12  -5    261.93    172.80    103.60      2 <
  10 -12  -4     71.55     73.40     93.50      2 <
  10 -11  -6     56.38     46.10     89.90      2 <
  10 -10  -8    346.32    154.90    102.90      2 <
  10 -10  -7    272.59    310.20    107.50      2 <
  10  -9  -9     26.97     44.50     88.60      2 <
  10  -8 -11     35.74     57.00     91.90      2 <
  10  -8 -10    126.97    134.50     99.20      2 <
  10  -7 -12    387.31    319.20    110.60      2 <
  10  -6 -13    249.92    117.80     95.10      2 <
  10  -5 -14     11.08     -8.00     67.30      2 <
  11 -15  -2      8.85     -0.10     67.40      2 <
  11 -15  -1     71.01     52.20     88.00      2 <
  11 -14  -4    175.69    134.10     96.00      2 <
  11 -14  -3     16.01     44.60     87.80      2 <
  11 -13  -5     20.69      5.10     77.00      2 <
  11 -12  -7    159.55    121.20     96.10      2 <
  11 -12  -6    130.31    122.30     94.90      2 <
  11 -11  -8     35.83     51.80     87.70      2 <
  11 -10 -10     79.47     -7.90     67.90      2 <
  11 -10  -9     62.96     55.80     89.10      2 <
  11  -9 -11    145.78    119.70     95.30      2 <
  11  -8 -13     15.19     22.50     85.70      2 <
  11  -8 -12     34.15     42.00     89.20      2 <
  12 -14  -5     29.34     16.50     81.10      2 <
  12 -13  -7    106.93    114.30     95.00      2 <
  12 -12  -8     43.74     25.20     83.80      2 <
  12 -11 -10     29.46     50.20     89.30      2 <
  12 -10 -11     68.23     28.00     88.10      2 <
 -11  10  11     44.78     57.10     85.50      3 <
 -11  11  10    188.52    173.90     96.80      3 <
 -11  12   8    219.16    271.60    105.20      3 <
 -11  12   9    255.30    240.50    100.80      3 <
 -11  13   6    193.97    172.80     98.50      3 <
 -11  13   7    184.53    232.10    102.60      3 <
 -11  14   5      9.96     27.00     85.00      3 <
 -11  14   6    144.59    128.30     93.80      3 <
 -11  15   3     30.41     49.10     86.90      3 <
 -10   7  14    117.18     92.10     93.90      3 <
 -10   8  12     30.11     40.60     85.60      3 <
 -10   8  13    140.00    154.00     94.70      3 <
 -10   9  10    146.15    186.40    101.80      3 <
 -10   9  11     60.02     26.60     82.90      3 <
 -10  10   9     77.61     29.80     86.60      3 <
 -10  11   7     96.80    112.00     92.00      3 <
 -10  11   8     59.04     84.80     90.80      3 <
 -10  12   5    225.82    290.70    107.00      3 <
 -10  12   6    319.46    397.10    113.10      3 o
 -10  13   4     23.62     29.30     85.90      3 <
 -10  13   5     26.68     38.30     88.20      3 <
 -10  14   2     59.36     29.80     84.60      3 <
 -10  14   3     47.41     61.00     87.40      3 <
 -10  15   1    386.20    280.10    105.70      3 <
 -10  15   2    137.27    102.30     90.70      3 <
  -9   5  14     55.17     55.00     90.90      3 <
  -9   5  15     35.57     36.50     86.80      3 <
  -9   6  13    172.74     49.00     89.20      3 <
  -9   6  14     85.98    120.80     94.90      3 <
  -9   7  11     53.42     57.80     90.60      3 <
  -9   7  12    110.77    128.60     95.80      3 <
  -9   8   9    162.75     99.60     95.70      3 <
  -9   8  10     90.12     91.60     96.30      3 <
  -9   9   8     36.61     42.40     91.00      3 <
  -9  10   6    132.53    129.30     98.10      3 <
  -9  10   7    116.39     35.60     92.10      3 <
  -9  11   4   1336.70   1547.20    144.50      3 o
  -9  11   5    621.84    423.00    116.20      3 o
  -9  12   3    657.12    671.80    118.00      3 o
  -9  13   1     79.55    177.00     99.40      3 <
  -9  13   2    180.80    148.30     98.30      3 <
  -9  14   1    332.84    243.30    105.10      3 <
  -9  15  -2     32.87     16.60     81.00      3 <
  -9  15  -1     35.03     59.90     89.40      3 <
  -8   3  15    171.63     89.90     92.10      3 <
  -8   3  16     15.26     37.90     82.60      3 <
  -8   4  13    180.93     87.10     92.10      3 <
  -8   4  14     77.38     70.20     90.30      3 <
  -8   5  12    213.38    108.40     98.00      3 <
  -8   6  10    388.34    353.60    115.50      3 o
  -8   6  11    368.63    113.00    100.60      3 <
  -8   7   8   2021.50   2363.50    164.20      3 o
  -8   7   9   1678.40   1295.20    143.50      3 o
  -8   8   7     54.94     33.70     93.00      3 <
  -8   9   5    186.65    132.90    106.90      3 <
  -8  10   4   3157.50   2900.80    175.50      3 o
  -8  11   2    605.11    583.70    120.80      3 o
  -8  12   0    166.42    199.80    108.00      3 <
  -8  12   1    214.77    135.80    102.80      3 <
  -8  13  -1    589.95    593.00    117.90      3 o
  -8  14  -2     78.21     58.50     90.00      3 <
  -8  15  -4     51.19     24.20     83.70      3 <
  -8  15  -3     35.50     55.70     88.90      3 <
  -7   2  14    156.53    151.50     97.50      3 <
  -7   2  15     88.48     67.40     92.40      3 <
  -7   3  13     91.20     51.00     90.60      3 <
  -7   4  11     90.70    112.90    100.80      3 <
  -7   5   9    580.43    448.90    122.30      3 o
  -7   5  10   1039.10   1080.50    136.60      3 o
  -7   6   8    520.60    329.60    119.70      3 <
  -7   7   6   1276.40   1639.50    153.40      3 o
  -7   8   4   3979.00   4067.70    197.60      3 o
  -7   9   3   2268.40   2094.70    161.20      3 o
  -7  10   1    516.85    485.30    124.80      3 o
  -7  11   0    442.45    470.10    122.70      3 o
  -7  12  -2   1251.40   1341.00    139.00      3 o
  -7  13  -3   1193.70    858.70    129.20      3 o
  -7  14  -5    106.47     89.90     91.00      3 <
  -7  14  -4    166.19    202.50    103.20      3 <
  -7  15  -6     37.25    -10.00     64.40      3 <
  -6   0  16     53.50     63.70     89.80      3 <
  -6   2  12    260.98    104.80     98.90      3 <
  -6   3  10   1092.20   1201.10    143.30      3 o
  -6   4   8    298.34    316.40    123.70      3 <
  -6   5   7    335.81    261.80    120.90      3 <
  -6   6   5    596.23    797.70    141.30      3 o
  -6   7   3   2627.40   2443.50    179.10      3 o
  -6   8   2    652.19    294.40    125.40      3 <
  -6  10  -1    269.08    196.80    112.80      3 <
  -6  11  -3   1352.90   1443.20    146.60      3 o
  -6  11  -2    148.80    308.80    115.10      3 <
  -6  12  -4    573.67    524.70    117.90      3 o
  -6  13  -6    216.91    177.30     98.60      3 <
  -6  13  -5   1230.70   1016.30    128.10      3 o
  -6  14  -7     21.47    -10.00     66.40      3 <
  -5  -2  16    124.19     86.10     91.30      3 <
  -5  -1  14    618.95    607.10    120.90      3 o
  -5  -1  15     66.52     74.50     91.50      3 <
  -5   1  11   1720.80   1701.10    153.70      3 o
  -5   2   9    953.56    876.80    141.30      3 o
  -5   3   7  21322.00  19602.30    361.80      3 o
  -5   4   6   1440.20   1383.70    166.30      3 o
  -5   5   4   2131.90   2403.10    188.50      3 o
  -5   7   1    438.26    559.10    154.90      3 o
  -5   8  -1  17266.00  19776.60    362.30      3 o
  -5   9  -2    157.45    125.00    107.10      3 <
  -5  10  -4   2574.10   2813.30    173.80      3 o
  -5  10  -3    188.18    140.30    106.80      3 <
  -5  11  -5     45.29      4.00     79.00      3 <
  -5  12  -7    206.42    240.60    105.90      3 <
  -5  12  -6    808.29    925.60    131.20      3 o
  -5  13  -8     28.93     28.30     83.80      3 <
  -5  13  -7    415.91    282.10    108.10      3 <
  -5  14  -9      8.15     23.80     79.50      3 <
  -4  -3  15     56.61     61.90     91.30      3 <
  -4  -3  16    103.63     23.40     85.60      3 <
  -4  -2  13    754.88    719.50    127.00      3 o
  -4  -2  14    505.68    341.30    114.90      3 <
  -4  -1  12    994.47   1096.10    136.40      3 o
  -4   0  10    287.33    252.50    116.20      3 <
  -4   1   8   3940.70   5190.90    220.30      3 o
  -4   2   7   1203.20   1394.60    172.30      3 o
  -4   3   5   4113.40   4256.20    220.70      3 o
  -4   4   3  25451.00  27628.20    429.90      3 o
  -4   6   0 117060.00 117513.00    830.20      3 o
  -4   8  -3    132.67    183.10    119.40      3 <
  -4   9  -4    236.58    131.20    109.00      3 <
  -4  10  -6   1370.70   1321.20    143.00      3 o
  -4  11  -7    804.83    637.80    125.40      3 o
  -4  12  -9     30.86     64.30     86.30      3 <
  -4  12  -8     99.22    113.90     94.10      3 <
  -4  13 -10     20.69     32.10     82.60      3 <
  -3  -5  16     53.58    -10.00     67.70      3 <
  -3  -4  14     91.89    147.00     98.20      3 <
  -3  -4  15    176.49      4.20     76.40      3 <
  -3  -3  13    132.64    190.00    107.10      3 <
  -3  -2  11    863.80    817.70    134.40      3 o
  -3  -1   9   3301.10   3357.60    191.80      3 o
  -3   1   6  23383.00  24734.20    407.50      3 o
  -3   2   4  49757.00  50589.30    571.20      3 o
  -3   4   1  13917.00  12268.70    326.30      3 o
  -3   5  -1   5571.30   4465.60    240.40      3 o
  -3   6  -2  19292.00  14712.30    332.10      3 o
  -3   7  -4   7222.50   8231.60    254.30      3 o
  -3   8  -5    231.04    259.30    120.40      3 <
  -3   9  -7    447.09    328.70    113.90      3 <
  -3  10  -8    417.31    424.10    116.90      3 o
  -3  11 -10    361.29    400.00    112.70      3 o
  -3  11  -9    265.13    200.80    105.30      3 <
  -3  12 -11     54.58     45.20     87.10      3 <
  -3  12 -10    289.09    323.50    106.60      3 o
  -2  -6  15     74.15     46.90     90.90      3 <
  -2  -6  16     85.26     42.50     89.30      3 <
  -2  -5  14     73.73     33.90     88.00      3 <
  -2  -4  12    401.52    402.60    118.70      3 o
  -2  -3  10   1204.90   1341.60    148.80      3 o
  -2  -2   8   9107.20   8479.00    260.80      3 o
  -2  -1   7   2883.90   3026.10    201.60      3 o
  -2   5  -3  30222.00  31267.40    451.60      3 o
  -2   7  -6    964.79    992.90    145.40      3 o
  -2   8  -7     37.96     41.80     98.40      3 <
  -2   9  -9    269.06    228.90    107.60      3 <
  -2  10 -10     65.92    102.40     97.90      3 <
  -2  11 -12     54.36     49.20     87.10      3 <
  -2  11 -11    132.67    123.80     95.20      3 <
  -2  12 -12     96.16     57.70     84.10      3 <
  -1  -7  15    227.84    129.70     98.30      3 <
  -1  -6  13    288.08    168.50    102.90      3 <
  -1  -6  14    242.78     77.90     93.30      3 <
  -1  -5  11    230.09    319.40    113.40      3 <
  -1  -4   9    356.31    306.40    124.20      3 <
  -1  -3   8    898.17   1237.00    156.50      3 o
  -1  -2   6  18147.00  15802.90    339.80      3 o
  -1  -1   4  15281.00  16738.50    373.40      3 o
  -1   4  -4  25570.00  26062.60    421.90      3 o
  -1   5  -5  17580.00  17996.10    351.00      3 o
  -1   6  -7    151.94     87.60    108.00      3 <
  -1   7  -8     94.00    113.30    102.10      3 <
  -1   8 -10    138.71     98.50     98.30      3 <
  -1   9 -11    695.76    726.60    126.10      3 o
  -1  10 -13    239.74    224.70     99.80      3 <
  -1  10 -12    161.33    152.70     97.20      3 <
  -1  11 -13     96.11    135.40     96.10      3 <
   0  -8  14    441.74    525.40    116.80      3 o
   0  -8  15     81.07     -9.00     67.60      3 <
   0  -6  10    314.66    202.50    106.80      3 <
   0  -6  11   1009.20    815.00    132.70      3 o
   0  -4   7   2735.90   2770.70    185.90      3 o
   0   2  -3   5305.00  10308.10    338.60      3 o
   0   4  -6   3132.40   3444.90    201.70      3 o
   0   6  -9    196.25    158.40    104.20      3 <
   0   8 -12   1386.20   1374.40    142.40      3 o
   0  10 -14     19.17     36.40     85.60      3 <
   1  -9  13     36.16    -10.00     66.10      3 <
   1  -9  14     97.96     75.00     91.40      3 <
   1  -8  11    282.04    301.80    109.90      3 <
   1  -8  12    261.31    203.80    103.00      3 <
   1  -7   9   1574.60   1378.30    149.60      3 o
   1  -7  10    193.67    155.90    106.50      3 <
   1  -6   8   9684.30   9795.10    266.30      3 o
   1  -5   6   5841.90   5803.40    231.30      3 o
   1  -4   4  31371.00  29709.40    444.60      3 o
   1   1  -4  19879.00  23141.20    421.90      3 o
   1   3  -7   8971.60   8568.30    264.30      3 o
   1   4  -8   3032.90   2422.60    173.10      3 o
   1   5 -10    839.65    623.60    130.60      3 o
   1   6 -11    421.33    397.30    115.50      3 o
   1   7 -13    759.26    593.70    120.10      3 o
   1   7 -12    162.57    125.40     96.30      3 <
   1   8 -14     11.36      0.50     70.20      3 <
   2 -10  12    104.34    192.70     98.30      3 <
   2 -10  13     71.25      0.90     69.20      3 <
   2  -9  10    603.85    409.70    116.60      3 o
   2  -9  11    685.61    686.80    124.30      3 o
   2  -8   9    706.70    610.50    126.00      3 o
   2  -7   7   1325.90   1359.90    152.00      3 o
   2  -6   5   9643.00  11033.20    287.60      3 o
   2  -4   2  30401.00  27445.00    450.80      3 o
   2  -1  -3  55379.00  79658.00    717.10      3 o
   2   1  -6  27097.00  25890.20    417.20      3 o
   2   3  -9    185.17    467.60    127.60      3 o
   2   4 -10    291.33    198.20    111.30      3 <
   2   5 -12    737.91    729.80    124.30      3 o
   2   6 -13    100.89    115.90     95.90      3 <
   2   7 -15    180.92    129.50     94.00      3 <
   2   7 -14    299.10    209.80    100.80      3 <
   3 -11  12     29.89    -10.00     66.40      3 <
   3 -11  13    301.99    257.20    106.00      3 <
   3 -10  10    883.30    811.50    126.50      3 o
   3  -9   8    113.38     90.10     97.20      3 <
   3  -8   6   6506.00   5167.30    211.70      3 o
   3  -7   5   1082.10   1242.30    156.50      3 o
   3  -6   3    767.14    767.20    164.90      3 o
   3  -5   1   5415.10   5454.10    254.40      3 o
   3  -3  -2  16166.00  14514.90    359.60      3 o
   3  -2  -4  63097.00  49792.40    561.20      3 o
   3   1  -8  22793.00  21971.60    379.80      3 o
   3   2 -10   1205.20    869.10    137.70      3 o
   3   3 -11    340.05    504.70    123.20      3 o
   3   4 -13    212.54    140.70     98.40      3 <
   3   4 -12    208.95    184.80    104.60      3 <
   3   5 -14    265.95    270.60    107.70      3 <
   3   6 -15     48.98     39.50     86.90      3 <
   4 -12  11    289.45    192.20     99.80      3 <
   4 -12  12     78.07      1.40     71.00      3 <
   4 -11   9    729.32    450.30    116.30      3 o
   4 -11  10    195.26    162.60     99.90      3 <
   4 -10   7    329.78    137.90    104.40      3 <
   4 -10   8    254.00    329.20    110.80      3 <
   4  -9   6    127.73    152.00    109.30      3 <
   4  -8   4   5110.10   6119.80    227.80      3 o
   4  -7   2   1085.50    709.30    159.50      3 o
   4  -5  -1   3569.10   4177.60    236.40      3 o
   4  -4  -3  21095.00  22194.70    393.30      3 o
   4  -2  -6   1256.40   1544.20    178.20      3 o
   4   1 -10    331.33    290.90    121.70      3 <
   4   2 -12    581.84    308.10    115.60      3 <
   4   3 -13    109.75     78.60     92.00      3 <
   4   4 -15     75.40     83.20     92.90      3 <
   4   4 -14    226.91     98.40     94.20      3 <
   4   5 -16     53.51     52.00     87.10      3 <
   5 -13  10     88.02     81.40     90.00      3 <
   5 -12   8    201.66    113.50     97.20      3 <
   5 -12   9    277.98    171.80     99.30      3 <
   5 -11   7   1549.20   1508.50    145.20      3 o
   5 -10   5    378.61    446.10    120.60      3 o
   5  -9   3    346.12    268.50    121.00      3 <
   5  -8   1  15987.00  14755.60    325.00      3 o
   5  -7   0   2479.60   2679.70    209.30      3 o
   5  -6  -2  27758.00  30782.40    446.90      3 o
   5  -4  -5   4113.50   4717.60    222.50      3 o
   5  -3  -7  19304.00  17521.20    343.70      3 o
   5  -2  -8    369.12    536.60    138.60      3 o
   5  -1 -10    449.08    226.10    114.70      3 <
   5   1 -13    420.23    365.00    116.00      3 o
   5   1 -12    105.12    210.20    109.20      3 <
   5   2 -14     39.27      0.10     68.90      3 <
   5   3 -15    113.92     36.50     86.50      3 <
   5   4 -16    196.84    155.30     96.50      3 <
   6 -14   9     13.35      0.70     70.00      3 <
   6 -13   8     27.27     19.80     84.30      3 <
   6 -12   6    141.36    152.40    101.20      3 <
   6 -11   4     87.40     85.60     99.20      3 <
   6 -11   5    142.62     79.80     96.00      3 <
   6 -10   2   1668.50   1365.50    149.30      3 o
   6 -10   3    359.08    313.20    117.40      3 <
   6  -9   1   2001.60   2349.50    171.70      3 o
   6  -8  -1   2907.60   2695.70    176.70      3 o
   6  -7  -3   2598.70   2133.00    174.00      3 o
   6  -6  -4   5768.10   5856.20    231.40      3 o
   6  -5  -6   4410.00   4939.20    213.40      3 o
   6  -4  -7    202.64    200.60    123.10      3 <
   6  -3  -9    451.99    455.60    126.30      3 o
   6  -2 -10    293.12    337.20    120.60      3 <
   6  -1 -12   1258.10   1231.90    139.70      3 o
   6   1 -15     30.16     55.90     88.80      3 <
   6   1 -14    153.46    207.80    104.90      3 <
   6   2 -16     42.75     32.10     87.90      3 <
   7 -14   7     21.73     26.40     85.50      3 <
   7 -14   8    179.28    272.80    104.60      3 <
   7 -13   5     54.04     89.80     93.80      3 <
   7 -13   6     11.96      2.70     73.60      3 <
   7 -12   3    387.36    478.20    123.50      3 o
   7 -12   4   1128.60   1507.00    145.10      3 o
   7 -11   2    275.21    152.10    108.40      3 <
   7  -9  -2    494.63    425.30    124.20      3 o
   7  -8  -3   1023.70   1007.50    146.90      3 o
   7  -7  -5    979.67   1380.80    150.30      3 o
   7  -6  -6   3829.80   3414.20    188.90      3 o
   7  -5  -8   4601.20   5221.80    210.80      3 o
   7  -4 -10   2272.70   2467.20    169.80      3 o
   7  -4  -9   1458.00   1226.10    146.10      3 o
   7  -3 -11    632.30    430.00    121.20      3 o
   7  -2 -13    462.15    288.90    110.90      3 <
   7  -2 -12    399.47    261.70    113.20      3 <
   7  -1 -14     67.71     71.10     93.80      3 <
   7   1 -16    280.86    235.70    105.10      3 <
   8 -15   6     19.13    -10.00     65.10      3 <
   8 -14   5     40.10      0.40     69.50      3 <
   8 -13   3     49.69     13.90     85.10      3 <
   8 -12   1    243.64    125.20    100.30      3 <
   8 -11  -1     68.72    102.40     97.10      3 <
   8 -10  -2   1310.20   1685.60    152.30      3 o
   8  -9  -4    534.95    471.90    124.50      3 o
   8  -8  -5   1055.10   1069.80    142.00      3 o
   8  -7  -7   1355.80   1588.20    152.70      3 o
   8  -6  -9    894.58    684.90    127.50      3 o
   8  -6  -8    318.50    282.40    115.40      3 <
   8  -5 -10   1031.20    769.10    131.00      3 o
   8  -4 -12    199.26     58.70     90.90      3 <
   8  -4 -11    248.52    121.40     99.60      3 <
   8  -3 -13     48.87     45.60     90.90      3 <
   8  -2 -15    166.46     61.00     89.80      3 <
   8  -2 -14     40.56     47.20     88.80      3 <
   8  -1 -16    118.25    172.90     99.60      3 <
   9 -15   4     11.74     47.00     88.40      3 <
   9 -15   5    185.22    126.20     94.40      3 <
   9 -14   2     62.26    118.60     93.00      3 <
   9 -14   3    124.37     24.90     85.50      3 <
   9 -13   0    102.85     31.90     86.10      3 <
   9 -13   1     21.77     17.60     83.60      3 <
   9 -12  -1   1177.10   1100.10    138.10      3 o
   9 -11  -3   1277.10   1227.30    138.80      3 o
   9 -10  -5    313.38    301.10    113.10      3 <
   9 -10  -4    144.47    132.00    104.30      3 <
   9  -9  -6    486.88    485.00    120.70      3 o
   9  -8  -8    400.96    423.80    121.90      3 o
   9  -8  -7    703.61    789.50    135.00      3 o
   9  -7  -9   2564.40   2442.10    161.30      3 o
   9  -6 -11     75.08     40.00     90.70      3 <
   9  -5 -12     53.02     43.10     91.30      3 <
   9  -4 -14    158.94    108.60     97.70      3 <
   9  -4 -13    420.54    299.00    110.30      3 <
   9  -3 -15    116.54     71.70     90.60      3 <
  10 -15   2     25.40     -2.80     65.10      3 <
  10 -14   0    136.77    170.10     99.50      3 <
  10 -13  -2    190.30    141.10     99.90      3 <
  10 -13  -1    127.39    152.60    101.00      3 <
  10 -12  -4    394.72    255.80    109.30      3 <
  10 -12  -3    767.77    503.60    120.90      3 o
  10 -11  -5    175.36    122.10    100.00      3 <
  10 -10  -7     69.15     83.90     96.10      3 <
  10 -10  -6    184.42    215.50    109.00      3 <
  10  -9  -8    308.57    319.40    113.10      3 <
  10  -8 -10    152.55    136.50     98.90      3 <
  10  -7 -11    373.71    443.40    115.40      3 o
  10  -6 -13    233.69    120.60     96.20      3 <
  10  -6 -12     94.01     63.10     91.70      3 <
  10  -5 -14     25.59     35.10     86.00      3 <
  10  -4 -15     74.18     13.50     80.70      3 <
  11 -15  -1     55.85     56.40     87.00      3 <
  11 -15   0    165.32    169.80    100.30      3 <
  11 -14  -3     76.99     -5.60     68.10      3 <
  11 -14  -2    164.30    142.70    100.60      3 <
  11 -13  -4     58.98     65.50     92.70      3 <
  11 -12  -6    369.21    359.10    110.00      3 o
  11 -12  -5    242.45    281.00    111.20      3 <
  11 -11  -7    353.28    238.80    108.60      3 <
  11 -10  -9     97.46     54.20     89.70      3 <
  11 -10  -8   1629.00   1999.40    150.60      3 o
  11  -9 -11    411.07    369.30    111.70      3 o
  11  -9 -10     80.22     93.90     94.90      3 <
  11  -8 -12     35.48     34.00     85.50      3 <
  11  -7 -13     35.19     29.60     86.00      3 <
  11  -6 -14     19.74     -2.50     66.90      3 <
  12 -14  -5     41.63     25.20     84.20      3 <
  12 -14  -4     30.66     20.60     82.80      3 <
  12 -13  -6     88.87    107.10     95.70      3 <
  12 -12  -8     48.20     25.00     83.80      3 <
  12 -12  -7    206.23    176.40     99.10      3 <
  12 -11 -10      8.93    -10.00     65.50      3 <
  12 -11  -9    147.51    137.40     96.80      3 <
  12 -10 -11     99.29     35.60     89.50      3 <
 -11   9  12    113.14     51.90     86.50      4 <
 -11  10  10     93.24     55.90     87.20      4 <
 -11  10  11     27.34     50.90     88.70      4 <
 -11  11   9     49.99     36.10     83.50      4 <
 -11  11  10    420.12    274.90    102.60      4 <
 -11  12   7    164.52    122.00     95.80      4 <
 -11  12   8    202.97    173.70     96.30      4 <
 -11  13   5     14.49      3.80     72.40      4 <
 -11  13   6    166.87    130.40     97.60      4 <
 -11  14   4     79.87    113.50     92.30      4 <
 -11  14   5     22.69     62.60     89.30      4 <
 -11  15   2     16.75      5.30     73.40      4 <
 -11  15   3     13.45     -2.20     64.80      4 <
 -10   7  13     26.20     78.60     87.40      4 <
 -10   7  14    103.62    134.80     97.30      4 <
 -10   8  11     72.98     50.00     89.60      4 <
 -10   8  12     83.06     40.60     86.60      4 <
 -10   9  10    131.06     93.10     94.10      4 <
 -10  10   8    331.60    197.90    103.00      4 <
 -10  10   9    152.65    102.60     92.90      4 <
 -10  11   6     84.56    122.10     96.90      4 <
 -10  11   7     59.79     83.70     92.00      4 <
 -10  12   5    163.97    114.00     97.00      4 <
 -10  13   3     18.91     19.10     85.30      4 <
 -10  13   4     76.47     26.00     86.10      4 <
 -10  14   1     71.56     53.90     89.60      4 <
 -10  14   2     63.98    100.50     94.90      4 <
 -10  15   1    590.63    666.80    117.10      4 o
  -9   5  14    204.95    101.00     91.60      4 <
  -9   5  15     84.97     77.00     87.90      4 <
  -9   6  12    851.30    703.90    125.50      4 o
  -9   6  13    264.00    156.10     96.00      4 <
  -9   7  10    301.64    202.00    109.70      4 <
  -9   7  11     27.62     36.30     91.30      4 <
  -9   8   9    125.83    146.20    101.70      4 <
  -9   9   7   2560.10   2843.60    172.60      4 o
  -9   9   8    347.08    454.80    122.90      4 o
  -9  10   5    906.03   1181.30    138.60      4 o
  -9  10   6    340.42    209.60    105.90      4 <
  -9  11   4    833.01    641.00    126.40      4 o
  -9  12   2   1756.70   2089.10    159.60      4 o
  -9  12   3    813.68    678.50    124.20      4 o
  -9  13   0     65.85     44.40     89.80      4 <
  -9  13   1     16.83      3.10     75.40      4 <
  -9  14  -1     83.32     19.40     84.90      4 <
  -9  15  -3     17.76     60.30     89.30      4 <
  -9  15  -2     37.42     48.90     85.50      4 <
  -8   3  15     49.28    -10.00     63.70      4 <
  -8   3  16     11.66     32.30     83.20      4 <
  -8   4  13    295.91    311.50    110.20      4 <
  -8   4  14    136.15    205.60    104.80      4 <
  -8   5  11    884.91    663.50    128.00      4 o
  -8   5  12    460.45    380.60    117.20      4 o
  -8   6  10    312.39    394.40    120.40      4 o
  -8   7   8    838.80    991.80    136.90      4 o
  -8   8   6    392.45    203.50    110.40      4 <
  -8   8   7    355.11    290.00    115.50      4 <
  -8   9   5    372.27    399.30    119.70      4 o
  -8  10   3    574.98    612.10    127.30      4 o
  -8  11   1    145.28    188.20    107.90      4 <
  -8  11   2   1044.90    840.70    128.50      4 o
  -8  12   0     95.70    110.00    101.70      4 <
  -8  13  -2     48.50     59.20     90.70      4 <
  -8  13  -1    857.69    652.40    124.50      4 o
  -8  14  -3     91.42     98.80     93.90      4 <
  -8  15  -5     93.27     84.30     88.60      4 <
  -8  15  -4     63.50     21.60     82.90      4 <
  -7   2  14     68.77     82.00     90.30      4 <
  -7   2  15     91.00     77.80     91.50      4 <
  -7   3  12    136.59     42.30     94.70      4 <
  -7   3  13     94.26    139.50     98.40      4 <
  -7   4  11     94.00     87.00     98.30      4 <
  -7   5   9    308.99    260.00    121.50      4 <
  -7   6   7    544.88    457.70    125.90      4 o
  -7   7   5    765.60    744.60    138.60      4 o
  -7   7   6    764.57    587.10    128.00      4 o
  -7   8   4   1839.10   1786.60    159.80      4 o
  -7   9   2    377.78    274.30    119.50      4 <
  -7  10   1    540.76    460.40    124.40      4 o
  -7  11  -1    315.83    269.70    113.90      4 <
  -7  12  -3    622.42    709.70    129.40      4 o
  -7  12  -2   1425.60   1717.20    148.50      4 o
  -7  13  -4    674.83    761.40    125.00      4 o
  -7  14  -6    439.86    516.30    116.10      4 o
  -7  14  -5     66.97     34.30     84.10      4 <
  -6   0  16    152.23    156.70     99.80      4 <
  -6   2  12    118.48     77.70     97.30      4 <
  -6   3  10   1203.50   1297.00    148.10      4 o
  -6   4   8    748.43    499.30    131.80      4 o
  -6   5   6   2631.00   2737.20    183.30      4 o
  -6   6   5   1214.50   1408.70    157.50      4 o
  -6   7   3   2633.90   2828.10    187.70      4 o
  -6   8   1   3467.90   3658.10    196.90      4 o
  -6  10  -2   1232.50   1600.20    153.20      4 o
  -6  11  -3   1265.40   1074.80    141.20      4 o
  -6  12  -5    172.66    204.70    108.40      4 <
  -6  13  -7     59.58     69.70     87.70      4 <
  -6  13  -6    199.42    220.90    102.10      4 <
  -6  14  -8    226.00    173.70     96.00      4 <
  -6  14  -7     41.53     22.90     82.40      4 <
  -5  -2  16    249.58    214.60    101.30      4 <
  -5  -1  14    882.98    565.50    122.80      4 o
  -5  -1  15    128.16    194.00    103.50      4 <
  -5   1  11   2710.00   2804.80    176.20      4 o
  -5   2   9    936.61    826.50    140.20      4 o
  -5   3   7  21025.00  22724.50    387.90      4 o
  -5   5   4   2575.00   2936.20    201.90      4 o
  -5   6   2  30061.00  31056.40    455.10      4 o
  -5   8  -1  16964.00  16071.30    333.90      4 o
  -5   9  -3    510.52    589.60    132.70      4 o
  -5  10  -4    948.85    640.40    130.50      4 o
  -5  11  -6    246.43    202.70    105.40      4 <
  -5  12  -7    143.39    119.00     97.50      4 <
  -5  13  -9    140.50    136.60     96.90      4 <
  -5  13  -8     38.83     -0.10     64.30      4 <
  -4  -3  16     20.30      0.40     68.40      4 <
  -4  -2  14    940.08    993.30    132.80      4 o
  -4  -2  15    135.88    171.90    100.20      4 <
  -4  -1  12   1114.40   1028.30    139.10      4 o
  -4   0  10    347.18    259.10    122.20      4 <
  -4   1   8   1765.70   1502.30    160.40      4 o
  -4   3   5   7342.80   8138.70    267.50      4 o
  -4   4   3  16878.00  16309.00    352.40      4 o
  -4   6   0 187080.00 164040.00    976.50      4 o
  -4   7  -2   1194.10   1019.70    166.90      4 o
  -4   8  -3    356.79    379.70    137.10      4 <
  -4   9  -5    273.75    294.90    119.20      4 <
  -4  10  -7    172.52    169.00    106.10      4 <
  -4  10  -6   2541.70   2671.70    168.30      4 o
  -4  11  -8    281.39    171.50    103.40      4 <
  -4  12 -10    332.90    285.40    106.70      4 <
  -4  12  -9     50.17     40.00     89.40      4 <
  -4  13 -11    116.31     78.20     90.50      4 <
  -4  13 -10     67.00     75.30     90.60      4 <
  -3  -4  15    124.36     82.80     91.00      4 <
  -3  -4  16     72.33    137.00     96.00      4 <
  -3  -3  13    156.38    242.70    110.50      4 <
  -3  -3  14    213.69    136.20     98.40      4 <
  -3  -2  11    747.53    821.10    140.40      4 o
  -3  -1   9   5544.20   4722.60    210.50      4 o
  -3   1   6  33862.00  34966.80    480.70      4 o
  -3   2   4  64079.00  58761.50    609.70      4 o
  -3   3   2  11765.00   8756.20    306.00      4 o
  -3   5  -1   5554.10   5645.90    260.10      4 o
  -3   6  -3   1183.20   1182.90    175.30      4 o
  -3   7  -4   7094.90   7683.60    254.20      4 o
  -3   8  -6  10137.00  11580.20    285.70      4 o
  -3   9  -7    518.06    555.10    126.30      4 o
  -3  10  -9    368.35    280.80    109.70      4 <
  -3  11 -10    356.48    290.50    108.40      4 <
  -3  12 -12     83.56     28.00     80.30      4 <
  -3  12 -11    115.23    255.10    103.20      4 <
  -2  -6  16     23.72     19.30     84.40      4 <
  -2  -5  14    102.74    117.10     95.70      4 <
  -2  -5  15    153.05    194.70    103.40      4 <
  -2  -4  12    208.43    125.30    105.70      4 <
  -2  -4  13    136.62    124.00    104.20      4 <
  -2  -3  10    516.83    454.20    128.70      4 o
  -2  -3  11   1072.30    829.70    131.70      4 o
  -2  -2   9    867.02    728.60    141.30      4 o
  -2  -1   7    661.78    602.10    157.80      4 o
  -2   1   3  46433.00  75269.20    698.70      4 o
  -2   4  -2  28279.00  25515.70    433.70      4 o
  -2   6  -5  10131.00   8361.00    262.20      4 o
  -2   8  -8    388.27    294.80    121.10      4 <
  -2   9 -10    717.63    568.70    121.40      4 o
  -2   9  -9    176.31    137.90    103.80      4 <
  -2  10 -11    226.82    118.50     98.40      4 <
  -2  11 -12     27.57     42.40     88.20      4 <
  -1  -7  15    487.99    330.30    110.60      4 <
  -1  -6  13    432.67    373.60    115.00      4 o
  -1  -6  14    249.99    194.80    104.50      4 <
  -1  -5  11    557.64    641.80    128.90      4 o
  -1  -5  12     72.96    -10.00     72.00      4 <
  -1  -4  10   1351.40    938.30    141.40      4 o
  -1  -3   8   1251.10   1103.50    156.10      4 o
  -1  -2   6  19809.00  18143.50    360.60      4 o
  -1  -1   4  23195.00  27841.90    451.70      4 o
  -1   2  -1 397570.00 369789.00   1480.40      4 o
  -1   4  -4  40145.00  37694.40    494.50      4 o
  -1   5  -6   6768.10   7652.00    255.30      4 o
  -1   6  -7    440.32    331.10    126.40      4 <
  -1   7  -9   1952.20   2179.10    160.70      4 o
  -1   8 -10     92.51    138.80     99.70      4 <
  -1   9 -12    166.51    187.90     98.80      4 <
  -1   9 -11   1217.50   1029.60    132.80      4 o
  -1  10 -13    100.99     56.90     87.60      4 <
   0  -8  15     35.81      8.60     79.50      4 <
   0  -6  11    978.17    966.70    135.00      4 o
   0  -4   7   2200.80   2414.10    187.70      4 o
   0   6  -9    125.98     87.90    107.40      4 <
   0   8 -12   1709.40   1492.10    145.40      4 o
   1  -9  14     96.47     71.90     92.30      4 <
   1  -8  12    284.46    196.30    103.80      4 <
   1  -8  13    225.02    199.20    102.80      4 <
   1  -7  10    418.71    432.40    120.70      4 o
   1  -7  11    467.44    499.70    121.50      4 o
   1  -6   8  10646.00  11992.10    291.20      4 o
   1  -5   6   6743.20   7334.40    255.60      4 o
   1   1  -4  20360.00  22622.10    422.70      4 o
   1   3  -7   8409.40   7948.20    260.50      4 o
   1   4  -9   1072.50   1240.10    150.30      4 o
   1   5 -10   1283.80   1040.80    136.10      4 o
   1   6 -12    157.22    184.50    103.20      4 <
   1   6 -11    253.06    227.30    108.40      4 <
   1   7 -13    593.73    607.10    119.20      4 o
   1   8 -15    258.32    110.90     91.20      4 <
   1   8 -14     41.78     13.20     81.50      4 <
   2 -10  13     27.31     31.80     83.40      4 <
   2 -10  14     67.39     34.50     85.90      4 <
   2  -9  11    953.94    966.50    130.60      4 o
   2  -9  12    235.20    175.60    100.20      4 <
   2  -8   9   1002.50   1396.80    144.90      4 o
   2  -8  10    418.92    399.80    115.80      4 o
   2  -7   8    524.77    206.70    117.40      4 <
   2  -6   6   7795.40   8885.80    269.20      4 o
   2  -5   4   2086.20   1838.20    186.10      4 o
   2  -4   2  21945.00  20575.00    397.00      4 o
   2  -1  -3  33325.00  51412.40    599.00      4 o
   2   1  -6  36417.00  36075.50    482.80      4 o
   2   2  -8   9927.40   8305.80    262.90      4 o
   2   3  -9   1391.80   1071.20    147.60      4 o
   2   4 -11    609.73    908.10    134.20      4 o
   2   5 -12    940.97    809.20    129.30      4 o
   2   6 -14    257.18    136.90     98.80      4 <
   2   6 -13    188.16    256.70    109.30      4 <
   2   7 -15     26.31     32.80     85.80      4 <
   3 -11  12     53.97     61.80     89.30      4 <
   3 -11  13    138.46    125.40     93.60      4 <
   3 -10  11     61.01    -10.00     68.70      4 <
   3  -9   9    799.71    859.90    129.50      4 o
   3  -8   7    282.03    239.30    119.50      4 <
   3  -7   5    412.76    595.00    141.50      4 o
   3  -6   3    676.37    953.90    164.40      4 o
   3  -3  -2   8514.70   7519.70    298.00      4 o
   3  -1  -5  24449.00  21855.70    394.10      4 o
   3   1  -8  27957.00  23693.70    396.20      4 o
   3   2 -10   1588.40   1487.00    153.90      4 o
   3   3 -11     73.06     47.80     97.30      4 <
   3   4 -13    140.93      7.20     79.00      4 <
   3   5 -14    360.35    310.10    110.70      4 <
   3   6 -16     47.47     66.50     88.40      4 <
   3   6 -15     63.36     64.80     91.60      4 <
   4 -12  12     54.54     -8.70     66.60      4 <
   4 -11  10    106.74     59.60     93.00      4 <
   4 -11  11     79.46     62.60     92.70      4 <
   4 -10   8    467.61    281.30    114.70      4 <
   4 -10   9    639.64    503.50    120.50      4 o
   4  -9   6    165.34     54.30     97.80      4 <
   4  -8   4   8354.20   8974.80    261.50      4 o
   4  -7   3   1252.30   1632.40    166.50      4 o
   4  -6   1  24119.00  23554.90    404.10      4 o
   4  -5  -1   3287.60   3323.50    218.60      4 o
   4  -3  -4  11587.00  10667.80    301.00      4 o
   4  -2  -6    405.43    437.90    157.80      4 <
   4   1 -11    396.77    410.90    125.70      4 o
   4   2 -12    774.83    702.20    128.10      4 o
   4   3 -14     42.69    -10.00     68.00      4 <
   4   3 -13    165.34    201.40    106.70      4 <
   4   4 -15     67.03     87.30     95.00      4 <
   4   5 -16    110.75    128.60     95.40      4 <
   5 -12   9    187.61    130.10     98.60      4 <
   5 -12  10     29.83     21.00     85.20      4 <
   5 -11   7   1999.70   1834.10    152.40      4 o
   5 -11   8    200.15    247.80    110.30      4 <
   5 -10   6    507.80    638.80    128.50      4 o
   5  -9   4    379.80    389.70    125.20      4 o
   5  -8   2   4894.10   4493.00    206.50      4 o
   5  -7   0   2040.40   2366.30    186.20      4 o
   5  -5  -3   5183.40   4652.90    231.40      4 o
   5  -4  -5   7511.30   7482.30    257.70      4 o
   5  -2  -8     92.82    121.70    121.70      4 <
   5  -1 -10    183.39    144.30    110.70      4 <
   5   1 -13    453.83    396.80    115.30      4 o
   5   2 -14    110.28     97.60     96.40      4 <
   5   3 -16    185.34    115.70     94.80      4 <
   5   3 -15     74.52     58.00     88.90      4 <
   6 -13   9    208.59    224.90    102.50      4 <
   6 -13  10     28.45    -10.00     65.50      4 <
   6 -12   7    339.92    306.40    110.10      4 <
   6 -11   5    123.37     77.30     95.70      4 <
   6 -10   3    245.79    172.50    109.30      4 <
   6  -9   1   2492.60   2198.30    168.50      4 o
   6  -8   0    650.05    956.50    150.60      4 o
   6  -7  -2    414.09    391.30    144.20      4 <
   6  -6  -4   6859.20   7880.80    251.30      4 o
   6  -4  -7    174.72    195.80    124.80      4 <
   6  -3  -9    656.51    418.40    127.00      4 o
   6  -2 -10     88.01     88.10    103.60      4 <
   6  -1 -12    903.25    838.50    130.60      4 o
   6   1 -15     67.53     40.40     90.80      4 <
   6   1 -14    137.28    133.50    100.80      4 <
   6   2 -16     25.32     32.20     88.60      4 <
   7 -14   8    363.46    308.30    108.10      4 <
   7 -13   6     16.43     46.30     87.60      4 <
   7 -13   7     19.86    -10.00     66.40      4 <
   7 -12   4   1675.00   1755.70    151.10      4 o
   7 -12   5     60.31     21.70     88.50      4 <
   7 -11   2    461.51    316.70    115.90      4 <
   7 -11   3   1677.40   1471.50    147.60      4 o
   7 -10   1    178.73    107.10    104.00      4 <
   7  -9  -1    451.90    298.80    122.90      4 <
   7  -8  -3   1387.30   1468.30    154.00      4 o
   7  -7  -4   1696.50   2317.40    175.20      4 o
   7  -6  -6   2983.00   3151.80    185.50      4 o
   7  -5  -8   7250.90   7957.10    245.50      4 o
   7  -4  -9   1470.10   1303.20    148.90      4 o
   7  -3 -11    711.02    822.40    134.60      4 o
   7  -2 -12    344.84    199.10    107.00      4 <
   7  -1 -14     89.62     50.40     91.90      4 <
   7   1 -16    179.36    102.80     94.00      4 <
   8 -14   6     56.99      1.80     71.30      4 <
   8 -13   4    291.39    208.20    103.50      4 <
   8 -12   2   1613.30   1953.50    152.60      4 o
   8 -10  -2   1908.60   2022.50    160.80      4 o
   8 -10  -1   1379.40    949.90    134.50      4 o
   8  -9  -3    403.47    524.80    128.80      4 o
   8  -8  -5    773.00    789.90    136.50      4 o
   8  -7  -7    575.80    372.90    127.20      4 <
   8  -6  -8    289.75    339.50    122.10      4 <
   8  -5 -10    721.40    649.60    129.40      4 o
   8  -4 -11    189.98    113.20    101.50      4 <
   8  -3 -13     46.95     48.70     94.50      4 <
   8  -2 -15    460.40    433.80    113.60      4 o
   8  -2 -14     38.66     89.70     98.80      4 <
   8  -1 -16    103.59     92.10     93.30      4 <
   9 -15   5    168.86    156.00     96.70      4 <
   9 -14   3    110.24     -6.60     68.00      4 <
   9 -14   4     23.98      8.30     80.60      4 <
   9 -13   1     42.76     80.00     92.70      4 <
   9 -13   2    131.48    134.20     99.00      4 <
   9 -11  -2     86.55    -10.00     70.30      4 <
   9 -10  -4    134.65    192.70    108.80      4 <
   9  -9  -6   1128.00    886.70    134.20      4 o
   9  -9  -5    701.89    411.50    118.60      4 o
   9  -8  -7    410.40    412.80    121.60      4 o
   9  -7  -9   2292.30   2534.30    167.10      4 o
   9  -6 -10     43.90     53.50     96.20      4 <
   9  -5 -12     23.26     48.70     92.00      4 <
   9  -4 -14    132.57    113.20     97.40      4 <
   9  -4 -13    152.63    142.50     99.70      4 <
   9  -3 -15     80.50     41.10     86.70      4 <
  10 -15   3     71.21     56.30     91.00      4 <
  10 -14   1     64.66     69.80     92.30      4 <
  10 -13  -1     91.21     79.50     95.10      4 <
  10 -12  -3   1157.40   1169.30    136.00      4 o
  10 -12  -2    491.70    600.80    120.60      4 o
  10 -11  -4     85.88    132.50     99.80      4 <
  10 -10  -6    240.13    246.20    112.40      4 <
  10  -9  -8    201.94    124.00    103.10      4 <
  10  -9  -7    178.55     68.50     96.70      4 <
  10  -8  -9    165.07    204.20    109.30      4 <
  10  -7 -11    157.61    207.60    103.70      4 <
  10  -6 -13    347.30    324.10    108.10      4 <
  10  -6 -12     52.51     30.60     87.50      4 <
  10  -5 -14     45.09     33.00     87.70      4 <
  10  -4 -15     19.60     55.60     86.40      4 <
  11 -15   0    223.73    315.00    110.30      4 <
  11 -15   1     40.79     44.50     86.80      4 <
  11 -14  -2    191.33    280.10    108.10      4 <
  11 -14  -1     24.38     45.00     89.00      4 <
  11 -13  -3    160.99     80.10     95.30      4 <
  11 -12  -5    165.55    148.50    100.90      4 <
  11 -12  -4    432.69    493.10    123.60      4 o
  11 -11  -7    599.29    340.00    115.50      4 <
  11 -11  -6     46.76     22.20     86.00      4 <
  11 -10  -8    839.43    810.90    126.30      4 o
  11  -9 -10    107.55     65.20     93.00      4 <
  11  -8 -12     28.45     35.90     88.00      4 <
  11  -8 -11     66.19     31.80     89.20      4 <
  11  -7 -13     21.15     32.60     87.30      4 <
  11  -6 -14     25.96     42.30     86.70      4 <
  12 -14  -4     32.94     -1.00     67.90      4 <
  12 -14  -3     29.10     60.80     92.50      4 <
  12 -13  -6     67.92     43.00     84.80      4 <
  12 -13  -5     43.45     -3.10     68.20      4 <
  12 -12  -7     83.44    106.30     95.00      4 <
  12 -11  -9    234.68    195.10    102.90      4 <
  12 -11  -8     48.76     25.30     84.40      4 <
  12 -10 -11    116.69     64.50     91.00      4 <
  12 -10 -10    114.72     69.20     92.20      4 <
 -12  11  10     36.34     36.40     83.10      5 <
 -12  13   7    126.59    170.10     98.30      5 <
 -12  14   5     27.03     40.40     86.90      5 <
 -11   8  13     63.92     83.10     89.40      5 <
 -11   9  12     50.72     52.10     85.70      5 <
 -11  10  10     26.55     27.70     85.30      5 <
 -11  10  11     42.96     98.90     90.60      5 <
 -11  11   8     18.98     15.80     80.00      5 <
 -11  11   9     95.23     52.90     86.90      5 <
 -11  12   6    322.35    223.50    102.30      5 <
 -11  12   7    172.51    196.20     99.60      5 <
 -11  13   4     31.00     42.20     87.50      5 <
 -11  13   5     17.22     13.90     80.90      5 <
 -11  14   3     29.84     38.30     84.60      5 <
 -11  14   4    201.57    128.20     95.80      5 <
 -11  15   1     40.46      2.40     71.50      5 <
 -11  15   2      5.47     54.40     85.00      5 <
 -10   6  14    133.03    118.70     93.40      5 <
 -10   7  13     18.83     34.50     85.30      5 <
 -10   7  14    266.55    205.10    100.10      5 <
 -10   8  11     33.05     11.10     77.40      5 <
 -10   8  12    218.91     94.20     88.80      5 <
 -10   9   9     58.35    -10.00     69.70      5 <
 -10   9  10    175.89     77.20     89.20      5 <
 -10  10   7    137.30    137.80     98.00      5 <
 -10  10   8    166.82    117.40     97.20      5 <
 -10  11   5     71.72     75.40     94.20      5 <
 -10  11   6    302.52    402.70    109.30      5 o
 -10  12   4    175.13    103.10     96.40      5 <
 -10  13   2     92.92     34.30     85.00      5 <
 -10  13   3     87.31     42.80     90.60      5 <
 -10  14   0    216.20    183.40    102.90      5 <
 -10  14   1     62.70     76.10     89.50      5 <
 -10  15  -1    264.70    356.00    109.60      5 o
  -9   5  14     18.75     19.40     82.00      5 <
  -9   5  15     39.40    -10.00     65.80      5 <
  -9   6  12    459.95    464.90    116.80      5 o
  -9   6  13    324.17    191.60     98.10      5 <
  -9   7  10     89.58     62.30     92.80      5 <
  -9   7  11    163.34     84.10     93.20      5 <
  -9   8   8    523.85    555.00    122.90      5 o
  -9   8   9    161.33    221.60    104.80      5 <
  -9   9   6    698.12    480.60    123.20      5 o
  -9   9   7   3447.30   2869.10    170.40      5 o
  -9  10   5    435.45    313.90    111.70      5 <
  -9  11   3   1219.90   1082.50    134.50      5 o
  -9  12   1   1093.50   1379.60    139.90      5 o
  -9  12   2   2222.80   1944.20    152.50      5 o
  -9  13  -1     39.49     46.90     87.30      5 <
  -9  13   0     38.97     26.80     86.50      5 <
  -9  14  -2     30.77     -5.00     65.90      5 <
  -9  14  -1    174.81    149.00     97.60      5 <
  -9  15  -4     10.14     19.40     80.30      5 <
  -9  15  -3     18.88     33.90     83.80      5 <
  -8   3  15     70.35     43.10     87.60      5 <
  -8   3  16     24.35     13.80     77.10      5 <
  -8   4  13    231.20    274.50    104.80      5 <
  -8   4  14    107.33    121.00     92.40      5 <
  -8   5  11    285.97    264.70    109.60      5 <
  -8   5  12    295.64    163.80    100.90      5 <
  -8   6   9    902.34    615.00    127.10      5 o
  -8   6  10    329.84    397.60    115.40      5 o
  -8   7   7    752.80    738.70    131.70      5 o
  -8   7   8   3105.70   4042.60    189.60      5 o
  -8   8   6    980.56   1374.40    146.70      5 o
  -8   9   4    347.34    279.70    114.80      5 <
  -8  10   2   1134.40   1520.50    146.90      5 o
  -8  11   1     50.65     46.90     92.90      5 <
  -8  12  -1    472.13    465.10    121.90      5 o
  -8  13  -3     53.27     79.00     90.30      5 <
  -8  13  -2     56.48     71.60     91.90      5 <
  -8  14  -4    154.63    211.50     97.80      5 <
  -8  15  -6     19.87    -10.00     64.60      5 <
  -8  15  -5     86.94     75.10     87.90      5 <
  -7   2  14    107.55    108.50     94.40      5 <
  -7   2  15    135.72     84.20     91.70      5 <
  -7   3  12    245.38    287.60    112.70      5 <
  -7   3  13     49.24    -10.00     67.00      5 <
  -7   4  10   1380.30   1332.60    147.40      5 o
  -7   4  11    120.02    126.30    101.90      5 <
  -7   5   8   6483.30   6421.60    227.00      5 o
  -7   5   9    455.48    359.60    121.90      5 <
  -7   6   7    608.17    382.50    122.80      5 o
  -7   7   5    507.64    324.50    126.40      5 <
  -7   8   3    461.36    434.60    126.10      5 o
  -7   9   1    281.75    182.80    114.00      5 <
  -7   9   2    513.09    339.80    120.60      5 <
  -7  11  -2    262.53    166.50    107.20      5 <
  -7  12  -4   1966.10   1971.00    152.90      5 o
  -7  12  -3    692.57    361.50    115.00      5 o
  -7  13  -5     79.59     35.90     86.40      5 <
  -7  14  -7      8.26    -10.00     65.20      5 <
  -7  14  -6    448.86    433.50    114.40      5 o
  -6   0  16     61.86     53.00     84.50      5 <
  -6   2  11   1713.40   1221.50    141.00      5 o
  -6   2  12    296.60    180.00    104.00      5 <
  -6   3  10   1101.20   1005.80    136.10      5 o
  -6   4   8    235.64    217.10    117.20      5 <
  -6   5   6   3301.30   3563.80    192.60      5 o
  -6   6   4   9249.90   8625.40    260.40      5 o
  -6   7   2   1056.00   1485.50    164.80      5 o
  -6   8   1   4843.80   5340.60    218.00      5 o
  -6   9  -1   2512.30   2582.40    175.70      5 o
  -6  10  -3    408.61    299.90    114.20      5 <
  -6  11  -4    207.50     41.10     93.10      5 <
  -6  12  -6    101.52     49.30     92.10      5 <
  -6  13  -8     30.61     31.80     85.50      5 <
  -6  13  -7     31.58     58.90     87.60      5 <
  -6  14  -9     20.67     19.90     80.10      5 <
  -6  14  -8    230.06    159.90     95.10      5 <
  -5  -1  15     53.76     69.70     93.50      5 <
  -5  -1  16    326.87    215.70    101.60      5 <
  -5   1  11   1371.50   1227.10    145.90      5 o
  -5   2   9   1199.80   1166.60    145.90      5 o
  -5   3   7  18136.00  18729.20    356.40      5 o
  -5   4   5   5431.50   5428.00    228.60      5 o
  -5   6   2  47260.00  47777.60    540.00      5 o
  -5   7   0   1763.70   2150.00    177.30      5 o
  -5   8  -2   5391.00   5263.80    217.60      5 o
  -5   9  -3    196.45    130.30    111.20      5 <
  -5  10  -5   1844.20   1452.50    145.40      5 o
  -5  11  -7   2091.00   2462.40    160.70      5 o
  -5  11  -6    419.24    611.90    122.30      5 o
  -5  12  -8    247.37    373.30    111.70      5 o
  -5  13 -10     96.43    222.60     99.40      5 <
  -5  13  -9    138.10     47.00     88.50      5 <
  -4  -3  16    149.08    118.00     96.20      5 <
  -4  -2  14   1295.70   1099.60    133.40      5 o
  -4  -2  15     48.58     25.60     87.50      5 <
  -4  -1  12   1033.30   1103.90    137.40      5 o
  -4  -1  13   1404.50    971.10    133.20      5 o
  -4   0  10    305.09    260.40    119.10      5 <
  -4   1   8   5260.10   4650.90    211.80      5 o
  -4   2   6   1798.50   1756.70    185.70      5 o
  -4   5   1   4261.50   4222.20    227.70      5 o
  -4   6  -1  28454.00  28642.20    435.10      5 o
  -4   8  -4   5890.70   7524.00    242.60      5 o
  -4   9  -6     75.75     33.30     93.50      5 <
  -4  10  -7     81.04     57.30     94.60      5 <
  -4  11  -9    795.28    897.60    125.90      5 o
  -4  11  -8    613.92    497.50    116.10      5 o
  -4  12 -10    166.29    112.10     93.00      5 <
  -4  13 -11    128.35    112.90     90.90      5 <
  -3  -4  15    195.31    115.70     94.70      5 <
  -3  -4  16     97.47     80.10     90.30      5 <
  -3  -3  13    328.94    262.80    109.20      5 <
  -3  -3  14    113.04     71.60     91.90      5 <
  -3  -2  11    959.55    911.20    137.50      5 o
  -3  -2  12    850.61    977.30    137.70      5 o
  -3  -1   9   4465.40   4051.70    199.70      5 o
  -3  -1  10   3538.70   3374.50    186.30      5 o
  -3   2   4  93614.00  82404.90    708.70      5 o
  -3   3   2   7863.00   6590.30    285.90      5 o
  -3   6  -3    612.25    407.20    147.00      5 <
  -3   7  -5    232.01    237.30    122.40      5 <
  -3   8  -6   9572.50   9200.70    260.50      5 o
  -3   9  -8    357.63    241.10    110.00      5 <
  -3  10 -10   1706.20   1960.40    155.90      5 o
  -3  10  -9    236.97    139.80     98.00      5 <
  -3  11 -11     21.12     36.80     90.20      5 <
  -3  12 -12    144.50     40.60     84.40      5 <
  -2  -5  15    475.76    407.90    113.20      5 o
  -2  -5  16    354.71    263.80    108.60      5 <
  -2  -4  13    160.18    141.20    101.70      5 <
  -2  -3  11   1028.60   1073.90    140.10      5 o
  -2  -2   9    254.42    248.00    122.20      5 <
  -2  -1   7   1348.70   1623.90    178.90      5 o
  -2   1   3  57844.00  76750.30    701.00      5 o
  -2   4  -2  27225.00  25196.90    429.60      5 o
  -2   5  -4   1386.10   1384.00    180.20      5 o
  -2   7  -7    253.21    220.10    118.70      5 <
  -2   8  -9    956.35    945.60    133.80      5 o
  -2   8  -8    523.51    525.10    127.10      5 o
  -2   9 -10    656.24    422.90    120.10      5 o
  -2  10 -12    333.01    434.00    113.20      5 o
  -2  10 -11    334.83    273.80    108.00      5 <
  -2  11 -13    210.21    285.40    106.20      5 <
  -1  -6  14    215.00    130.60    100.90      5 <
  -1  -6  15    183.94     30.80     87.60      5 <
  -1  -5  12    193.83    177.30    104.90      5 <
  -1  -5  13    504.09    549.60    120.10      5 o
  -1  -4  10   1440.10   1259.90    149.50      5 o
  -1  -3   8    821.11    708.90    141.60      5 o
  -1  -2   6  16472.00  16491.00    348.60      5 o
  -1   3  -3   1385.70   1476.10    230.60      5 o
  -1   5  -6   4797.20   4323.80    209.60      5 o
  -1   6  -8  13428.00  14048.40    308.60      5 o
  -1   7  -9   1909.40   1641.30    152.80      5 o
  -1   8 -11    290.03    229.90    108.20      5 <
  -1   9 -12    163.22     76.30     95.00      5 <
  -1  10 -14     15.01     20.30     82.80      5 <
  -1  10 -13    192.52    195.60    100.80      5 <
   0  -8  15     51.03     37.30     85.80      5 <
   0  -6  11   1374.20   1160.60    142.90      5 o
   0  -6  12   3717.50   3393.50    182.40      5 o
   0  -4   7   2325.40   2692.70    188.20      5 o
   0   4  -7   3187.30   3908.70    207.80      5 o
   0   6 -10    116.24    142.20    103.80      5 <
   0   8 -13     31.92     31.00     88.20      5 <
   1  -8  13    182.21    183.50    104.60      5 <
   1  -8  14     40.22     36.10     89.00      5 <
   1  -7  11    269.24    156.00    106.40      5 <
   1  -6   9    349.09    467.50    127.80      5 o
   1  -5   7  31156.00  31853.20    449.10      5 o
   1  -4   5   1934.70   1610.60    184.70      5 o
   1  -3   3   2220.30   2486.40    235.70      5 o
   1   1  -4  26321.00  28661.90    459.90      5 o
   1   2  -6  30347.00  27722.40    429.20      5 o
   1   3  -7  15365.00  13437.30    313.60      5 o
   1   4  -9    567.31    665.10    133.10      5 o
   1   5 -11    534.52    987.70    134.00      5 o
   1   5 -10   1549.70   1230.00    142.90      5 o
   1   6 -12    224.70    229.60    106.20      5 <
   1   7 -14    333.00    590.30    117.30      5 o
   1   7 -13    739.06    669.10    123.30      5 o
   1   8 -15     83.61     49.70     88.30      5 <
   2 -10  14     32.88     -1.70     65.20      5 <
   2  -9  12    467.67    424.30    114.50      5 o
   2  -9  13    171.94    143.70     98.20      5 <
   2  -8  10    386.62    161.90    107.00      5 <
   2  -8  11    834.00    906.60    132.60      5 o
   2  -7   8    376.10    392.20    126.00      5 o
   2  -6   6   6008.70   6128.80    235.10      5 o
   2  -5   4   2029.50   1910.30    185.10      5 o
   2  -1  -3  54075.00  69446.30    673.40      5 o
   2   1  -6  47643.00  41787.80    512.00      5 o
   2   2  -8   7315.50   7793.40    255.30      5 o
   2   4 -11    222.03    104.50    100.90      5 <
   2   5 -13   1923.00   1751.30    147.80      5 o
   2   5 -12   1659.40   1301.80    142.60      5 o
   2   6 -14    181.30     -2.70     67.80      5 <
   2   7 -15    119.06     39.70     85.60      5 <
   3 -11  13    218.32    187.60     98.30      5 <
   3 -10  11    237.85    132.10     97.50      5 <
   3 -10  12    276.02    159.50    100.30      5 <
   3  -9   9   1220.80   1135.70    134.40      5 o
   3  -9  10    465.80    412.30    115.90      5 o
   3  -8   8   1045.90    836.90    138.40      5 o
   3  -7   6    617.24    681.40    139.50      5 o
   3  -6   4   8044.10   7845.70    257.60      5 o
   3  -5   2  18015.00  19905.10    378.30      5 o
   3  -3  -2  18617.00  18589.40    398.60      5 o
   3  -1  -5   7285.00   7067.80    262.80      5 o
   3   2 -10   2157.70   1955.40    161.80      5 o
   3   3 -12    392.95    431.00    119.40      5 o
   3   4 -13    205.29     95.50     96.20      5 <
   3   5 -15    151.40    112.20     95.10      5 <
   3   5 -14    473.88    398.00    116.90      5 o
   3   6 -16     34.62     34.00     84.60      5 <
   4 -11  11     22.76     29.60     85.00      5 <
   4 -11  12     53.30     34.00     86.40      5 <
   4 -10   9    560.99    534.60    120.80      5 o
   4 -10  10   1075.70   1146.80    134.50      5 o
   4  -9   7    284.65    315.30    116.20      5 <
   4  -8   5    684.24    554.40    133.30      5 o
   4  -7   3    716.23    520.20    147.80      5 o
   4  -6   1  34091.00  31144.90    451.60      5 o
   4  -3  -4   5643.70   6072.90    253.30      5 o
   4  -2  -6   1753.60   1474.60    180.00      5 o
   4   1 -11    198.13    176.50    107.80      5 <
   4   2 -12    721.09    501.20    122.40      5 o
   4   3 -14     51.21     32.30     88.80      5 <
   4   4 -15     35.46     44.70     90.60      5 <
   4   5 -16    101.63     92.30     93.00      5 <
   5 -12  10     82.17    -10.00     68.90      5 <
   5 -12  11     56.25     20.40     82.90      5 <
   5 -11   8    168.34    185.20    103.80      5 <
   5 -11   9    259.02    242.30    107.60      5 <
   5 -10   6    358.13    338.00    116.80      5 <
   5 -10   7    138.88     66.70     98.30      5 <
   5  -9   4    512.88    442.70    127.60      5 o
   5  -9   5   7523.30   7984.70    246.40      5 o
   5  -8   3    739.76    662.00    139.00      5 o
   5  -7   1    432.47    416.90    148.60      5 <
   5  -6  -1   6827.20   7133.80    257.20      5 o
   5  -5  -3   2993.60   2575.20    205.40      5 o
   5  -3  -6   3101.90   3207.10    203.80      5 o
   5  -2  -8    191.19    231.20    126.40      5 <
   5  -1 -10    133.83    137.20    108.60      5 <
   5   1 -13    769.12    713.80    125.70      5 o
   5   2 -14     75.48     80.60     94.60      5 <
   5   3 -16     25.03     24.80     85.60      5 <
   5   3 -15    125.66     50.10     89.10      5 <
   6 -13  10     48.37     21.00     81.80      5 <
   6 -12   8    237.54    140.50     97.00      5 <
   6 -12   9     51.48     66.80     90.80      5 <
   6 -11   6    154.71    175.20    105.00      5 <
   6 -10   4   2879.80   3423.00    180.60      5 o
   6  -9   2   2144.40   1920.50    165.10      5 o
   6  -8   0    263.74    327.90    131.60      5 <
   6  -7  -2   1193.50   1504.90    164.70      5 o
   6  -6  -3   3761.00   3408.90    203.30      5 o
   6  -5  -5   2548.90   3284.50    199.10      5 o
   6  -4  -7    228.30    127.90    112.90      5 <
   6  -3  -8   1781.10   1356.00    155.50      5 o
   6  -2 -10    342.72    201.80    115.60      5 <
   6  -1 -12    924.97   1095.90    135.10      5 o
   6   1 -15     46.07     83.50     92.40      5 <
   6   2 -16     41.65     69.90     91.00      5 <
   7 -13   7     46.99     15.60     80.50      5 <
   7 -13   8     54.73      9.30     78.70      5 <
   7 -12   5     47.66     83.00     91.50      5 <
   7 -12   6    413.01    459.50    115.00      5 o
   7 -11   3   1884.00   1532.40    151.70      5 o
   7 -11   4    454.61    514.30    122.90      5 o
   7 -10   2    617.10    599.90    127.70      5 o
   7  -9   0   1044.60   1205.10    149.00      5 o
   7  -8  -2    257.36    238.70    122.40      5 <
   7  -7  -4   1899.10   1920.00    167.60      5 o
   7  -6  -6   4416.10   4105.90    200.70      5 o
   7  -5  -7   2887.30   2561.30    172.90      5 o
   7  -4  -9   1154.60    849.10    138.20      5 o
   7  -3 -11    767.62    653.30    128.30      5 o
   7  -2 -12    157.43    153.50    104.60      5 <
   7  -1 -14    100.17    100.10     95.10      5 <
   7   0 -16     79.27    -10.00     66.50      5 <
   7   1 -16    543.57    325.80    106.00      5 o
   8 -14   7     33.87    -10.00     66.30      5 <
   8 -14   8    109.31    103.20     94.70      5 <
   8 -13   5    293.95    336.90    109.90      5 o
   8 -12   3    210.22     90.50     99.10      5 <
   8 -11   1     91.70     85.70     97.30      5 <
   8 -10  -1   1389.30   1069.90    140.70      5 o
   8  -9  -3   1471.10   1202.70    145.60      5 o
   8  -9  -2    355.65    326.30    122.40      5 <
   8  -8  -4    462.91    572.60    132.60      5 o
   8  -7  -6    458.00    542.60    130.60      5 o
   8  -6  -8    230.55    137.60    108.80      5 <
   8  -5 -10    519.07    521.20    123.90      5 o
   8  -5  -9   2643.40   3595.70    187.20      5 o
   8  -4 -11    193.33    162.20    105.50      5 <
   8  -3 -13     95.63     36.30     90.90      5 <
   8  -2 -14     88.23     64.00     93.60      5 <
   8  -1 -16    131.00     94.50     93.90      5 <
   9 -14   4     26.00    -10.00     68.00      5 <
   9 -14   5     27.21     32.70     85.20      5 <
   9 -13   2    161.80    146.00     98.40      5 <
   9 -13   3    456.12    534.80    118.40      5 o
   9 -12   1    759.92    804.70    126.90      5 o
   9 -11  -1    220.67    170.80    106.90      5 <
   9 -10  -3    202.45    219.30    109.90      5 <
   9  -9  -5    347.79    290.40    115.50      5 <
   9  -8  -7    681.66    677.90    129.20      5 o
   9  -8  -6    335.44    383.00    119.60      5 o
   9  -7  -8    109.54    100.80    103.80      5 <
   9  -6 -10    108.42    113.10     99.80      5 <
   9  -5 -12     35.17     22.40     88.40      5 <
   9  -5 -11   1630.70   1635.30    146.80      5 o
   9  -4 -13    168.94     95.90     96.90      5 <
   9  -3 -15    222.38    152.40     96.80      5 <
   9  -3 -14     82.50     62.60     90.30      5 <
  10 -15   4     31.95     12.80     79.20      5 <
  10 -14   2     66.11    -10.00     64.90      5 <
  10 -14   3     55.97     39.80     86.70      5 <
  10 -13   1    113.97     84.30     92.20      5 <
  10 -12  -2    399.44    399.20    117.20      5 o
  10 -12  -1    359.75    269.10    108.20      5 <
  10 -11  -4     52.08    115.60     97.80      5 <
  10 -11  -3   1248.10   1267.20    139.40      5 o
  10 -10  -5    170.19     91.10    100.40      5 <
  10  -9  -7    145.53     43.80     94.20      5 <
  10  -8  -9     86.07     42.40     90.30      5 <
  10  -7 -11    315.12    356.80    109.80      5 o
  10  -7 -10    145.06     53.10     91.80      5 <
  10  -6 -12     97.75     66.60     92.50      5 <
  10  -5 -14     12.56     16.10     84.70      5 <
  10  -5 -13     57.89     58.20     92.10      5 <
  10  -4 -15     32.46     25.70     84.40      5 <
  11 -15   1     33.24     85.90     92.30      5 <
  11 -15   2     12.11      5.00     76.50      5 <
  11 -13  -2    116.18     62.60     91.80      5 <
  11 -12  -4    184.12    184.00    103.80      5 <
  11 -11  -6     88.97     42.90     93.90      5 <
  11 -11  -5     64.02    -10.00     69.90      5 <
  11 -10  -8   1542.70   1592.70    147.10      5 o
  11 -10  -7    171.11    105.70     96.80      5 <
  11  -9  -9     79.96    -10.00     70.30      5 <
  11  -8 -11     59.65     63.90     91.90      5 <
  11  -7 -13     13.81     35.60     86.50      5 <
  11  -7 -12     38.74     49.40     89.90      5 <
  11  -6 -14     17.89     23.40     82.60      5 <
  12 -14  -3     29.32     44.30     88.00      5 <
  12 -14  -2    153.52    159.10    100.30      5 <
  12 -13  -5     65.25      8.70     80.60      5 <
  12 -13  -4     85.79     65.20     93.80      5 <
  12 -12  -6     24.32     59.70     90.20      5 <
  12 -11  -8     43.85     22.30     85.40      5 <
  12 -10 -10     22.84     56.50     88.50      5 <
  12 -10  -9    123.88     95.90     95.90      5 <
  12  -9 -11    150.38    134.40     96.30      5 <
  13 -13  -6    101.24     75.10     94.80      5 <
  13 -12  -8      9.42     15.90     80.80      5 <
 -12  11  10     42.35     54.20     85.70      6 <
 -12  12   8     53.58      3.90     72.10      6 <
 -12  13   6     31.73     24.00     80.40      6 <
 -12  13   7     91.92    107.10     93.20      6 <
 -12  14   4     76.60     24.30     82.20      6 <
 -12  14   5     68.54     37.10     84.70      6 <
 -11   8  13     16.67     26.00     80.80      6 <
 -11   9  11    118.97    156.70     95.30      6 <
 -11   9  12     95.27     46.00     86.30      6 <
 -11  10   9     80.02    -10.00     67.40      6 <
 -11  10  10     71.62     59.30     90.80      6 <
 -11  11   7    577.83    645.50    119.70      6 o
 -11  11   8     99.17    131.90     95.40      6 <
 -11  12   5    324.22    258.60    107.10      6 <
 -11  12   6    396.58    352.60    110.00      6 o
 -11  13   3    139.76    190.40    102.10      6 <
 -11  13   4     45.82     63.50     89.70      6 <
 -11  14   2    177.22     72.00     89.30      6 <
 -11  15   0    140.96    142.10     93.90      6 <
 -11  15   1     35.51     32.30     83.10      6 <
 -10   6  14     59.41    -10.00     65.90      6 <
 -10   7  12    177.42    223.60    101.20      6 <
 -10   7  13     32.83     65.40     87.20      6 <
 -10   8  10    136.73    294.60    107.90      6 <
 -10   8  11     56.75     52.80     89.70      6 <
 -10   9   8    378.46    269.50    106.70      6 <
 -10   9   9     74.31     21.50     84.50      6 <
 -10  10   6    368.36    618.20    120.20      6 o
 -10  10   7    185.57     81.50     92.40      6 <
 -10  11   4    103.32     76.60     91.00      6 <
 -10  11   5     27.53     50.30     91.60      6 <
 -10  12   3    548.40    616.10    121.30      6 o
 -10  13   1    222.03    191.60    100.40      6 <
 -10  13   2    171.31    115.80     93.40      6 <
 -10  14  -1     23.76     58.10     90.30      6 <
 -10  14   0    184.32    138.00     96.10      6 <
 -10  15  -2     50.62    118.50     92.80      6 <
  -9   4  15     36.23     16.90     83.30      6 <
  -9   5  13     69.79     53.70     91.30      6 <
  -9   5  14     48.18     34.70     85.30      6 <
  -9   6  11     97.42     41.40     89.50      6 <
  -9   6  12    374.57    319.20    110.50      6 <
  -9   7   9   5007.70   5456.30    208.10      6 o
  -9   7  10    168.73    111.80     98.90      6 <
  -9   8   8    889.74    433.80    118.10      6 o
  -9   9   6    727.53    602.40    123.70      6 o
  -9  10   4    220.88    177.50    104.90      6 <
  -9  11   2    311.69    171.60    102.60      6 <
  -9  12   1    900.94    698.90    123.40      6 o
  -9  13  -1     38.23     33.70     86.10      6 <
  -9  14  -3     74.44     64.30     88.60      6 <
  -9  15  -5    341.61    316.60    102.90      6 o
  -9  15  -4     20.24     32.30     84.10      6 <
  -8   3  15     58.01      0.10     64.10      6 <
  -8   3  16     46.10     26.50     82.50      6 <
  -8   4  13    348.68    386.40    110.50      6 o
  -8   4  14    146.11    107.50     91.60      6 <
  -8   5  11    494.84    383.20    116.90      6 o
  -8   6   9    682.21    579.50    125.70      6 o
  -8   7   7    765.78    641.00    128.80      6 o
  -8   8   5   1132.20    880.20    137.80      6 o
  -8   9   3   1120.50   1082.50    140.30      6 o
  -8  10   1    868.35    694.30    128.90      6 o
  -8  10   2   1336.60   1614.80    146.20      6 o
  -8  12  -2   1587.70   2079.30    160.70      6 o
  -8  13  -4    287.97    249.70    105.60      6 <
  -8  13  -3    133.90    122.80     98.50      6 <
  -8  14  -6     82.19     25.60     83.60      6 <
  -8  14  -5     63.34     62.60     88.00      6 <
  -8  15  -6     63.61     16.10     79.40      6 <
  -7   2  14    144.20    105.00     93.00      6 <
  -7   2  15    204.30     96.80     93.10      6 <
  -7   3  12    192.69    127.50    101.30      6 <
  -7   3  13    152.28     87.20     94.10      6 <
  -7   4  10   1298.10   1358.80    148.80      6 o
  -7   4  11    114.36     99.10    101.20      6 <
  -7   5   8   5516.90   4800.40    204.50      6 o
  -7   6   6   4809.10   4652.00    205.30      6 o
  -7   7   4   1323.60   1437.20    153.10      6 o
  -7   8   3    387.59    398.10    127.70      6 o
  -7   9   1    366.53    259.10    117.20      6 <
  -7  10  -1    202.43    163.30    105.70      6 <
  -7  11  -3   2116.10   2073.50    156.90      6 o
  -7  11  -2    511.09    283.90    113.00      6 <
  -7  12  -5    129.62    187.10    101.80      6 <
  -7  12  -4   1382.80   1279.00    135.00      6 o
  -7  13  -6     18.80     12.10     77.30      6 <
  -7  14  -8    408.31    465.60    110.70      6 o
  -7  14  -7      8.64      0.40     67.30      6 <
  -6   0  16    182.20     97.80     91.50      6 <
  -6   2  11    345.35    316.20    116.40      6 <
  -6   2  12    403.06    345.80    118.50      6 <
  -6   3   9    168.60    279.30    117.80      6 <
  -6   3  10   1342.60   1123.20    142.20      6 o
  -6   4   7    169.37    134.10    116.40      6 <
  -6   4   8    211.96    162.40    113.20      6 <
  -6   5   6   2626.70   2532.20    175.70      6 o
  -6   6   4   9515.30  10860.80    279.10      6 o
  -6   7   2   1459.80   1567.70    162.70      6 o
  -6   8   0    221.49    254.20    119.60      6 <
  -6   9  -2   1771.90   1906.40    157.80      6 o
  -6  10  -3    296.21    220.00    111.10      6 <
  -6  11  -5    121.58    196.80    104.40      6 <
  -6  12  -7    494.94    431.80    114.60      6 o
  -6  12  -6    249.24    417.00    113.70      6 o
  -6  13  -8     67.32     51.70     87.50      6 <
  -6  14  -9      5.95      6.70     74.40      6 <
  -5  -1  15    262.44    304.20    106.80      6 <
  -5  -1  16    139.92    149.30     97.70      6 <
  -5   1  11   4115.00   3360.80    185.30      6 o
  -5   2   9   1943.40   2102.40    165.40      6 o
  -5   3   7  20272.00  21142.00    371.90      6 o
  -5   4   5   9475.40  11327.70    294.10      6 o
  -5   5   3   2292.00   2284.80    193.20      6 o
  -5   6   1   9399.90   8847.50    271.40      6 o
  -5   7  -1    313.01    373.10    142.50      6 <
  -5   8  -2   5492.50   4929.30    210.20      6 o
  -5   9  -4    133.48    237.40    114.90      6 <
  -5  10  -6    712.03    586.90    122.10      6 o
  -5  11  -7   1383.90   1133.00    134.60      6 o
  -5  12  -9    212.59    223.90    100.80      6 <
  -5  13 -10    106.49     84.30     89.50      6 <
  -4  -3  16     38.01     -3.50     65.20      6 <
  -4  -2  14   1060.90   1059.80    133.90      6 o
  -4  -2  15     58.62     -8.70     66.80      6 <
  -4  -1  12   1053.70   1190.30    140.70      6 o
  -4  -1  13    163.29     23.90     90.60      6 <
  -4   0  10    604.16    691.30    136.50      6 o
  -4   1   8    575.83    556.70    140.50      6 o
  -4   2   6   1968.20   2077.50    192.00      6 o
  -4   3   4  10363.00   8332.90    282.90      6 o
  -4   6  -1  26672.00  27861.80    428.60      6 o
  -4   7  -3    335.25    778.90    150.50      6 o
  -4   8  -5    349.15    500.30    127.40      6 o
  -4   9  -6     68.88     62.30     96.70      6 <
  -4  10  -8    445.66    417.70    115.80      6 o
  -4  11 -10    190.84    137.60     98.00      6 <
  -4  11  -9   1042.70    881.50    130.40      6 o
  -4  12 -11    216.19    211.90     98.30      6 <
  -3  -4  16    144.99    153.40     98.70      6 <
  -3  -3  14     88.35     69.70     93.40      6 <
  -3  -2  11    941.45    724.10    131.60      6 o
  -3  -2  12    623.43    527.80    125.10      6 o
  -3  -1  10   1148.10   1099.30    148.80      6 o
  -3   0   8  15758.00  16968.10    343.20      6 o
  -3   5  -2  21064.00  19743.70    375.90      6 o
  -3   7  -5    409.00    235.20    125.90      6 <
  -3   8  -7    771.41    627.30    128.40      6 o
  -3   9  -9   1679.10   1768.80    146.40      6 o
  -3   9  -8    363.00    243.80    109.30      6 <
  -3  10 -10    745.13    623.30    122.60      6 o
  -3  11 -12     65.02    114.20     94.80      6 <
  -3  11 -11     41.07     27.00     84.60      6 <
  -2  -5  15    112.17     68.60     89.20      6 <
  -2  -5  16    156.79    134.20     98.30      6 <
  -2  -4  13    241.93    242.40    109.60      6 <
  -2  -4  14    209.38    189.10    103.10      6 <
  -2  -3  11    975.24    730.60    129.80      6 o
  -2  -2   9    655.50    587.30    140.40      6 o
  -2  -1   7   1522.80   1578.80    181.30      6 o
  -2   1   3 101720.00 126856.00    882.80      6 o
  -2   5  -4   4197.50   4316.40    218.20      6 o
  -2   6  -6   4810.20   4238.90    203.90      6 o
  -2   7  -8    403.34    505.10    124.70      6 o
  -2   7  -7    548.13    486.80    126.90      6 o
  -2   8  -9    571.40    522.20    121.00      6 o
  -2   9 -11    819.20    880.30    128.80      6 o
  -2  10 -13     65.07    -10.00     64.80      6 <
  -2  10 -12    254.11    328.70    106.60      6 o
  -2  11 -13    302.58    276.00    104.20      6 <
  -1  -6  14    271.90    277.70    109.30      6 <
  -1  -6  15     78.88     20.60     83.80      6 <
  -1  -6  16    268.87    469.40    112.90      6 o
  -1  -5  12    164.79    122.50    100.40      6 <
  -1  -5  13    119.32    172.10    102.20      6 <
  -1  -4  10   3752.00   3116.10    181.40      6 o
  -1  -4  11   2048.60   1881.40    151.90      6 o
  -1  -3   8    780.49    988.60    152.60      6 o
  -1  -2   6  25816.00  25918.60    417.20      6 o
  -1   3  -3   1168.30    746.90    207.90      6 o
  -1   4  -5   2026.50   2442.90    187.90      6 o
  -1   6  -8   9175.20  10190.70    268.60      6 o
  -1   7 -10    510.01    537.30    123.30      6 o
  -1   8 -11    327.73    192.30    103.50      6 <
  -1   9 -13     45.22     56.00     87.90      6 <
  -1  10 -14     21.78     37.50     85.60      6 <
   0  -6  12   1919.40   2097.50    159.60      6 o
   0  -6  13    306.22    327.40    112.10      6 <
   0  -4   8   3230.60   3268.20    189.10      6 o
   0  -2   4 226400.00 216357.00   1121.00      6 o
   0   4  -7   1843.90   1834.70    173.10      6 o
   0   6 -10    285.91    230.80    109.20      6 <
   0   8 -14    482.49    653.50    118.20      6 o
   0   8 -13     26.29     55.50     88.00      6 <
   1  -8  13    158.82     88.40     94.70      6 <
   1  -8  14     40.30     49.30     87.80      6 <
   1  -7  11    303.35    239.30    111.10      6 <
   1  -7  12    178.89    130.10    102.40      6 <
   1  -6   9    616.83    489.70    130.30      6 o
   1  -6  10   2295.00   3092.40    175.60      6 o
   1  -5   7  25464.00  24110.80    395.40      6 o
   1  -4   5   2024.80   1897.60    191.60      6 o
   1   1  -4  17432.00  21031.10    401.30      6 o
   1   2  -6  19577.00  20744.90    376.70      6 o
   1   4  -9    687.86    624.10    131.40      6 o
   1   5 -11    710.09    670.40    127.10      6 o
   1   6 -13    493.54    562.40    119.40      6 o
   1   6 -12     67.06     62.00     94.00      6 <
   1   7 -14    145.85    147.40     99.20      6 <
   1   8 -15    190.95     90.50     91.40      6 <
   2  -9  13    194.74    167.70     95.60      6 <
   2  -9  14     41.63     43.50     87.10      6 <
   2  -8  11    445.50    443.70    120.50      6 o
   2  -7   9   2812.20   3087.40    176.80      6 o
   2  -6   7   8919.60   8498.80    258.00      6 o
   2  -5   5   7732.50   8271.00    267.10      6 o
   2  -4   3  64568.00  64529.30    635.10      6 o
   2  -2  -1   8074.10   8721.70    376.60      6 o
   2  -1  -3  63071.00  84821.20    737.50      6 o
   2   2  -8   6846.20   6950.20    241.60      6 o
   2   3 -10    621.35    398.80    121.30      6 o
   2   4 -11   1102.10    695.80    125.40      6 o
   2   5 -13   1910.60   1810.10    147.80      6 o
   2   6 -15    128.68     76.50     92.60      6 <
   2   6 -14     93.74     48.20     89.00      6 <
   3 -10  12    245.07    278.10    107.40      6 <
   3 -10  13     47.68     81.60     90.20      6 <
   3  -9  10    945.00    721.40    125.20      6 o
   3  -9  11     86.70     54.30     92.60      6 <
   3  -8   8    605.99    623.60    126.80      6 o
   3  -8   9    570.90    356.90    118.10      6 o
   3  -7   6    475.60    469.70    134.10      6 o
   3  -6   4   3342.80   2182.50    183.60      6 o
   3  -5   2  23240.00  23145.40    409.00      6 o
   3  -1  -5  23095.00  21575.00    388.50      6 o
   3   1  -9  13265.00  11234.70    286.90      6 o
   3   2 -10   1074.70    836.90    135.40      6 o
   3   3 -12    804.58    746.30    126.30      6 o
   3   4 -14     92.79    109.50     97.50      6 <
   3   4 -13    260.86    138.90     99.50      6 <
   3   5 -15    270.94    176.90    102.00      6 <
   3   6 -16     36.48     55.00     87.60      6 <
   4 -11  12     24.10      1.60     70.80      6 <
   4 -11  13     20.82    -10.00     65.80      6 <
   4 -10  10    513.63    776.00    127.40      6 o
   4  -9   8    157.70    118.00    102.60      6 <
   4  -8   6   4271.70   3356.20    185.30      6 o
   4  -7   4   1618.00   1932.40    170.30      6 o
   4  -6   2  64075.00  66033.30    635.70      6 o
   4  -4  -2  91083.00  85474.40    718.50      6 o
   4  -3  -4   7934.80   7447.70    264.00      6 o
   4  -1  -7  41950.00  39031.90    494.10      6 o
   4   1 -11    302.17    381.40    119.70      6 o
   4   2 -12    775.35    670.30    126.40      6 o
   4   3 -14    125.11     49.90     92.40      6 <
   4   4 -16    147.67    127.30     96.60      6 <
   4   4 -15     26.77     66.80     92.20      6 <
   5 -12  11     22.46     18.70     83.00      6 <
   5 -11   9    508.71    509.80    115.20      6 o
   5 -11  10     37.61     44.80     87.40      6 <
   5 -10   7     36.66     54.90     94.90      6 <
   5 -10   8    120.77    231.40    107.00      6 <
   5  -9   5   6666.30   6552.30    230.30      6 o
   5  -8   3   1031.80    479.60    132.40      6 o
   5  -7   1    632.05    678.50    149.30      6 o
   5  -6  -1  10482.00   9071.50    277.60      6 o
   5  -4  -4  25094.00  22726.90    391.20      6 o
   5  -3  -6   1490.60   1514.90    164.90      6 o
   5  -2  -8    869.26    661.00    140.50      6 o
   5  -1 -10    412.16    604.10    128.70      6 o
   5   1 -13    270.78    268.10    110.20      6 <
   5   2 -15    102.20    106.70     94.50      6 <
   5   2 -14     34.79     46.60     91.30      6 <
   5   3 -16     22.87      9.90     77.10      6 <
   6 -12   9     16.92     49.80     88.40      6 <
   6 -12  10     89.80    103.70     93.20      6 <
   6 -11   7     64.45    -10.00     71.40      6 <
   6 -10   5    741.11    544.60    129.60      6 o
   6  -9   3    497.58    461.70    128.30      6 o
   6  -8   1   1467.60   1674.80    162.40      6 o
   6  -7  -1   1633.00   1884.90    170.10      6 o
   6  -6  -3   3441.70   3731.30    203.30      6 o
   6  -5  -5    954.55   1161.30    153.10      6 o
   6  -4  -7    164.42    213.30    117.80      6 <
   6  -3  -8   1498.50   1346.70    148.40      6 o
   6  -2 -10     85.49     39.10     97.80      6 <
   6  -1 -12    847.83    574.30    123.30      6 o
   6   1 -15     38.29     45.50     89.50      6 <
   6   2 -16     47.41     27.50     86.20      6 <
   7 -13   8     30.98     35.00     85.60      6 <
   7 -13   9     59.37     83.20     90.70      6 <
   7 -12   6    304.45    364.70    111.70      6 o
   7 -12   7     71.75     69.90     94.10      6 <
   7 -11   4    681.65    506.80    121.60      6 o
   7 -11   5   1201.30   1173.00    141.10      6 o
   7 -10   2    509.16    409.80    125.50      6 o
   7 -10   3     65.88     90.10    104.50      6 <
   7  -9   0   1444.70   1399.90    146.70      6 o
   7  -9   1    749.26    709.70    136.10      6 o
   7  -8  -2    246.77    231.10    119.10      6 <
   7  -8  -1   2665.60   2027.40    162.50      6 o
   7  -7  -3   4239.70   4192.10    199.70      6 o
   7  -6  -5   4122.70   3812.60    200.10      6 o
   7  -5  -7   3272.30   2946.30    179.50      6 o
   7  -4  -9   1211.40    864.60    136.70      6 o
   7  -3 -11    801.14    876.40    133.30      6 o
   7  -3 -10    318.16    310.70    118.50      6 <
   7  -2 -12    585.13    509.00    121.10      6 o
   7  -1 -14     56.75    102.30     95.40      6 <
   7   0 -16     20.17     56.00     89.60      6 <
   8 -14   8     45.66     66.30     91.60      6 <
   8 -13   6     19.74    -10.00     67.40      6 <
   8 -13   7    279.07    395.50    110.70      6 o
   8 -12   4     96.37     95.60     95.20      6 <
   8 -11   2    455.16    526.60    121.80      6 o
   8 -10   0    187.35    189.60    107.40      6 <
   8  -9  -2    269.31    225.80    112.20      6 <
   8  -8  -4    155.08     54.60    108.10      6 <
   8  -7  -6    241.30    244.30    116.10      6 <
   8  -6  -7   1055.00    941.60    140.10      6 o
   8  -5  -9    243.02    388.50    115.90      6 o
   8  -4 -11    140.12    114.80     99.40      6 <
   8  -3 -13    463.82    538.70    121.90      6 o
   8  -3 -12     88.61     46.80     91.40      6 <
   8  -2 -14     44.05    103.10     95.60      6 <
   8  -1 -16     93.66     93.50     93.00      6 <
   8  -1 -15    129.25     73.00     90.60      6 <
   9 -14   5     17.14     -0.80     67.20      6 <
   9 -14   6    170.97    204.80    100.70      6 <
   9 -13   3    132.35    298.40    111.50      6 <
   9 -13   4     25.36     12.50     82.20      6 <
   9 -12   1    800.74    702.20    127.20      6 o
   9 -12   2     98.44     66.80     96.30      6 <
   9 -11  -1    310.01    187.60    106.10      6 <
   9 -11   0    218.59    240.90    109.30      6 <
   9 -10  -2    676.84    831.70    131.50      6 o
   9  -9  -4    188.00    159.50    104.70      6 <
   9  -8  -6    804.00    769.30    130.20      6 o
   9  -7  -8    115.42     78.90    100.60      6 <
   9  -6 -10    302.94    183.30    105.10      6 <
   9  -6  -9   1158.30    794.30    133.80      6 o
   9  -5 -11   1325.80   1332.10    140.10      6 o
   9  -4 -13    141.58    238.60    107.50      6 <
   9  -3 -15     53.94     20.30     84.50      6 <
   9  -3 -14     25.42      2.90     76.70      6 <
  10 -14   3     32.53     39.30     86.80      6 <
  10 -14   4    270.52    332.40    111.10      6 <
  10 -13   1     92.44     90.00     93.80      6 <
  10 -13   2    161.75     98.10     94.40      6 <
  10 -12  -1    252.79    240.90    106.20      6 <
  10 -12   0    284.44    345.60    110.50      6 o
  10 -11  -3    827.33   1060.80    136.30      6 o
  10 -11  -2    217.56    294.60    111.70      6 <
  10 -10  -5     94.81     97.40     97.80      6 <
  10 -10  -4     78.56     55.70     93.00      6 <
  10  -9  -7    113.97     25.70     90.20      6 <
  10  -9  -6    229.83    193.60    109.00      6 <
  10  -8  -8    184.30    126.50     98.50      6 <
  10  -7 -10     80.92     71.70     90.90      6 <
  10  -6 -12     70.53     69.90     94.60      6 <
  10  -6 -11     53.54     56.60     91.00      6 <
  10  -5 -14     52.12     12.90     80.70      6 <
  10  -5 -13    105.39     39.50     89.40      6 <
  10  -4 -15     20.39      4.80     74.80      6 <
  11 -15   3     11.78     67.10     87.70      6 <
  11 -14   1     35.31     52.20     87.20      6 <
  11 -13  -1     30.04     31.50     87.80      6 <
  11 -12  -3    105.18     95.80     97.00      6 <
  11 -11  -5     62.81     72.70     93.50      6 <
  11 -10  -7    187.18    236.00    105.60      6 <
  11 -10  -6   1729.20   2006.80    156.50      6 o
  11  -9  -9    181.15    138.60     99.00      6 <
  11  -9  -8    261.64    162.60     99.80      6 <
  11  -8 -11     33.75     23.20     86.80      6 <
  11  -8 -10    597.13    418.10    117.90      6 o
  11  -7 -12     28.83     29.20     85.90      6 <
  11  -6 -14      7.58    -10.00     65.70      6 <
  11  -6 -13    205.13    184.10     99.40      6 <
  12 -14  -2    195.07    106.20     95.60      6 <
  12 -14  -1     31.76     16.30     82.50      6 <
  12 -13  -4    123.07     41.00     88.70      6 <
  12 -13  -3    104.53     62.20     92.40      6 <
  12 -12  -6     65.68     39.00     86.40      6 <
  12 -12  -5    114.87    106.40     94.50      6 <
  12 -11  -7     76.76     37.30     89.50      6 <
  12 -10  -9     43.29     12.90     81.40      6 <
  12  -9 -11    122.23    176.00     98.80      6 <
  12  -9 -10     24.67     26.00     85.70      6 <
  12  -8 -12     32.37     66.50     89.50      6 <
  13 -14  -3     21.39    -10.00     65.70      6 <
  13 -13  -6     74.43     67.30     90.30      6 <
  13 -13  -5    672.51    696.10    123.90      6 o
  13 -12  -8      4.25     22.00     83.80      6 <
  13 -12  -7     75.47     98.80     93.30      6 <
  13 -11  -9    121.63    186.70     98.50      6 <
 -12  10  11    104.82    116.40     90.70      7 <
 -12  11   9    115.80     44.90     84.70      7 <
 -12  11  10     31.60     53.30     85.30      7 <
 -12  12   7    166.08    147.30     95.00      7 <
 -12  12   8     15.97     -7.30     64.00      7 <
 -12  13   5     59.28     32.30     84.40      7 <
 -12  13   6     64.78     57.40     85.30      7 <
 -12  14   3     54.45     23.10     80.50      7 <
 -12  14   4     65.69     26.00     82.60      7 <
 -11   8  12     47.33     -1.50     63.90      7 <
 -11   8  13     50.41     31.50     84.90      7 <
 -11   9  10    273.40    154.10     97.80      7 <
 -11   9  11    153.04     94.50     93.00      7 <
 -11  10   8    739.51    773.80    124.10      7 o
 -11  10   9    114.12     91.90     92.10      7 <
 -11  11   6     70.50    102.50     92.00      7 <
 -11  11   7    596.96    545.50    116.90      7 o
 -11  12   4    305.91    329.10    109.70      7 o
 -11  12   5    175.43     99.80     93.70      7 <
 -11  13   2    126.99    191.40     97.30      7 <
 -11  13   3    113.19     27.10     87.50      7 <
 -11  14   1     49.39     89.10     89.40      7 <
 -11  15  -1     28.62     -4.60     63.90      7 <
 -11  15   0    230.62    158.40     94.80      7 <
 -10   6  14    123.33    106.10     90.20      7 <
 -10   7  12    252.27    132.50     96.80      7 <
 -10   7  13     18.14     56.70     87.50      7 <
 -10   8   9    169.20    201.40    103.40      7 <
 -10   8  10     55.99     46.70     90.40      7 <
 -10   9   8    140.24    131.80     97.60      7 <
 -10  10   6    108.48    145.10    100.70      7 <
 -10  11   4     48.62     52.70     91.80      7 <
 -10  12   2    346.84    234.70    106.20      7 <
 -10  13   1    321.58    252.90    106.10      7 <
 -10  14  -2     49.37     32.80     83.80      7 <
 -10  14  -1     25.54     45.00     87.10      7 <
 -10  15  -4     89.64     27.30     83.10      7 <
 -10  15  -3     32.48    -10.00     64.10      7 <
  -9   4  15     19.71     20.40     80.80      7 <
  -9   5  13     56.13    -10.00     66.60      7 <
  -9   5  14     31.60      7.00     75.80      7 <
  -9   6  11     59.86     53.00     89.50      7 <
  -9   6  12    521.81    522.00    115.00      7 o
  -9   7   9   2347.00   2503.70    163.00      7 o
  -9   7  10     78.35     56.00     91.90      7 <
  -9   8   7    645.24    581.70    121.60      7 o
  -9   9   5    275.75    286.10    111.80      7 <
  -9  10   3    647.18    528.00    119.10      7 o
  -9  11   1    189.76    130.90     98.80      7 <
  -9  11   2     88.97     74.00     92.30      7 <
  -9  12  -1    676.66    582.20    120.60      7 o
  -9  13  -2     97.36     89.30     93.60      7 <
  -9  14  -4     33.85     37.10     84.40      7 <
  -9  15  -5    211.01    239.90     99.90      7 <
  -8   3  14     97.47     95.10     91.00      7 <
  -8   3  15     21.79     91.10     90.30      7 <
  -8   3  16     24.67    -10.00     63.30      7 <
  -8   4  12    217.75    109.80     95.60      7 <
  -8   4  13    101.68     81.20     94.30      7 <
  -8   5  10    597.86    485.20    118.60      7 o
  -8   5  11    385.43    270.50    109.80      7 <
  -8   6   8    216.01     81.30     99.40      7 <
  -8   6   9   1130.70    997.00    134.30      7 o
  -8   7   6    152.99    127.50    105.70      7 <
  -8   7   7   1496.90   1450.40    147.50      7 o
  -8   8   4    168.18    130.00    104.30      7 <
  -8   8   5   1314.20   1392.30    143.80      7 o
  -8   9   2    973.84    835.90    134.60      7 o
  -8   9   3   1405.70   1428.40    143.40      7 o
  -8  10   1    403.79    376.20    118.70      7 o
  -8  11  -1    120.76    -10.00     70.50      7 <
  -8  12  -3    144.00    199.10    105.40      7 <
  -8  13  -5    494.04    397.80    113.00      7 o
  -8  13  -4    310.15    218.40    101.30      7 <
  -8  14  -7     75.00    100.30     89.00      7 <
  -8  14  -6      9.25     58.70     85.50      7 <
  -7   2  14     89.50    168.90     97.40      7 <
  -7   2  15     98.39     45.30     87.00      7 <
  -7   3  12    250.25    122.20     97.90      7 <
  -7   3  13     65.52     55.10     91.10      7 <
  -7   4  10   1013.20    977.80    138.30      7 o
  -7   5   8   3495.10   3884.10    192.80      7 o
  -7   6   6   3054.60   3287.90    180.60      7 o
  -7   7   4   1452.90   1766.80    159.70      7 o
  -7   8   2    821.34    835.70    136.90      7 o
  -7   9   0    771.24    593.50    129.80      7 o
  -7  10  -2    617.39    566.50    123.00      7 o
  -7  11  -4    931.29    825.80    128.10      7 o
  -7  11  -3   2184.50   1857.30    152.10      7 o
  -7  12  -5     64.67     47.40     89.30      7 <
  -7  13  -7    160.65    109.20     92.80      7 <
  -7  14  -8    217.98    201.90     95.60      7 <
  -6   0  16     32.35     71.80     89.80      7 <
  -6   2  11    242.58    185.40    107.50      7 <
  -6   2  12    405.10    651.00    120.50      7 o
  -6   3   9     76.93     32.30     98.80      7 <
  -6   3  10    992.18    987.20    135.80      7 o
  -6   4   7     77.63     80.00    105.40      7 <
  -6   5   5   1222.50   1179.10    153.50      7 o
  -6   6   3   2527.20   2167.80    177.40      7 o
  -6   7   1   2920.30   3236.40    189.40      7 o
  -6   8  -1   1922.50   2010.40    165.60      7 o
  -6   9  -2   1739.40   2267.80    163.20      7 o
  -6  10  -4   2833.50   2833.20    177.20      7 o
  -6  11  -6    390.68    451.00    113.20      7 o
  -6  12  -8    272.12    186.60    101.60      7 <
  -6  12  -7    348.87    283.10    108.70      7 <
  -6  13  -9    340.91    437.80    109.20      7 o
  -5  -1  15     87.90     27.60     84.10      7 <
  -5  -1  16    221.48    170.20     97.20      7 <
  -5   0  14    174.30    171.90     96.80      7 <
  -5   1  11   1412.80   1355.20    142.00      7 o
  -5   2   9   3889.30   3244.60    184.40      7 o
  -5   3   7  24518.00  25191.10    399.00      7 o
  -5   4   5  10152.00  10119.00    279.00      7 o
  -5   5   3   7163.40   5397.30    230.00      7 o
  -5   6   1   9423.70   9233.50    273.80      7 o
  -5   7  -1   1068.30   1220.60    162.40      7 o
  -5   8  -3    602.46    728.10    136.60      7 o
  -5   9  -5   6240.60   6881.30    231.50      7 o
  -5  10  -7     91.88     57.70     92.60      7 <
  -5  10  -6    321.78    391.30    113.10      7 o
  -5  11  -8    398.90    401.00    112.90      7 o
  -5  12 -10    278.77    174.10     98.40      7 <
  -5  12  -9    271.82    132.70     94.70      7 <
  -4  -2  14   1628.20   1554.80    145.20      7 o
  -4  -2  15     30.58    -10.00     66.60      7 <
  -4  -1  12    930.66   1053.40    134.40      7 o
  -4  -1  13     63.37      8.40     84.60      7 <
  -4   0  10    143.62    201.50    113.50      7 <
  -4   1   8    998.54    938.90    148.30      7 o
  -4   2   6    655.63    413.60    151.30      7 <
  -4   3   4   7554.00   6600.40    251.90      7 o
  -4   4   2 110780.00 114193.00    814.40      7 o
  -4   6  -2  67608.00  68246.30    641.10      7 o
  -4   8  -5    258.94    294.50    123.50      7 <
  -4   9  -7    348.90    223.10    110.00      7 <
  -4  10  -9    412.87    358.00    113.30      7 o
  -4  10  -8    663.40    526.30    120.90      7 o
  -4  11 -11     66.52     47.20     89.60      7 <
  -4  11 -10    203.60    107.20     92.90      7 <
  -4  12 -12    102.63    129.70     89.90      7 <
  -3  -4  16    148.28    -10.00     66.00      7 <
  -3  -3  14    193.76    154.00    101.70      7 <
  -3  -3  15    112.91    -10.00     68.20      7 <
  -3  -2  12   1018.00    949.80    128.60      7 o
  -3  -1  10   1580.40   1381.60    147.80      7 o
  -3   0   8  16226.00  18616.70    351.10      7 o
  -3   5  -2  23921.00  22032.60    396.10      7 o
  -3   6  -4   3363.00   2635.20    192.00      7 o
  -3   7  -6   1857.50   1812.00    158.20      7 o
  -3   8  -8   1490.40   1868.30    155.80      7 o
  -3   8  -7    444.00    438.60    121.40      7 o
  -3   9  -9   1308.30   1314.40    139.60      7 o
  -3  10 -11     87.72     50.50     90.30      7 <
  -3  11 -13    117.64    128.10     92.60      7 <
  -3  11 -12     95.11     53.90     88.40      7 <
  -2  -5  16    245.85     76.10     92.20      7 <
  -2  -4  13    193.85    160.90    102.50      7 <
  -2  -4  14    229.49    140.80     99.90      7 <
  -2  -3  11   1033.30   1121.50    139.50      7 o
  -2  -3  12    571.29    580.10    124.60      7 o
  -2  -2   9    354.23    253.60    120.20      7 <
  -2  -1   7    990.40   1006.30    164.20      7 o
  -2   1   3  37434.00  62153.20    631.90      7 o
  -2   2   1  15558.00  14893.90    412.20      7 o
  -2   3  -1 229190.00 269896.00   1245.80      7 o
  -2   4  -3  56091.00  51941.20    570.00      7 o
  -2   6  -6   5701.30   5624.90    226.50      7 o
  -2   7  -8    244.61    218.50    113.20      7 <
  -2   8 -10    361.35    367.30    114.30      7 o
  -2   9 -12    289.92    279.30    107.60      7 <
  -2   9 -11    433.19    430.90    116.50      7 o
  -2  10 -13     77.25     56.10     88.40      7 <
  -1  -6  15    104.36     56.40     90.80      7 <
  -1  -6  16     75.29    -10.00     67.20      7 <
  -1  -5  13    181.71    122.30    101.10      7 <
  -1  -5  14    754.56    895.20    128.40      7 o
  -1  -4  11   1381.60    992.30    134.60      7 o
  -1  -3   9   4664.10   5184.30    213.20      7 o
  -1   4  -5   4099.00   3051.40    205.60      7 o
  -1   5  -7  18336.00  19319.20    354.80      7 o
  -1   6  -9    195.90    116.80    109.70      7 <
  -1   7 -10    562.50    650.40    125.40      7 o
  -1   8 -12    160.11    128.50     97.90      7 <
  -1   9 -14     78.97     60.60     87.40      7 <
  -1   9 -13     54.62     30.00     83.90      7 <
   0  -6  12   2448.90   2742.10    169.30      7 o
   0  -6  13     99.66    126.90     99.00      7 <
   0  -4   8   4725.00   4278.60    206.20      7 o
   0  -2   4 180440.00 172233.00    993.50      7 o
   0   4  -7    642.59    896.00    154.40      7 o
   0   6 -11    852.26    620.40    123.00      7 o
   0   8 -14    430.26    431.30    114.20      7 o
   1  -8  14     56.91     27.50     84.60      7 <
   1  -8  15     83.76     49.70     88.10      7 <
   1  -7  12    201.48    124.90     99.80      7 <
   1  -7  13   1100.30   1013.10    130.60      7 o
   1  -6  10   1292.20   1599.20    146.00      7 o
   1  -5   8   1120.90   1229.20    151.00      7 o
   1  -4   6    847.59   1180.70    166.70      7 o
   1   2  -6  22364.00  26754.10    422.10      7 o
   1   3  -8    537.58    638.30    138.10      7 o
   1   4 -10   2888.00   3047.30    179.00      7 o
   1   5 -11    473.75    332.50    114.80      7 <
   1   6 -13    161.32    108.80     94.30      7 <
   1   7 -15    240.38    182.80     98.20      7 <
   1   7 -14    113.08    149.90     98.10      7 <
   2  -9  14     14.22    -10.00     66.60      7 <
   2  -8  11    731.38    753.20    125.80      7 o
   2  -8  12    128.16     83.00     93.40      7 <
   2  -7   9   3748.80   4082.80    192.20      7 o
   2  -7  10    566.49    493.80    121.00      7 o
   2  -6   7   8637.30   7367.00    241.40      7 o
   2  -5   5   9331.40   9156.70    273.90      7 o
   2  -4   3  52195.00  49132.80    554.10      7 o
   2  -3   1 206680.00 236959.00   1173.00      7 o
   2  -2  -1  15117.00  14539.50    415.00      7 o
   2   2  -8   8510.30   8018.60    253.10      7 o
   2   3 -10   1662.00   1216.70    145.50      7 o
   2   4 -12    124.36    144.60    103.20      7 <
   2   5 -13   1320.10   1040.30    134.70      7 o
   2   6 -15     76.44     31.80     86.80      7 <
   3 -10  13     77.82     67.60     89.20      7 <
   3  -9  11    116.47     91.00     97.80      7 <
   3  -9  12    110.26    116.00     97.90      7 <
   3  -8   9    439.52    313.30    113.60      7 <
   3  -7   7   1354.10   1510.10    150.40      7 o
   3  -6   5   1754.10   1106.80    156.30      7 o
   3  -1  -5   8606.90   7863.80    275.40      7 o
   3   1  -9   3585.70   3378.00    187.40      7 o
   3   2 -10   3075.10   3019.90    180.40      7 o
   3   3 -12    286.36    272.70    112.40      7 <
   3   4 -14    127.57     87.40     97.70      7 <
   3   5 -16    128.41     47.10     87.90      7 <
   3   5 -15    435.62    381.60    112.30      7 o
   4 -11  13     49.54    -10.00     64.10      7 <
   4 -10  11    100.65      9.20     80.50      7 <
   4  -9   8    177.92    161.70    102.60      7 <
   4  -9   9    387.69    570.40    117.90      7 o
   4  -8   6   1427.30   1443.40    152.80      7 o
   4  -8   7   2373.60   3295.30    180.30      7 o
   4  -7   4   2198.40   2168.60    172.90      7 o
   4  -6   2  63318.00  59137.30    604.80      7 o
   4  -4  -2 158810.00 139638.00    912.20      7 o
   4  -1  -7  27189.00  26574.30    414.50      7 o
   4   1 -11    294.45    227.70    112.80      7 <
   4   2 -13    180.66    203.90    107.00      7 <
   4   2 -12   1845.10   1597.20    147.70      7 o
   4   3 -14    190.11     83.50     93.00      7 <
   4   4 -16    144.45     12.10     82.50      7 <
   5 -11  10    130.62    148.60     97.30      7 <
   5 -11  11    128.04    107.00     94.00      7 <
   5 -10   8    134.58    153.70    100.50      7 <
   5 -10   9    501.94    722.60    122.30      7 o
   5  -9   6    381.80    201.60    110.30      7 <
   5  -8   4    624.35   1024.10    140.00      7 o
   5  -7   2   1204.70    863.90    151.70      7 o
   5  -5  -2  18032.00  16862.10    360.40      7 o
   5  -4  -4  14227.00  14069.20    322.50      7 o
   5  -3  -6   1556.10   1354.20    167.60      7 o
   5  -2  -8    808.35    694.40    139.20      7 o
   5  -1 -10    162.91    168.10    110.90      7 <
   5   1 -13    440.28    319.70    114.30      7 <
   5   2 -15     89.39     90.50     91.90      7 <
   5   2 -14    207.65    132.50     99.50      7 <
   5   3 -16    171.82    120.50     93.10      7 <
   6 -12  10    106.06    120.50     93.80      7 <
   6 -12  11    118.35    -10.00     66.20      7 <
   6 -11   8    129.85     91.30     95.50      7 <
   6 -10   6    881.77   1155.20    138.10      7 o
   6  -9   3   1699.60   1597.40    153.60      7 o
   6  -9   4    909.79   1049.20    139.30      7 o
   6  -8   1   2000.60   1616.60    159.40      7 o
   6  -8   2    931.37    596.80    133.20      7 o
   6  -4  -6   3681.10   3909.10    199.80      7 o
   6  -3  -8    322.97    213.40    119.60      7 <
   6  -2 -10    475.66    349.00    124.90      7 <
   6  -1 -12    717.37    717.30    126.50      7 o
   6   0 -14    946.82    818.40    125.60      7 o
   6   1 -15     34.37     35.00     87.90      7 <
   6   2 -16     63.72    122.80     94.30      7 <
   7 -13   9     30.30     23.40     83.70      7 <
   7 -13  10     99.23     50.10     87.10      7 <
   7 -12   7     95.44     38.40     85.90      7 <
   7 -12   8    278.55    309.30    107.20      7 <
   7 -11   5   1267.10   1126.10    134.40      7 o
   7 -11   6    943.35   1079.50    132.40      7 o
   7 -10   3    264.71    180.60    109.90      7 <
   7  -9   1    887.54    987.90    140.50      7 o
   7  -8  -1   1434.20   1089.50    148.00      7 o
   7  -7  -3   1807.20   1646.10    163.20      7 o
   7  -6  -5   1916.20   1424.10    156.90      7 o
   7  -5  -7   2466.10   2452.70    169.30      7 o
   7  -4  -9   2073.50   2199.90    164.70      7 o
   7  -4  -8   5031.10   4654.70    208.30      7 o
   7  -3 -10    654.88    804.90    132.80      7 o
   7  -2 -12    266.12    155.90    104.60      7 <
   7  -1 -14     78.40     66.10     92.70      7 <
   7   0 -16     79.88     48.70     88.50      7 <
   8 -13   7    202.63    236.10    101.80      7 <
   8 -13   8     64.86     35.80     87.80      7 <
   8 -12   5    185.13    166.40     98.90      7 <
   8 -11   3    543.43    471.70    122.90      7 o
   8 -10   1    254.31    298.80    115.70      7 <
   8  -9  -1   2913.80   2866.40    175.40      7 o
   8  -8  -3    522.36    405.40    127.80      7 o
   8  -7  -5    531.98    637.60    134.00      7 o
   8  -6  -7    520.27    247.30    116.60      7 <
   8  -5  -9   1240.70   1088.00    143.40      7 o
   8  -4 -11    376.76    242.70    110.40      7 <
   8  -4 -10   4314.20   4238.50    195.00      7 o
   8  -3 -13     48.83     74.80     95.60      7 <
   8  -3 -12     87.15     42.80     92.90      7 <
   8  -2 -14     89.02      8.70     82.90      7 <
   8  -1 -16    101.94     94.70     90.40      7 <
   8  -1 -15    192.07    128.30     98.40      7 <
   9 -14   7     91.15    -10.00     64.90      7 <
   9 -13   4     71.28     26.00     87.40      7 <
   9 -13   5    314.69    437.10    112.30      7 o
   9 -12   2    176.49     91.80     98.00      7 <
   9 -12   3    713.18    656.00    124.50      7 o
   9 -11   0    441.15    296.40    111.70      7 <
   9 -11   1    298.92    231.50    107.80      7 <
   9 -10  -2    810.91    865.80    128.60      7 o
   9 -10  -1    207.02     99.10     96.20      7 <
   9  -9  -4    508.75    564.10    123.40      7 o
   9  -9  -3   3409.90   3413.90    185.50      7 o
   9  -8  -6    733.30    511.30    127.00      7 o
   9  -8  -5    603.33    652.20    130.30      7 o
   9  -7  -7   2302.60   1963.80    157.60      7 o
   9  -6  -9    488.23    266.60    115.50      7 <
   9  -5 -11   1813.40   1839.60    149.80      7 o
   9  -4 -13    256.05    202.00    101.10      7 <
   9  -4 -12    789.28    608.60    122.70      7 o
   9  -3 -15    290.79    212.40    101.70      7 <
   9  -3 -14     61.11     30.30     90.20      7 <
  10 -14   4    340.43    282.90    109.90      7 <
  10 -14   5     13.71     37.40     86.00      7 <
  10 -13   2    111.66    110.20     92.80      7 <
  10 -13   3     40.79      3.70     76.30      7 <
  10 -12   0     80.24     29.10     87.30      7 <
  10 -12   1    471.14    355.50    115.20      7 o
  10 -11  -2    152.84    191.90    104.70      7 <
  10 -10  -4     34.30     29.90     91.80      7 <
  10  -9  -6    312.46    253.50    111.80      7 <
  10  -8  -8    450.77    184.80    104.10      7 <
  10  -8  -7   1001.80    939.90    133.80      7 o
  10  -7 -10    196.27    169.30     99.90      7 <
  10  -7  -9    164.32    115.60     99.80      7 <
  10  -6 -11    109.40     74.30     93.10      7 <
  10  -5 -13     51.76     38.90     89.60      7 <
  10  -4 -15     27.00     30.60     85.00      7 <
  10  -4 -14    973.07    749.30    123.20      7 o
  11 -14   2     69.20     80.10     93.00      7 <
  11 -13   0    246.18    146.50     97.10      7 <
  11 -12  -2    141.97    260.00    109.60      7 <
  11 -11  -4    202.02    181.70    107.90      7 <
  11 -10  -6    757.57    738.80    125.50      7 o
  11  -9  -8     39.98     36.00     88.40      7 <
  11  -8 -10    968.15    804.60    127.70      7 o
  11  -7 -12     30.90     23.90     85.90      7 <
  11  -7 -11    608.34    434.20    114.40      7 o
  11  -6 -14     62.30     44.30     85.80      7 <
  11  -6 -13    122.05     65.30     91.00      7 <
  12 -14  -1     39.87     39.70     85.60      7 <
  12 -14   0    431.53    385.70    110.90      7 o
  12 -13  -3    123.29    101.40     95.90      7 <
  12 -13  -2     78.61    121.90     96.80      7 <
  12 -12  -5     52.84     41.10     90.20      7 <
  12 -12  -4    152.46     54.90     95.70      7 <
  12 -11  -7     75.79     40.30     89.80      7 <
  12 -11  -6    106.73    145.70     98.10      7 <
  12 -10  -8    198.63    226.40    104.40      7 <
  12  -9 -10     31.00     56.60     89.60      7 <
  12  -8 -12     35.13     80.00     90.70      7 <
  12  -7 -13    411.11    515.90    116.30      7 o
  13 -14  -3     36.56     38.90     87.70      7 <
  13 -14  -2    173.84    132.40     97.20      7 <
  13 -13  -5    314.75    285.20    107.10      7 <
  13 -13  -4    115.98     79.00     92.00      7 <
  13 -12  -7     17.50     20.70     82.60      7 <
  13 -12  -6    121.56     64.10     90.70      7 <
  13 -11  -9    104.39     73.20     90.80      7 <
  13 -11  -8    340.63    255.80    103.70      7 <
  13 -10 -10     22.60     80.40     91.40      7 <
 -13  12   8     17.13      4.90     70.90      8 <
 -13  13   6    207.81    177.60     96.30      8 <
 -12  10  10     15.95     13.60     77.50      8 <
 -12  10  11     95.49     96.30     87.80      8 <
 -12  11   8     46.99     64.50     86.00      8 <
 -12  11   9    118.45     17.60     78.40      8 <
 -12  12   6     88.88     56.20     86.90      8 <
 -12  12   7     58.61     37.20     83.80      8 <
 -12  13   4     67.00     54.40     85.20      8 <
 -12  13   5    128.19      4.10     72.30      8 <
 -12  14   2    164.05    191.90     97.50      8 <
 -12  14   3     18.78     35.50     82.10      8 <
 -11   8  11     93.55     58.80     86.20      8 <
 -11   8  12     82.51     65.00     86.70      8 <
 -11   8  13     44.14     28.50     81.40      8 <
 -11   9   9    221.84     97.40     94.70      8 <
 -11   9  10    229.40    155.00     95.70      8 <
 -11  10   7    141.09    113.60     95.00      8 <
 -11  10   8    953.63   1169.00    133.60      8 o
 -11  11   5     26.10     16.80     80.40      8 <
 -11  11   6    161.55    106.80     93.30      8 <
 -11  12   3     85.56     75.00     91.00      8 <
 -11  12   4    172.16    127.70     96.40      8 <
 -11  13   1    158.11    102.00     92.50      8 <
 -11  13   2     64.51     52.20     88.70      8 <
 -11  14  -1     50.10     41.60     85.60      8 <
 -11  15  -2     13.69     44.50     83.80      8 <
 -10   6  13    294.25    281.60    103.80      8 <
 -10   6  14     86.11     73.80     89.00      8 <
 -10   7  11    296.35    315.80    106.70      8 <
 -10   7  12    163.80    171.80     98.80      8 <
 -10   8   9    153.51    182.30    101.00      8 <
 -10   8  10    147.58    128.70     95.50      8 <
 -10   9   7     50.69     29.20     88.70      8 <
 -10  10   5     67.82     34.30     87.30      8 <
 -10  11   3    957.70   1286.00    135.70      8 o
 -10  12   1    134.62    100.70     95.70      8 <
 -10  13  -1    133.76     83.80     91.10      8 <
 -10  14  -3     24.29     39.60     84.60      8 <
 -10  14  -2     30.42     32.00     82.50      8 <
 -10  15  -4     52.47     22.80     78.70      8 <
  -9   4  15     44.22      4.00     71.90      8 <
  -9   5  13    125.60     45.10     87.60      8 <
  -9   5  14     18.89     75.10     87.90      8 <
  -9   6  10    256.72    255.10    108.40      8 <
  -9   6  11    153.45    165.40     99.70      8 <
  -9   7   8    147.53    199.50    107.50      8 <
  -9   7   9   2915.30   3193.70    173.50      8 o
  -9   8   6    537.59    305.40    112.80      8 <
  -9   8   7   1129.00   1138.40    133.60      8 o
  -9   9   4    282.54    322.90    112.60      8 <
  -9   9   5    902.44    401.70    115.60      8 o
  -9  10   2    487.75    492.50    122.40      8 o
  -9  10   3    717.58    617.00    124.40      8 o
  -9  11   0    218.11    244.00    106.20      8 <
  -9  11   1    235.45    146.70    102.10      8 <
  -9  12  -2    205.24    288.20    110.10      8 <
  -9  12  -1    739.98    610.00    120.60      8 o
  -9  13  -3    376.38    437.10    112.10      8 o
  -9  14  -5     58.37     22.20     81.20      8 <
  -8   3  14     54.76     34.00     85.30      8 <
  -8   3  15     45.60     10.40     76.20      8 <
  -8   4  12    113.32     62.80     90.80      8 <
  -8   4  13    385.83    280.60    104.30      8 <
  -8   5  10    265.66    305.40    113.20      8 <
  -8   5  11    599.11    283.40    110.20      8 <
  -8   6   8    353.86    342.10    116.00      8 <
  -8   7   6     59.33    -10.00     73.00      8 <
  -8   8   4     89.11     60.50     95.20      8 <
  -8   9   2    422.73    256.20    116.60      8 <
  -8  10   0   1562.60   1013.90    133.40      8 o
  -8  11  -2    418.27    438.10    113.80      8 o
  -8  12  -4     32.31     32.40     85.80      8 <
  -8  12  -3    315.64    211.90    105.10      8 <
  -8  13  -6     26.64      6.90     75.40      8 <
  -8  13  -5    271.36    337.40    105.40      8 o
  -8  14  -8     88.37    124.10     91.20      8 <
  -8  14  -7     22.18     20.00     81.70      8 <
  -7   2  14     70.48     98.60     88.00      8 <
  -7   2  15     48.79     38.80     85.00      8 <
  -7   3  12    184.43    106.20     98.40      8 <
  -7   4   9   1647.90   1429.50    147.50      8 o
  -7   4  10   1450.10   1836.20    154.30      8 o
  -7   5   7   2893.70   2368.30    164.20      8 o
  -7   5   8   5752.30   5024.80    205.80      8 o
  -7   6   5    828.67    753.60    133.90      8 o
  -7   7   3    904.86    679.30    138.80      8 o
  -7   8   1   1599.00   1152.30    147.90      8 o
  -7   9  -1    681.51    645.70    129.20      8 o
  -7  10  -3    110.99    110.20     99.70      8 <
  -7  10  -2    477.50    583.60    123.70      8 o
  -7  11  -4    555.47    297.10    110.90      8 <
  -7  12  -6    446.72    352.20    110.60      8 o
  -7  13  -8     69.41     11.80     78.40      8 <
  -7  13  -7    155.21      6.60     73.10      8 <
  -6   0  16     88.16     59.70     85.30      8 <
  -6   2  11    438.67    347.30    115.60      8 o
  -6   2  12    325.76    209.80    105.50      8 <
  -6   3   9    153.82    205.00    113.30      8 <
  -6   4   7    235.63    268.30    120.40      8 <
  -6   5   5   1367.80   2004.20    165.30      8 o
  -6   6   3   2228.60   1792.10    168.60      8 o
  -6   7   1   7125.80   8536.60    262.20      8 o
  -6   8  -1   2732.90   2031.50    161.50      8 o
  -6   9  -3    503.64    466.10    121.90      8 o
  -6  10  -5    532.86    662.40    127.20      8 o
  -6  11  -7     43.50     46.90     90.00      8 <
  -6  11  -6    425.16    445.70    113.60      8 o
  -6  12  -9     59.93     38.60     83.50      8 <
  -6  12  -8    100.71     61.30     87.70      8 <
  -6  13 -10     23.46     23.60     79.90      8 <
  -5  -1  15    192.28    124.70     95.80      8 <
  -5  -1  16    205.16     80.90     88.70      8 <
  -5   0  14     90.59     39.90     86.90      8 <
  -5   1  11   3331.30   2716.20    169.90      8 o
  -5   2   9   1690.80   2023.50    159.90      8 o
  -5   3   6   1222.00   1467.60    172.60      8 o
  -5   4   4  20326.00  18246.40    353.20      8 o
  -5   5   2   4265.40   5157.80    235.40      8 o
  -5   7  -2    941.37    670.10    145.20      8 o
  -5   8  -4   1101.60   1126.00    147.50      8 o
  -5   9  -5   5501.10   5306.90    208.40      8 o
  -5  10  -7     75.62     50.50     88.60      8 <
  -5  11  -9    216.66    258.80    106.40      8 <
  -5  12 -11     30.84     33.00     80.50      8 <
  -5  12 -10     37.31     54.50     85.00      8 <
  -4  -2  15     59.08     72.50     90.30      8 <
  -4  -2  16    128.49    102.20     91.20      8 <
  -4  -1  12   1081.30   1111.20    135.10      8 o
  -4  -1  13    225.58    197.70    105.90      8 <
  -4   0  10    483.72    378.30    123.40      8 o
  -4   1   8    461.54    327.80    128.90      8 <
  -4   2   6   1949.30   1795.00    178.50      8 o
  -4   3   4   7733.30   7233.80    260.00      8 o
  -4   4   2 128630.00 125383.00    850.90      8 o
  -4   6  -2  51483.00  50692.40    553.80      8 o
  -4   7  -4   3960.40   3590.70    195.00      8 o
  -4   8  -6    638.25    640.60    128.60      8 o
  -4   9  -8    261.45    205.40    107.60      8 <
  -4   9  -7    334.54    301.40    111.60      8 <
  -4  10 -10   1111.60   1000.40    132.20      8 o
  -4  10  -9    708.40    601.10    117.30      8 o
  -4  11 -11     49.71     38.60     85.70      8 <
  -4  12 -12     72.05     49.20     82.50      8 <
  -3  -4  16    330.13    269.50    105.30      8 <
  -3  -3  14    370.12    131.30     98.40      8 <
  -3  -3  15    150.86     17.90     83.40      8 <
  -3  -2  12    381.43    424.10    116.00      8 o
  -3  -2  13    243.45    140.90    102.00      8 <
  -3  -1  10   1477.20   1620.90    151.20      8 o
  -3   0   8  11686.00  15168.00    318.30      8 o
  -3   7  -6    870.16    622.40    133.00      8 o
  -3   8  -8   2718.60   2952.10    174.10      8 o
  -3   9 -10    256.59    231.50    105.00      8 <
  -3  10 -12    213.55    193.40     99.40      8 <
  -3  10 -11    222.58    276.90    104.60      8 <
  -3  11 -13     55.97     61.00     87.80      8 <
  -2  -5  16    383.06    227.00    102.10      8 <
  -2  -4  14    162.09     98.00     96.80      8 <
  -2  -4  15    206.29    267.00    103.50      8 <
  -2  -3  11   1172.60    999.60    134.10      8 o
  -2  -3  12    452.13    498.60    121.30      8 o
  -2  -2   9    464.56    388.10    124.00      8 o
  -2  -2  10    864.14    521.20    127.20      8 o
  -2  -1   7   1197.60   1623.40    173.60      8 o
  -2   1   3  96553.00 120754.00    854.50      8 o
  -2   3  -1 271900.00 279875.00   1269.00      8 o
  -2   4  -3  48470.00  45963.70    538.50      8 o
  -2   5  -5   9569.20  12650.40    302.60      8 o
  -2   6  -7   3079.20   3469.60    185.00      8 o
  -2   7  -9   2966.20   3987.40    195.10      8 o
  -2   7  -8    611.74    492.50    122.50      8 o
  -2   8 -10    499.38    344.50    112.60      8 o
  -2   9 -12    173.86    238.10    101.40      8 <
  -2  10 -14     36.02    -10.00     64.60      8 <
  -2  10 -13     50.15     39.80     85.30      8 <
  -1  -6  16     86.91     84.50     92.90      8 <
  -1  -5  13    612.46    505.80    116.80      8 o
  -1  -5  14    427.42    545.50    116.40      8 o
  -1  -4  11   2439.10   1713.30    149.30      8 o
  -1  -4  12   1807.70   1732.30    151.20      8 o
  -1  -3   9   3983.40   3618.10    188.30      8 o
  -1  -2   7  18356.00  20055.80    364.80      8 o
  -1   5  -7  24852.00  23946.60    386.10      8 o
  -1   6  -9    120.67    145.80    108.90      8 <
  -1   7 -11   1967.70   1628.90    146.40      8 o
  -1   8 -13    114.23    106.10     92.50      8 <
  -1   8 -12    153.24     91.50     94.00      8 <
  -1   9 -14    120.15     68.20     89.50      8 <
   0  -6  13     58.66     60.20     92.10      8 <
   0  -6  14   1885.70    -10.00     89.40      8 <
   0  -4   9    973.46   1293.60    149.20      8 o
   0  -2   4 188490.00 168455.00    982.60      8 o
   0   2  -4 153870.00 162688.00    963.90      8 o
   0   4  -8   5586.00   5264.50    214.40      8 o
   0   6 -11    538.60    577.10    121.10      8 o
   0   8 -15     32.78     12.70     77.70      8 <
   0   8 -14    565.54    485.50    113.40      8 o
   1  -8  15     96.59    131.80     95.30      8 <
   1  -7  13   1114.80   1025.10    132.50      8 o
   1  -6  10    855.10    751.40    128.90      8 o
   1  -6  11    310.35    309.70    114.40      8 <
   1  -5   8   1326.50   1482.90    153.50      8 o
   1  -4   6    743.06   1157.30    163.00      8 o
   1  -3   4  19381.00  22315.40    400.20      8 o
   1   2  -6  16928.00  18795.50    360.70      8 o
   1   3  -8   1102.90    924.10    144.30      8 o
   1   4 -10   2805.50   2967.30    180.70      8 o
   1   5 -12    195.12    200.00    105.40      8 <
   1   5 -11   1288.70   1073.50    133.90      8 o
   1   6 -13    353.33    283.60    106.00      8 <
   1   7 -15    227.52    253.60    104.40      8 <
   2  -9  14     47.42     35.60    100.60      8 <
   2  -8  12     70.99     42.10     88.30      8 <
   2  -8  13    353.27    349.80    107.40      8 o
   2  -7  10    618.42    391.50    118.00      8 o
   2  -7  11    415.42    555.10    120.40      8 o
   2  -6   8   1871.50   1749.30    158.50      8 o
   2  -5   6   9604.40  10730.50    282.10      8 o
   2   2  -8  12310.00  10811.60    283.30      8 o
   2   3 -10    877.08    702.00    129.70      8 o
   2   4 -12    455.21    411.70    117.30      8 o
   2   5 -14     92.97     23.50     83.10      8 <
   2   5 -13   3363.50   2787.80    167.50      8 o
   2   6 -16     77.37     51.50     85.70      8 <
   2   6 -15     92.09    -10.00     68.30      8 <
   3  -9  12    236.78    148.20     98.70      8 <
   3  -9  13     93.30     79.00     90.80      8 <
   3  -8  10    522.90    449.00    115.90      8 o
   3  -7   7   1912.20   1356.20    146.60      8 o
   3  -7   8    262.24    215.40    110.30      8 <
   3  -6   5    647.56    487.30    134.40      8 o
   3  -5   3   4576.20   4620.60    225.90      8 o
   3  -4   1  12024.00  13634.40    338.50      8 o
   3  -3  -1  35771.00  40832.50    529.60      8 o
   3  -2  -3 138020.00 120266.00    846.40      8 o
   3  -1  -5  16687.00  15617.70    341.00      8 o
   3   1  -9   3379.80   3653.10    190.00      8 o
   3   2 -11    888.68    676.10    129.30      8 o
   3   3 -12    678.98    558.20    118.90      8 o
   3   4 -14    177.12     52.90     94.20      8 <
   3   5 -16     44.66      0.30     67.00      8 <
   3   5 -15    377.55    359.40    110.70      8 o
   4 -10  11    289.28    288.10    105.60      8 <
   4 -10  12    139.43    120.10     94.90      8 <
   4 -10  13     84.40      8.10     75.50      8 <
   4  -9   9    412.21    290.10    109.80      8 <
   4  -9  10    641.37    537.20    119.90      8 o
   4  -8   7   2557.20   2687.20    169.30      8 o
   4  -7   5    767.15    756.80    137.40      8 o
   4  -6   3    859.02    903.00    158.60      8 o
   4  -1  -7  25624.00  23972.80    398.10      8 o
   4   1 -11    213.29    130.80    105.70      8 <
   4   2 -13    110.23     93.20     96.40      8 <
   4   3 -15    122.72     81.80     93.70      8 <
   4   3 -14     95.87     38.50     87.90      8 <
   4   4 -16    254.33    149.20     97.10      8 <
   5 -11  11    257.75    246.30    104.00      8 <
   5 -11  12    110.68     23.60     81.90      8 <
   5 -10   9    585.36    536.60    116.10      8 o
   5 -10  10    439.56    451.00    113.20      8 o
   5  -9   7    523.44    358.70    115.90      8 o
   5  -8   5    117.31    117.20    103.60      8 <
   5  -7   2    633.65    666.20    142.80      8 o
   5  -5  -2   4321.00   5862.10    237.50      8 o
   5  -4  -4  19225.00  17041.90    348.70      8 o
   5  -3  -6   1213.60   1542.50    168.20      8 o
   5  -2  -8   1164.40   1028.70    148.40      8 o
   5  -1  -9   6773.30   5868.80    222.10      8 o
   5   1 -13    114.29    154.90    100.90      8 <
   5   2 -15    196.96    121.80     95.80      8 <
   5   3 -16     26.26     38.20     82.70      8 <
   6 -12  11     69.77     79.80     89.20      8 <
   6 -11   9     59.57     56.00     88.20      8 <
   6 -10   6    873.87    828.00    126.40      8 o
   6 -10   7    867.33    806.20    127.70      8 o
   6  -9   4    663.06    732.90    129.00      8 o
   6  -9   5    747.52    671.80    129.00      8 o
   6  -8   2    234.18    226.40    116.00      8 <
   6  -6  -2   3474.80   3662.60    202.90      8 o
   6  -5  -4   5765.00   5156.70    227.10      8 o
   6  -4  -6   3606.40   4192.30    203.20      8 o
   6  -3  -8    764.03    461.90    126.80      8 o
   6  -2 -10    351.58    193.90    110.90      8 <
   6  -1 -12    839.08   1107.90    135.40      8 o
   6  -1 -11   1353.40   1206.20    141.80      8 o
   6   0 -14    848.43    527.60    115.80      8 o
   6   1 -15     16.62     11.80     79.40      8 <
   6   2 -16     47.11     23.50     83.50      8 <
   7 -12   8    624.14    619.00    118.50      8 o
   7 -12   9     33.35      3.90     73.40      8 <
   7 -11   6    964.61    797.70    126.70      8 o
   7 -11   7   1581.10   1588.60    144.50      8 o
   7 -10   4   2360.50   2314.30    162.90      8 o
   7  -9   2    223.69    166.50    109.00      8 <
   7  -7  -2    749.51    614.10    136.80      8 o
   7  -6  -4   1568.80    923.10    143.10      8 o
   7  -5  -6   2049.80   1372.30    154.00      8 o
   7  -4  -8   3249.20   3168.10    179.90      8 o
   7  -3 -10    597.69    413.10    119.00      8 o
   7  -2 -12    570.22    353.10    116.80      8 o
   7  -1 -14     65.11     72.20     95.40      8 <
   7  -1 -13    866.38    555.60    119.30      8 o
   7   0 -16     56.13     34.90     85.50      8 <
   8 -13   8     45.15      2.70     72.20      8 <
   8 -13   9     18.85     19.80     80.90      8 <
   8 -12   6    401.58    409.70    110.90      8 o
   8 -12   7     86.09     26.00     84.60      8 <
   8 -11   4    235.99    260.90    109.70      8 <
   8 -10   1    186.72    231.30    107.60      8 <
   8 -10   2    911.87   1351.80    143.50      8 o
   8  -9  -1   2724.00   3081.40    177.10      8 o
   8  -8  -3    181.90    127.20    108.60      8 <
   8  -7  -5    266.23    266.80    118.40      8 <
   8  -6  -7   1108.80    957.50    136.40      8 o
   8  -5  -9    501.85    415.90    120.80      8 o
   8  -5  -8   2804.60   2661.40    175.30      8 o
   8  -4 -10   3061.60   2877.70    173.30      8 o
   8  -3 -12    153.62     40.30     92.80      8 <
   8  -2 -14     57.17     19.60     85.00      8 <
   8  -1 -16     92.26     93.20     89.70      8 <
   8  -1 -15    252.24    189.30    103.00      8 <
   9 -13   5    310.06    592.70    117.60      8 o
   9 -13   6     85.78     33.30     84.80      8 <
   9 -12   3    695.81    721.60    122.40      8 o
   9 -12   4     43.24     67.30     92.40      8 <
   9 -11   1    285.72    283.30    108.40      8 <
   9 -11   2     69.25     70.30     95.90      8 <
   9 -10  -1    167.24    165.90    103.70      8 <
   9  -9  -3   2283.50   2448.10    166.30      8 o
   9  -8  -5    416.10    510.30    123.80      8 o
   9  -7  -7   1182.20   1235.80    141.40      8 o
   9  -6  -9    906.36    781.70    127.20      8 o
   9  -5 -11   2011.10   1976.70    154.30      8 o
   9  -5 -10   2215.80   1584.50    149.40      8 o
   9  -4 -13    292.19    235.90    105.80      8 <
   9  -4 -12    449.71    345.40    114.80      8 o
   9  -3 -14     25.19    -10.00     67.80      8 <
  10 -14   5     29.87     64.40     89.90      8 <
  10 -14   6     42.60     -9.60     64.40      8 <
  10 -13   3     30.35    -10.00     68.60      8 <
  10 -13   4     37.12     57.70     87.30      8 <
  10 -12   1    313.53    280.40    107.60      8 <
  10 -12   2    475.14    435.90    114.20      8 o
  10 -11  -1    153.12     75.30     92.70      8 <
  10 -10  -3    735.41    657.30    124.90      8 o
  10  -9  -5    133.90    173.70    102.50      8 <
  10  -8  -7    917.74    829.70    128.70      8 o
  10  -7  -9    224.81    154.90    102.10      8 <
  10  -6 -11    127.94     72.20     92.30      8 <
  10  -5 -13     78.54     35.90     87.10      8 <
  10  -5 -12    547.87    323.60    111.40      8 <
  10  -4 -15     41.32     65.00     89.00      8 <
  10  -4 -14    669.49    559.10    116.50      8 o
  11 -14   3     19.46    -10.00     65.30      8 <
  11 -14   4    182.88    217.00    104.50      8 <
  11 -13   1     47.90     43.70     89.80      8 <
  11 -12  -1    287.30    259.80    109.20      8 <
  11 -11  -4    318.02    126.90    101.70      8 <
  11 -11  -3     80.14     85.40     95.00      8 <
  11 -10  -6   1643.10   1787.20    151.00      8 o
  11 -10  -5    608.16    680.60    124.70      8 o
  11  -9  -8    192.63     52.70     91.50      8 <
  11  -9  -7    136.85    177.50    100.00      8 <
  11  -8  -9    273.90    138.30     99.40      8 <
  11  -7 -11    866.44    751.90    125.20      8 o
  11  -6 -13    129.73    132.40     95.90      8 <
  11  -5 -14    153.02    179.60     99.20      8 <
  12 -14   0    286.98    258.20    103.70      8 <
  12 -14   1     55.59     82.00     88.80      8 <
  12 -13  -2    132.52     81.00     92.10      8 <
  12 -13  -1    633.46    744.70    125.00      8 o
  12 -12  -4    279.90    254.30    108.00      8 <
  12 -12  -3     27.18     34.70     86.20      8 <
  12 -11  -6    131.75     94.40     94.70      8 <
  12 -11  -5   1133.40   1267.50    137.60      8 o
  12 -10  -8    151.31    152.20     97.00      8 <
  12 -10  -7     29.04     21.20     84.50      8 <
  12  -9 -10     37.41     69.30     92.40      8 <
  12  -9  -9    105.53    147.90     97.90      8 <
  12  -8 -12     56.53    132.40     96.80      8 <
  12  -8 -11    105.04     44.80     87.20      8 <
  12  -7 -13    271.45    268.30    104.10      8 <
  13 -14  -2     36.65     32.20     84.00      8 <
  13 -14  -1     10.49    -10.00     66.80      8 <
  13 -13  -4    173.07    176.50     98.40      8 <
  13 -13  -3     31.01    -10.00     66.10      8 <
  13 -12  -6     13.93     36.30     86.10      8 <
  13 -12  -5    169.66     30.70     87.50      8 <
  13 -11  -8    325.43    411.10    110.90      8 o
  13 -11  -7     59.47    107.20     94.60      8 <
  13 -10 -10     18.73     48.80     87.40      8 <
  13 -10  -9     20.68     25.10     84.90      8 <
  13  -9 -11     30.65     33.10     85.30      8 <
  14 -13  -5     66.15     53.80    110.20      8 <
  14 -12  -7    806.59    630.10    128.20      8 o
 -13  12   7     34.11     25.70     83.30      9 <
 -13  12   8      4.53     10.40     75.90      9 <
 -13  13   5    831.18    818.30    122.60      9 o
 -13  13   6     64.56     55.10     87.20      9 <
 -13  14   3     37.97     86.00     90.50      9 <
 -12   9  11    115.76    198.30    101.70      9 <
 -12  10   9     91.66     73.00     91.10      9 <
 -12  10  10     18.21     34.70     88.00      9 <
 -12  11   7     88.26     43.30     89.80      9 <
 -12  11   8     19.55      8.10     76.30      9 <
 -12  12   5     47.29     11.20     80.10      9 <
 -12  12   6     20.11     -7.40     66.10      9 <
 -12  13   3     67.60    102.00     93.40      9 <
 -12  13   4    116.81     76.40     89.00      9 <
 -12  14   1     30.97     24.10     82.00      9 <
 -12  14   2    177.66    110.00     92.70      9 <
 -11   7  13     28.11     36.60     85.20      9 <
 -11   8  11     25.68    -10.00     66.90      9 <
 -11   8  12     83.84     65.30     89.50      9 <
 -11   9   9    104.30    151.30     95.00      9 <
 -11   9  10    210.57    148.00     98.10      9 <
 -11  10   6   1485.00   1687.70    146.50      9 o
 -11  10   7    263.40    259.40    104.80      9 <
 -11  11   4     57.96    110.60     94.70      9 <
 -11  11   5     33.73     53.60     89.30      9 <
 -11  12   2    202.50    383.20    110.60      9 o
 -11  12   3     64.94    119.30     94.80      9 <
 -11  13   0    339.72    252.30    102.80      9 <
 -11  13   1    123.96     96.40     93.40      9 <
 -11  14  -2    119.83    141.30     94.10      9 <
 -11  14  -1     20.07     62.40     88.70      9 <
 -11  15  -3     12.26     17.70     79.70      9 <
 -10   6  13    271.06    257.70    105.50      9 <
 -10   6  14    114.42     75.10     91.40      9 <
 -10   7  10    126.99     76.80     94.50      9 <
 -10   7  11    274.44    298.40    108.20      9 <
 -10   8   8    274.50    108.30     99.00      9 <
 -10   8   9    105.64     99.00     95.60      9 <
 -10   9   6    452.59    345.60    110.90      9 o
 -10   9   7     57.86    114.70     98.60      9 <
 -10  10   4     46.16     60.40     92.80      9 <
 -10  11   2     75.36     44.80     89.70      9 <
 -10  12   0    109.98    107.60     96.70      9 <
 -10  13  -2     39.58     53.30     90.20      9 <
 -10  14  -4    263.04    244.40    105.40      9 <
 -10  14  -3     53.23     39.70     84.60      9 <
  -9   4  15     43.47     43.00     85.90      9 <
  -9   5  12     42.10     36.60     88.70      9 <
  -9   5  13     45.33      9.00     79.30      9 <
  -9   6  10     37.97     32.80     92.40      9 <
  -9   6  11    255.03    359.80    113.60      9 o
  -9   7   8    119.27    127.00    104.70      9 <
  -9   8   6    886.90    681.40    128.30      9 o
  -9   9   3   3983.20   4388.30    196.00      9 o
  -9   9   4    569.82    665.20    125.40      9 o
  -9  10   1    179.84    229.60    109.00      9 <
  -9  10   2    311.44    296.40    108.80      9 <
  -9  11  -1    236.44    230.80    106.20      9 <
  -9  11   0    229.63    163.20    103.50      9 <
  -9  12  -3    773.38    664.00    122.00      9 o
  -9  12  -2    117.88    236.60    108.30      9 <
  -9  13  -5    325.73    410.00    112.70      9 o
  -9  13  -4     25.02     29.10     82.30      9 <
  -9  14  -6     86.52     37.90     83.00      9 <
  -8   2  16    281.55    277.50    105.90      9 <
  -8   3  14     55.89     51.90     86.80      9 <
  -8   3  15     44.40     51.40     84.80      9 <
  -8   4  12     89.66    -10.00     70.10      9 <
  -8   4  13     95.06     44.20     89.70      9 <
  -8   5  10    434.69    377.50    117.50      9 o
  -8   6   7   1288.60    932.60    136.80      9 o
  -8   6   8    396.33    366.90    119.90      9 o
  -8   7   5    317.75    341.20    124.80      9 <
  -8   8   3    205.96    151.00    108.20      9 <
  -8   9   1   3150.90   3442.90    182.90      9 o
  -8  10  -1    154.97     66.10     97.30      9 <
  -8  11  -3    503.00    413.00    115.70      9 o
  -8  12  -5    239.11    149.20     99.30      9 <
  -8  12  -4     25.90     23.80     86.20      9 <
  -8  13  -7    236.78    185.70     99.70      9 <
  -8  13  -6     28.33     51.40     88.90      9 <
  -8  14  -8     97.82     77.70     87.10      9 <
  -7   2  14     49.16    110.10     93.10      9 <
  -7   2  15    218.76    227.80    104.20      9 <
  -7   3  11    295.35    351.50    116.30      9 o
  -7   3  12     75.25    136.40    101.10      9 <
  -7   4   9   1072.90   1019.70    138.40      9 o
  -7   4  10   2181.20   2337.50    166.60      9 o
  -7   5   7   1478.60   1524.10    151.00      9 o
  -7   6   5    817.87    792.40    133.80      9 o
  -7   7   3   3782.20   3495.90    189.50      9 o
  -7   8   1    545.37    446.70    125.40      9 o
  -7   9  -1    730.14    504.40    125.80      9 o
  -7  10  -3    141.49     26.20     92.40      9 <
  -7  11  -5    951.66    539.30    121.10      9 o
  -7  12  -7     67.32     80.10     90.90      9 <
  -7  13  -9    100.98     40.00     83.00      9 <
  -6   0  16     46.05     -5.90     66.70      9 <
  -6   2  11    727.96    854.20    134.20      9 o
  -6   2  12    332.43    206.30    107.80      9 <
  -6   3   9    142.54    205.90    114.90      9 <
  -6   4   7    419.04    605.60    132.50      9 o
  -6   5   4   3963.80   4445.60    212.00      9 o
  -6   6   2   3563.30   3892.90    202.90      9 o
  -6   8  -2    239.20    273.80    119.80      9 <
  -6   9  -4   1105.70   1088.70    139.00      9 o
  -6  10  -6    820.79    594.10    122.90      9 o
  -6  11  -8     88.39    138.50     96.60      9 <
  -6  11  -7    272.68    119.90     96.80      9 <
  -6  12 -10    176.01    234.00    101.70      9 <
  -6  12  -9     39.82     45.50     84.80      9 <
  -5  -1  15     68.41     54.50     91.60      9 <
  -5  -1  16    325.41    175.70    100.40      9 <
  -5   0  14    124.97    163.10     98.90      9 <
  -5   1  11   1987.40   2001.30    159.00      9 o
  -5   2   8    683.24    601.50    131.90      9 o
  -5   2   9    602.93    699.60    135.20      9 o
  -5   3   6   1270.20   1562.90    172.00      9 o
  -5   4   4  15775.00  17107.70    345.40      9 o
  -5   5   2   6520.40   6392.50    243.30      9 o
  -5   7  -2    834.90    665.40    137.90      9 o
  -5   8  -4    838.75    716.00    134.20      9 o
  -5   9  -6    219.56    188.50    108.30      9 <
  -5  10  -8    122.00     39.20     88.80      9 <
  -5  11 -10     16.76     19.80     80.60      9 <
  -5  11  -9    819.62    822.00    124.10      9 o
  -5  12 -11     20.98     15.10     77.20      9 <
  -4  -2  15     71.07    102.90     93.60      9 <
  -4  -2  16    109.32    -10.00     65.40      9 <
  -4  -1  13    102.51    109.50    100.80      9 <
  -4   0  10    546.18    474.20    129.10      9 o
  -4   1   8   2427.70   3214.10    192.20      9 o
  -4   2   6    929.73   1046.70    167.30      9 o
  -4   6  -3   1241.70   1208.30    166.20      9 o
  -4   7  -5   1369.00   1280.90    148.30      9 o
  -4   8  -7   2690.30   2512.90    169.40      9 o
  -4   8  -6   3022.20   2132.60    161.10      9 o
  -4   9  -9    190.27    233.90    108.30      9 <
  -4   9  -8    112.61     61.90     95.50      9 <
  -4  10 -10    502.38    707.30    122.60      9 o
  -4  11 -12     41.56     24.70     81.10      9 <
  -3  -3  15     85.23    107.70     97.10      9 <
  -3  -3  16    142.39    112.70     95.40      9 <
  -3  -2  12   1593.20   1266.20    142.40      9 o
  -3  -2  13     75.78     92.60     99.10      9 <
  -3  -1  10   1664.10   1707.10    156.00      9 o
  -3   0   8  12801.00  14053.00    311.60      9 o
  -3   2   3 187890.00 160725.00    966.10      9 o
  -3   3   1  32136.00  36142.50    499.80      9 o
  -3   4  -1  13485.00  14715.70    344.00      9 o
  -3   5  -3   3838.30   3920.80    215.10      9 o
  -3   6  -5    215.26    245.30    130.90      9 <
  -3   7  -7   1193.30   1241.30    146.70      9 o
  -3   8  -9    651.67    493.20    118.90      9 o
  -3   9 -11    233.18     49.80     89.30      9 <
  -3   9 -10    377.24    313.10    112.40      9 <
  -3  10 -13    107.19     29.10     85.60      9 <
  -3  10 -12    196.40    222.50    100.50      9 <
  -2  -4  14    364.74    310.10    112.50      9 <
  -2  -4  15    229.16    164.50     99.90      9 <
  -2  -3  12    533.57    380.50    120.00      9 o
  -2  -3  13   4972.10   5157.00    206.60      9 o
  -2  -2  10    759.78    534.80    128.00      9 o
  -2  -1   7   1262.90    983.50    167.50      9 o
  -2   1   3  84016.00 113770.00    838.10      9 o
  -2   5  -5   5310.30   5567.00    227.90      9 o
  -2   6  -7   3710.40   3298.20    187.40      9 o
  -2   7  -9   3233.90   3138.60    177.80      9 o
  -2   8 -11    597.67    579.70    117.30      9 o
  -2   9 -13    158.08     -4.70     66.00      9 <
  -2   9 -12    527.72    587.40    117.50      9 o
  -2  10 -14     86.21     29.60     82.80      9 <
  -1  -6  16     51.22     43.90     89.00      9 <
  -1  -5  14    493.22    468.80    117.00      9 o
  -1  -5  15    208.90    252.60    106.70      9 <
  -1  -4  12   1571.00   1703.30    151.10      9 o
  -1  -3   9   4702.90   4632.40    204.40      9 o
  -1  -3  10    562.02    605.90    131.50      9 o
  -1  -2   7  21751.00  22986.80    388.20      9 o
  -1   3  -4  24062.00  22838.00    407.10      9 o
  -1   4  -6    546.28    844.70    160.10      9 o
  -1   5  -8   1792.90   2175.60    167.70      9 o
  -1   6 -10    259.57    195.70    108.30      9 <
  -1   6  -9    555.69    633.70    129.60      9 o
  -1   7 -12    103.24    204.40    102.20      9 <
  -1   7 -11   1421.10   1071.40    133.70      9 o
  -1   8 -13     85.07     42.80     88.50      9 <
  -1   9 -14     72.35     43.50    100.90      9 <
   0  -6  14   1924.10   2073.70    154.80      9 o
   0  -6  15    193.42    106.00     96.80      9 <
   0  -4   9   1152.30   1349.70    152.00      9 o
   0   2  -4 203320.00 178844.00   1013.40      9 o
   0   4  -8   4389.90   4533.70    205.70      9 o
   0   6 -12   2523.10   2693.70    166.70      9 o
   0   8 -15     47.66     39.30     85.80      9 <
   1  -7  13   1211.00   1164.10    136.00      9 o
   1  -7  14    101.15    129.00    100.70      9 <
   1  -6  11    262.49    242.90    111.20      9 <
   1  -6  12    425.54    387.00    115.40      9 o
   1  -5   9   4318.00   5081.80    211.70      9 o
   1  -4   6    518.62    840.70    161.80      9 o
   1  -3   4  20971.00  20688.20    391.90      9 o
   1   3  -8    675.08    687.70    141.70      9 o
   1   4 -10   1989.70   1887.90    157.60      9 o
   1   5 -12     55.39     40.70     90.60      9 <
   1   6 -14     93.41     69.60     90.20      9 <
   1   7 -15    218.49    129.50     95.90      9 <
   2  -8  13    223.91    267.00    106.40      9 <
   2  -8  14     64.04     89.50     93.00      9 <
   2  -7  11    515.73    601.70    121.10      9 o
   2  -6   8   2293.30   1620.20    159.60      9 o
   2  -6   9   1147.40   1300.80    145.20      9 o
   2  -5   6   8746.10   9290.60    273.10      9 o
   2  -4   4  16208.00  15345.00    345.10      9 o
   2   1  -7   1455.90   1578.00    174.10      9 o
   2   2  -9    359.19    414.00    129.90      9 o
   2   3 -11    911.77    961.10    134.90      9 o
   2   3 -10   2895.10   1958.20    163.10      9 o
   2   4 -12    277.10    171.70    105.20      9 <
   2   5 -14     97.42     61.40     89.70      9 <
   2   6 -16     35.91     58.60     86.40      9 <
   3  -9  13    135.37    149.50     97.80      9 <
   3  -9  14     89.17     34.80     85.90      9 <
   3  -8  10    333.96    316.50    113.40      9 <
   3  -8  11     96.12    198.70    102.40      9 <
   3  -7   8    131.35    188.30    110.30      9 <
   3  -6   6   8601.50  10342.50    274.50      9 o
   3  -3  -1  40330.00  43812.40    548.40      9 o
   3  -2  -3 134080.00 117630.00    837.40      9 o
   3  -1  -5  10351.00   9920.90    292.00      9 o
   3   1  -9   4485.80   4264.60    202.30      9 o
   3   2 -11   1385.30    956.70    134.30      9 o
   3   3 -13    102.54    115.70     98.60      9 <
   3   3 -12    281.64    393.90    113.80      9 o
   3   4 -15    155.95    123.50     95.00      9 <
   3   4 -14    115.06     93.10     92.70      9 <
   3   5 -16    117.83     76.10     92.50      9 <
   4 -10  13     71.10     84.10     90.50      9 <
   4  -9  10    346.90    441.30    116.50      9 o
   4  -9  11     49.03     30.60     90.10      9 <
   4  -8   8    751.64    500.00    122.10      9 o
   4  -7   6   3948.40   4371.90    200.90      9 o
   4  -6   3   1192.40   1262.00    175.20      9 o
   4  -5   1   9427.20   9179.50    288.10      9 o
   4  -4  -1  13258.00  15731.00    360.00      9 o
   4  -3  -3  46717.00  45779.50    543.60      9 o
   4  -2  -5  14931.00  16592.70    347.20      9 o
   4  -1  -7  27563.00  27996.50    421.70      9 o
   4   1 -11    389.17    269.00    114.10      9 <
   4   2 -13     62.35     56.20     95.10      9 <
   4   3 -15     76.19    155.60     98.20      9 <
   4   3 -14     53.35     27.30     84.30      9 <
   4   4 -16     74.84      6.10     78.30      9 <
   5 -11  12    251.06    227.10    103.30      9 <
   5 -10  10    546.61    538.60    118.00      9 o
   5 -10  11    208.15    132.00     97.70      9 <
   5  -9   8     81.20    148.10    104.10      9 <
   5  -8   5    303.49    359.80    123.20      9 <
   5  -8   6    893.01    851.90    139.20      9 o
   5  -7   3   7749.70   7876.80    251.40      9 o
   5  -6   1   9970.80   9963.30    285.00      9 o
   5  -5  -1  92583.00  92065.60    749.40      9 o
   5  -1  -9   6478.00   5875.30    220.60      9 o
   5   1 -13    175.94     90.30    100.30      9 <
   5   2 -15    153.07    118.70     95.80      9 <
   5   3 -16     38.22     73.00     88.30      9 <
   6 -11  10     67.24    100.20     95.30      9 <
   6 -11  11    103.21     97.00     93.50      9 <
   6 -10   7    921.98    956.10    132.10      9 o
   6 -10   8    311.43    302.00    115.70      9 <
   6  -9   5    750.17    784.30    133.40      9 o
   6  -8   3   3434.80   3097.50    182.50      9 o
   6  -7   1   6294.00   4787.50    216.50      9 o
   6  -5  -4   3837.10   3952.90    209.10      9 o
   6  -4  -6   4114.20   4629.10    211.80      9 o
   6  -3  -8    528.68    361.10    129.30      9 <
   6  -2 -10    354.17    338.70    120.60      9 <
   6  -1 -12    892.91    860.20    129.40      9 o
   6  -1 -11    590.30    504.30    123.20      9 o
   6   0 -14    848.43    669.50    122.20      9 o
   6   1 -16    162.78    165.20    108.70      9 <
   6   1 -15     82.29    113.90     97.50      9 <
   7 -12   9     75.98     40.30     88.70      9 <
   7 -12  10     38.96     66.70     89.10      9 <
   7 -12  11     25.89     12.80     91.40      9 <
   7 -11   7   1097.80   1071.10    134.70      9 o
   7 -11   8    182.27    316.70    111.40      9 <
   7 -10   5    121.83     88.70    101.80      9 <
   7  -9   3   1995.80   1825.30    159.40      9 o
   7  -7  -2    326.19    247.60    129.80      9 <
   7  -6  -4   1147.20    772.50    143.60      9 o
   7  -5  -6   2565.60   2006.50    167.60      9 o
   7  -4  -8   2936.20   2645.60    173.50      9 o
   7  -3 -10   1141.60   1024.80    138.10      9 o
   7  -2 -12    394.68    417.30    116.30      9 o
   7  -1 -14     93.40     41.70     92.10      9 <
   7  -1 -13    212.94    109.20     99.00      9 <
   7   0 -16     46.33     24.20     84.10      9 <
   8 -13   9     38.71     -2.90     67.10      9 <
   8 -12   7    120.34    104.20     95.90      9 <
   8 -12   8    169.93    180.60    104.70      9 <
   8 -11   5    679.85    651.20    123.30      9 o
   8 -10   2   2159.70   2133.00    163.50      9 o
   8 -10   3   1679.70   1120.90    142.00      9 o
   8  -8  -2   3628.60   3100.50    184.30      9 o
   8  -7  -4    870.84    876.90    140.00      9 o
   8  -6  -6    913.63    803.70    140.80      9 o
   8  -5  -8   2991.30   3065.30    177.50      9 o
   8  -4 -10   2507.00   2388.00    166.00      9 o
   8  -3 -12     96.51    115.30     99.30      9 <
   8  -2 -14    166.44    147.50    100.90      9 <
   8  -1 -16    109.53     27.10     86.10      9 <
   8  -1 -15    202.56    102.70     94.10      9 <
   9 -13   7    442.48    653.80    121.00      9 o
   9 -13   8     39.82     51.50     89.20      9 <
   9 -12   4     61.97     44.60     93.30      9 <
   9 -12   5   1012.60   1006.40    132.00      9 o
   9 -11   2    171.92    239.20    112.90      9 <
   9 -11   3   1741.80   2168.10    158.70      9 o
   9  -9  -2    828.14    673.30    129.70      9 o
   9  -8  -4    837.02    736.60    132.70      9 o
   9  -7  -6    523.63    442.30    125.40      9 o
   9  -6  -8    284.99    340.70    117.90      9 <
   9  -5 -10   1897.70   1684.30    150.70      9 o
   9  -4 -12    700.73    517.80    120.60      9 o
   9  -3 -14    129.65    105.50     94.30      9 <
  10 -14   7      9.60    -10.00     65.40      9 <
  10 -13   4     30.15      5.60     78.70      9 <
  10 -13   5    107.78     93.00     97.00      9 <
  10 -12   2    353.24    327.60    109.80      9 <
  10 -12   3    824.70    933.50    135.50      9 o
  10 -10  -2    258.58    424.50    117.60      9 o
  10  -9  -5    337.60    277.90    113.60      9 <
  10  -9  -4    186.92    138.30    102.50      9 <
  10  -8  -7    740.57    584.40    127.10      9 o
  10  -8  -6    778.01    802.40    130.40      9 o
  10  -7  -9    282.95    192.00    106.10      9 <
  10  -7  -8    155.97    130.10    102.80      9 <
  10  -6 -11     97.36      9.70     83.10      9 <
  10  -6 -10   1053.20   1596.80    147.10      9 o
  10  -5 -13    282.94     90.90     95.90      9 <
  10  -5 -12    365.29    266.80    110.40      9 <
  10  -4 -15     70.64     41.80     87.50      9 <
  10  -4 -14    475.30    420.10    115.30      9 o
  11 -14   4    101.11    188.50    102.70      9 <
  11 -14   5     71.45     72.30     91.80      9 <
  11 -13   2     67.23     93.20     92.90      9 <
  11 -13   3    446.66    597.20    119.50      9 o
  11 -11  -3    144.07    155.50    104.20      9 <
  11 -11  -2    473.59    438.90    117.20      9 o
  11 -10  -5    708.01    644.40    126.30      9 o
  11 -10  -4    181.88    175.00    107.00      9 <
  11  -9  -7     69.76     21.20     86.50      9 <
  11  -9  -6   1211.30    911.40    130.90      9 o
  11  -8  -9    142.03    185.30    103.00      9 <
  11  -8  -8   2382.20   1997.30    156.50      9 o
  11  -7 -11    653.85    667.30    121.60      9 o
  11  -7 -10    152.63    160.20    101.60      9 <
  11  -6 -13    167.16    113.50     97.00      9 <
  11  -6 -12    410.62    444.10    115.80      9 o
  11  -5 -14    204.49    138.30     96.50      9 <
  12 -14   2    154.19    181.80    100.80      9 <
  12 -14   3     50.35     26.20     86.00      9 <
  12 -13  -1   1265.40   1086.00    134.10      9 o
  12 -12  -3     38.37     57.20     91.50      9 <
  12 -12  -2    149.20    180.10    101.80      9 <
  12 -11  -5   1414.60   1216.10    141.60      9 o
  12 -11  -4     29.11     26.20     89.60      9 <
  12 -10  -7     71.68     73.90     92.70      9 <
  12 -10  -6    258.02    139.80    101.70      9 <
  12  -9  -9    131.41     91.00     94.50      9 <
  12  -9  -8    119.55     45.60     93.40      9 <
  12  -8 -11    132.88     93.00     94.40      9 <
  12  -8 -10    218.97    185.90    101.50      9 <
  12  -7 -13    544.02    423.20    112.50      9 o
  12  -7 -12     36.50     38.10     85.20      9 <
  13 -14  -1     36.28    -10.00     67.00      9 <
  13 -13  -3     27.20     59.10     92.20      9 <
  13 -13  -2     28.50     41.50     88.80      9 <
  13 -12  -5    227.69    131.40     98.20      9 <
  13 -12  -4     52.09    114.30     98.10      9 <
  13 -11  -7     83.93    104.20     94.50      9 <
  13 -11  -6     31.67     93.00     95.80      9 <
  13 -10  -9     36.53     26.50     84.30      9 <
  13  -9 -11    128.79    106.70     94.60      9 <
  13  -8 -12     65.26     49.30     87.00      9 <
  14 -13  -5     41.21     76.70     89.30      9 <
  14 -13  -4     54.19     56.30     92.40      9 <
  14 -12  -7    436.57    321.70    109.40      9 <
 -13  11   9     21.25     46.60     87.20     10 <
 -13  12   6     75.06     52.40     89.40     10 <
 -13  12   7      7.35     33.50     84.70     10 <
 -13  12   8      9.30      4.90     72.30     10 <
 -13  13   4    186.00    173.10     98.30     10 <
 -13  13   5    590.82    565.10    113.60     10 o
 -13  14   2     56.96     25.30     83.70     10 <
 -13  14   3     27.35     31.60     83.70     10 <
 -12   9  11    122.77     71.50     89.90     10 <
 -12  10   8    285.57    400.40    111.30     10 o
 -12  10   9     86.93     66.80     88.20     10 <
 -12  11   6    255.27    239.70    102.90     10 <
 -12  11   7     19.00     37.10     83.80     10 <
 -12  12   4     72.62     51.40     90.90     10 <
 -12  12   5     30.19     49.70     90.50     10 <
 -12  13   2     55.95     44.90     86.40     10 <
 -12  13   3    128.65     80.70     91.20     10 <
 -12  14   0    169.08    202.80    101.00     10 <
 -12  14   1     70.71     67.50     85.30     10 <
 -11   7  13      8.68     20.70     82.10     10 <
 -11   8  10    402.31    287.30    106.40     10 <
 -11   8  11     42.04     12.10     81.30     10 <
 -11   9   8     75.27     66.90     89.50     10 <
 -11   9   9    227.25     85.50     91.80     10 <
 -11  10   6    873.58    892.00    128.90     10 o
 -11  11   3    125.24    115.00     96.20     10 <
 -11  11   4     49.47     21.00     85.50     10 <
 -11  12   1    312.17    339.60    108.60     10 o
 -11  12   2    438.03    404.00    112.60     10 o
 -11  13  -1     67.01     61.40     90.70     10 <
 -11  13   0    438.64    261.20    104.30     10 <
 -11  14  -3     15.87      1.90     70.10     10 <
 -11  14  -2    231.90    293.00    106.50     10 <
 -10   6  12     94.74     26.90     86.00     10 <
 -10   6  13    286.44    215.30     99.80     10 <
 -10   7  10    100.10    102.00     95.10     10 <
 -10   7  11    324.07    328.10    111.40     10 <
 -10   8   7   1147.40   1011.80    134.10     10 o
 -10   8   8    180.05    127.00    101.70     10 <
 -10   9   5    201.66    183.10    105.80     10 <
 -10   9   6    544.80    578.30    119.00     10 o
 -10  10   3    937.06   1095.60    131.80     10 o
 -10  10   4    205.82    284.00    106.20     10 <
 -10  11   1     70.00     56.80     93.40     10 <
 -10  12  -1    212.21    239.10    104.40     10 <
 -10  13  -3     22.05     24.60     82.50     10 <
 -10  14  -5     28.34     76.10     87.00     10 <
 -10  14  -4    409.14    195.00     99.00     10 <
  -9   4  14     37.56     51.50     85.00     10 <
  -9   4  15     56.04     -3.70     64.50     10 <
  -9   5  12     79.19    104.50     94.60     10 <
  -9   5  13     27.78     46.70     90.30     10 <
  -9   6   9   1305.30   1537.90    145.50     10 o
  -9   6  10     65.24    103.10     96.30     10 <
  -9   7   7   1978.70   2413.30    161.70     10 o
  -9   7   8     80.66     19.10     88.20     10 <
  -9   8   5    660.73    658.60    126.20     10 o
  -9   9   3   2633.90   2787.70    168.80     10 o
  -9  10   1     57.79     54.50     92.10     10 <
  -9  11  -2     59.72     65.20     95.20     10 <
  -9  11  -1    285.86    334.40    115.10     10 <
  -9  12  -4     65.95     54.50     91.40     10 <
  -9  12  -3    644.58    609.90    118.90     10 o
  -9  13  -6     48.65     96.20     91.30     10 <
  -9  13  -5    227.07    295.20    105.30     10 <
  -9  14  -7     14.18     27.10     83.00     10 <
  -8   2  16    170.13     27.50     85.60     10 <
  -8   3  14     37.31     25.70     84.50     10 <
  -8   3  15     89.79     49.70     85.30     10 <
  -8   4  11    261.24    135.80    101.10     10 <
  -8   4  12    379.01    357.20    111.80     10 o
  -8   5   9    918.83   1211.80    139.50     10 o
  -8   5  10    308.58    427.40    120.80     10 o
  -8   6   7    513.42    281.20    112.60     10 <
  -8   7   5    458.85    552.90    130.20     10 o
  -8   8   2   5666.20   5824.40    217.00     10 o
  -8   8   3    251.45    216.90    112.20     10 <
  -8  10  -2   1004.90   1178.60    137.00     10 o
  -8  11  -4    249.87    232.50    106.60     10 <
  -8  12  -6    360.34    501.30    115.30     10 o
  -8  12  -5    129.79     66.80     90.00     10 <
  -8  13  -8     47.22     35.60     84.10     10 <
  -8  13  -7    173.22    229.40    102.10     10 <
  -7   2  14    225.17    189.00    100.00     10 <
  -7   2  15     66.18    143.50     96.60     10 <
  -7   3  11    483.42    542.60    120.40     10 o
  -7   3  12    112.71     94.20     95.80     10 <
  -7   4   9    948.68    980.70    136.40     10 o
  -7   5   7   2606.20   2361.30    166.70     10 o
  -7   6   4   1274.00   1428.60    152.60     10 o
  -7   7   2    803.37    688.10    140.60     10 o
  -7   9  -2    311.93    313.50    115.80     10 <
  -7  10  -4   1747.00   2046.70    156.50     10 o
  -7  11  -6    727.00    753.70    125.50     10 o
  -7  12  -8    465.34    364.70    111.30     10 o
  -7  13 -10    121.23    140.20     91.70     10 <
  -7  13  -9    106.26     42.10     83.40     10 <
  -6   0  16     81.00     15.90     81.40     10 <
  -6   2  11    350.34    424.90    117.40     10 o
  -6   3   9    368.28    407.90    123.40     10 o
  -6   4   6   4955.40   6510.10    231.40     10 o
  -6   5   4   2259.90   2374.60    177.90     10 o
  -6   6   2   2559.30   3745.90    207.10     10 o
  -6   8  -3   3389.70   3920.30    191.20     10 o
  -6   8  -2    391.10    262.50    120.70     10 <
  -6   9  -5    673.68    939.40    132.70     10 o
  -6   9  -4   1204.10    818.60    131.90     10 o
  -6  10  -7    786.81   1032.20    129.90     10 o
  -6  10  -6    712.12    609.50    119.80     10 o
  -6  11  -9     31.06     26.00     84.50     10 <
  -6  11  -8    162.46    116.40     94.20     10 <
  -6  12 -11    115.32    123.40     91.50     10 <
  -6  12 -10    110.96    165.50     96.60     10 <
  -5  -1  15    221.43    206.70    103.20     10 <
  -5  -1  16    232.82    117.90     92.80     10 <
  -5   0  14     22.70     45.80     91.30     10 <
  -5   1  11   1365.80   1601.60    148.70     10 o
  -5   2   8   1250.10   1726.30    154.40     10 o
  -5   3   6   2204.40   2837.90    186.10     10 o
  -5   4   4  24337.00  23978.60    395.10     10 o
  -5   6  -1  10844.00  11517.40    298.60     10 o
  -5   7  -3   5676.70   6012.30    226.60     10 o
  -5   8  -5    346.48    131.30    106.40     10 <
  -5   9  -7    289.21    243.50    109.20     10 <
  -5  10  -9    261.98    374.50    111.80     10 o
  -5  11 -11    138.01    155.30     95.70     10 <
  -5  11 -10     94.91     71.80     88.00     10 <
  -4  -2  15     55.88     83.70     92.30     10 <
  -4  -2  16    112.30    -10.00     65.90     10 <
  -4  -1  13    353.78    249.40    109.30     10 <
  -4  -1  14    167.47    122.50     99.20     10 <
  -4   0  10    599.61    508.40    127.30     10 o
  -4   1   8   1667.30   2228.50    173.90     10 o
  -4   2   6    851.79   1035.80    166.70     10 o
  -4   4   1  13990.00  14741.60    344.20     10 o
  -4   5  -1   7851.90   7404.00    262.60     10 o
  -4   6  -3   1398.60   1631.10    170.00     10 o
  -4   7  -5   1491.70   1311.10    149.20     10 o
  -4   8  -7   2059.90   2008.00    158.20     10 o
  -4   9  -9     87.80     74.20     94.10     10 <
  -4  10 -11     67.33     38.40     85.30     10 <
  -4  11 -13     20.16     44.70     82.40     10 <
  -4  11 -12     59.14     15.10     79.40     10 <
  -3  -3  15    257.78    199.80    104.10     10 <
  -3  -3  16     53.45     -9.30     67.80     10 <
  -3  -2  12   1129.20   1068.80    134.50     10 o
  -3  -2  13     53.27    -10.00     69.60     10 <
  -3  -1  10   1314.60   1158.10    144.10     10 o
  -3   0   8   8942.40   8892.10    261.10     10 o
  -3   1   5  12612.00  12905.40    317.20     10 o
  -3   2   3 134330.00 127879.00    863.70     10 o
  -3   3   1  56717.00  63704.60    639.10     10 o
  -3   7  -8    145.16    175.90    106.10     10 <
  -3   7  -7   2058.80   2349.30    162.50     10 o
  -3   8 -10    909.41   1119.00    135.30     10 o
  -3   8  -9    709.33    575.70    123.40     10 o
  -3   9 -12    196.07    171.20     99.20     10 <
  -3   9 -11     80.71    128.50     99.80     10 <
  -3  10 -13     60.26     47.70     86.80     10 <
  -2  -4  15    199.31    130.70     96.20     10 <
  -2  -4  16     57.89     56.70     90.00     10 <
  -2  -3  12    412.66    407.60    119.80     10 o
  -2  -3  13   2546.20   2517.50    165.00     10 o
  -2  -2  10    648.89    562.00    128.20     10 o
  -2  -1   7   3958.60   2923.10    196.20     10 o
  -2   4  -4  12542.00  13631.20    324.60     10 o
  -2   5  -6   6515.80   7794.00    249.80     10 o
  -2   6  -8   3784.10   3368.80    184.40     10 o
  -2   7 -10    286.77    151.20    104.10     10 <
  -2   8 -12    102.91     92.00     96.20     10 <
  -2   8 -11    711.92    641.60    121.90     10 o
  -2   9 -14     29.79     32.40     83.40     10 <
  -2   9 -13    145.69     78.60     89.80     10 <
  -1  -5  14    506.96    434.10    113.00     10 o
  -1  -5  15    148.85    164.20     99.30     10 <
  -1  -5  16     84.27    169.60     98.50     10 <
  -1  -4  12   1520.90   1787.10    152.30     10 o
  -1  -4  13    100.05     96.00     96.70     10 <
  -1  -3  10    324.20    192.00    112.90     10 <
  -1  -2   7  17827.00  19526.60    360.30     10 o
  -1  -1   5  84832.00  79509.00    688.30     10 o
  -1   2  -2 158590.00 171720.00   1009.80     10 o
  -1   3  -4  18718.00  18898.30    380.80     10 o
  -1   4  -6   1542.10   1848.90    178.60     10 o
  -1   5  -8   1727.90   1794.30    160.10     10 o
  -1   6 -10    395.18    354.70    116.00     10 o
  -1   7 -12    131.51    210.20    103.80     10 <
  -1   8 -14     46.56     29.40     82.40     10 <
  -1   8 -13    123.23     93.60     95.10     10 <
   0  -6  14   1405.80   1824.60    149.00     10 o
   0  -6  15    120.50    -10.00     67.50     10 <
   0  -4   9    935.78   1183.70    145.90     10 o
   0  -4  10   6677.00   5603.10    215.10     10 o
   0   4  -8   4011.20   3409.40    186.90     10 o
   0   6 -12   1650.60   2094.20    153.60     10 o
   0   8 -15     30.17     35.30     83.70     10 <
   1  -7  14     71.09     58.20     92.70     10 <
   1  -7  15    281.73    117.30     95.60     10 <
   1  -6  12    158.32    126.50    100.90     10 <
   1  -5   9   3890.90   4388.30    199.90     10 o
   1  -4   7   4268.40   4549.70    210.00     10 o
   1  -2   2 146880.00 148065.00    940.80     10 o
   1   3  -9   3850.70   3427.40    188.20     10 o
   1   4 -11   1863.10   1977.90    156.60     10 o
   1   4 -10    513.42    366.90    120.60     10 o
   1   5 -13    197.92    126.00     98.90     10 <
   1   5 -12    120.30     75.90     93.30     10 <
   1   6 -15     48.44     95.50     90.30     10 <
   1   6 -14    155.86    133.50     98.70     10 <
   2  -8  14    166.30    133.50     98.00     10 <
   2  -8  15     95.85     -2.00     67.30     10 <
   2  -7  11   1030.80   1016.50    131.80     10 o
   2  -7  12     29.32     39.30     89.80     10 <
   2  -6   9    343.68    314.70    115.90     10 <
   2  -5   7   4340.10   4075.60    202.50     10 o
   2  -4   4  10410.00  10501.20    295.90     10 o
   2  -3   2  25673.00  18522.90    399.10     10 o
   2   1  -7   1576.70   1570.60    172.40     10 o
   2   2  -9    112.05    264.80    120.80     10 <
   2   3 -11    553.76    414.40    117.00     10 o
   2   4 -13    163.78    163.00    102.30     10 <
   2   4 -12    777.57    501.90    119.40     10 o
   2   5 -15    103.70    103.20     92.00     10 <
   2   5 -14     23.36     37.60     88.10     10 <
   2   6 -16     66.50     40.60     84.40     10 <
   3  -9  14     70.38     84.70     88.30     10 <
   3  -8  11    111.36    108.10     96.40     10 <
   3  -8  12    779.01    855.10    124.70     10 o
   3  -7   9     91.54     59.30     96.20     10 <
   3  -6   6  10002.00  10618.80    277.80     10 o
   3  -6   7   3534.10   3068.60    182.70     10 o
   3  -5   4  32585.00  37223.30    483.30     10 o
   3  -2  -3 175010.00 145015.00    926.20     10 o
   3  -1  -5   9245.30   9185.10    281.50     10 o
   3   1  -9   4161.40   4215.00    199.60     10 o
   3   2 -11    672.79    594.10    125.30     10 o
   3   3 -13    322.60    286.10    110.60     10 <
   3   4 -15     45.21     55.10     88.30     10 <
   3   4 -14    327.44    268.70    109.80     10 <
   3   5 -16     42.73     42.50     85.40     10 <
   4 -10  13     70.32     49.80     87.00     10 <
   4  -9  11     59.92     54.20     89.40     10 <
   4  -9  12     69.09     77.70     90.30     10 <
   4  -8   9   1069.10   1230.50    139.30     10 o
   4  -7   6   3709.40   3553.80    190.50     10 o
   4  -6   4    745.99    903.80    157.50     10 o
   4  -4  -1  17970.00  15872.60    353.10     10 o
   4  -3  -3  38385.00  36671.80    492.00     10 o
   4  -2  -5   9723.20  11391.90    301.30     10 o
   4  -1  -7  15422.00  17110.10    341.80     10 o
   4   1 -11    478.73    466.00    122.40     10 o
   4   2 -13     42.31     36.70     92.00     10 <
   4   3 -15     79.03     63.80     91.00     10 <
   4   4 -16    176.92     65.80     89.90     10 <
   5 -10  11    133.28     61.60     90.10     10 <
   5 -10  12     73.03     84.60     90.60     10 <
   5  -9   8    188.87    160.90    101.60     10 <
   5  -9   9   1053.30   1331.00    139.80     10 o
   5  -8   6    420.18    476.40    127.10     10 o
   5  -7   4    701.93    582.90    136.40     10 o
   5  -6   1  11079.00  10138.40    290.40     10 o
   5  -5  -1  47522.00  52396.20    571.00     10 o
   5  -4  -3  10489.00  12306.30    310.20     10 o
   5  -3  -5  35350.00  36095.60    479.00     10 o
   5  -2  -7    532.15    622.70    141.40     10 o
   5  -1  -9   7881.50   6865.60    232.90     10 o
   5   1 -13    111.01     93.70     96.40     10 <
   5   2 -15     76.02     54.70     89.80     10 <
   6 -11  11    108.59     88.30     92.40     10 <
   6 -11  12     90.26     16.20     79.00     10 <
   6 -10   8    406.89    244.80    109.20     10 <
   6 -10   9     73.71     38.90     89.30     10 <
   6  -9   6    544.64    483.10    122.40     10 o
   6  -8   4    643.98    699.20    134.10     10 o
   6  -7   1   1384.60   1450.60    164.90     10 o
   6  -6  -1   3000.20   3117.90    200.20     10 o
   6  -5  -3   4333.20   3031.90    200.60     10 o
   6  -3  -8   1098.10    756.40    136.90     10 o
   6  -2 -10    141.40    118.20    103.70     10 <
   6  -1 -12    811.37   1155.40    135.00     10 o
   6  -1 -11    168.95    261.20    111.70     10 <
   6   0 -14    586.88    441.10    113.50     10 o
   6   1 -16    114.03     34.20     87.90     10 <
   6   1 -15     16.97     49.50     90.70     10 <
   7 -12  11     38.13     89.50     91.10     10 <
   7 -11   8    256.06    294.20    107.80     10 <
   7 -11   9    148.44    123.40     95.50     10 <
   7 -10   6    793.64    810.40    130.60     10 o
   7  -9   3   1856.50   1419.20    154.40     10 o
   7  -9   4    785.68    721.90    129.50     10 o
   7  -8   1    155.90     90.20    111.90     10 <
   7  -7  -1   7027.50   5809.80    227.20     10 o
   7  -6  -3   1585.70   1522.60    162.50     10 o
   7  -5  -6   4409.30   3445.20    191.00     10 o
   7  -4  -8   4697.30   4210.90    198.30     10 o
   7  -3 -10   1454.40   1202.30    140.60     10 o
   7  -2 -12    178.34    276.50    111.00     10 <
   7  -1 -14     32.84     39.00     89.90     10 <
   7  -1 -13    246.51    253.90    109.70     10 <
   7   0 -16     18.34     52.40     85.70     10 <
   8 -12   8    593.30    343.80    111.80     10 o
   8 -12   9     20.82     59.30     90.50     10 <
   8 -11   6     71.05     67.80     94.30     10 <
   8 -10   3    565.52    482.70    122.70     10 o
   8 -10   4   1715.50   2378.80    163.80     10 o
   8  -9   1   2652.10   2715.50    174.40     10 o
   8  -8  -1   1374.30   1332.20    151.70     10 o
   8  -7  -4    795.07    620.20    139.90     10 o
   8  -7  -3   3051.80   2516.90    172.30     10 o
   8  -6  -6    815.13    908.70    139.70     10 o
   8  -5  -8   3639.20   3502.20    186.40     10 o
   8  -4 -10   3208.90   3763.10    188.80     10 o
   8  -3 -12    135.40     80.80     95.00     10 <
   8  -2 -14    106.79     56.00     89.80     10 <
   8  -1 -16     85.00     62.40     89.60     10 <
   8  -1 -15    335.74    346.40    110.50     10 o
   9 -13   8     44.71      4.80     76.00     10 <
   9 -13   9    101.78    166.00     98.80     10 <
   9 -12   5    757.62    437.80    116.10     10 o
   9 -12   6     90.21     84.10     93.70     10 <
   9 -11   3   1113.70   1164.00    139.10     10 o
   9 -11   4    994.72   1328.30    145.60     10 o
   9 -10   1    430.82    238.80    111.90     10 <
   9  -9  -1    361.66    492.10    119.50     10 o
   9  -8  -4    278.28    301.30    122.30     10 <
   9  -8  -3   1372.30   1560.90    152.60     10 o
   9  -7  -6    228.17    182.80    112.50     10 <
   9  -6  -8    574.64    434.60    120.20     10 o
   9  -5 -10   1096.00   1242.70    141.10     10 o
   9  -4 -12    241.66    405.80    114.40     10 o
   9  -3 -14     31.65      1.10     73.30     10 <
   9  -2 -15     33.54     34.70     91.30     10 <
  10 -13   5     61.73     -2.70     69.60     10 <
  10 -13   6    154.60     97.50     94.50     10 <
  10 -12   3    698.70    676.50    125.30     10 o
  10 -12   4     92.11    181.00    104.70     10 <
  10 -11   1   1019.70    987.50    131.20     10 o
  10 -10  -2    471.31    603.60    123.80     10 o
  10 -10  -1    122.17     69.40     97.20     10 <
  10  -9  -4    269.92    187.70    107.00     10 <
  10  -9  -3   2827.30   2529.60    169.10     10 o
  10  -8  -6    225.69    136.50    106.50     10 <
  10  -7  -8    214.56    112.30    100.10     10 <
  10  -6 -10    468.85    494.10    119.50     10 o
  10  -5 -12    142.38    114.30     97.90     10 <
  10  -4 -14    629.33    398.50    113.40     10 o
  11 -14   5     30.10     26.80     83.70     10 <
  11 -14   6     55.88    151.60     94.80     10 <
  11 -13   3    244.14    263.90    105.00     10 <
  11 -13   4     27.62     71.60     90.50     10 <
  11 -12   1    409.28    330.10    111.80     10 <
  11 -11  -2    441.20    296.50    108.80     10 <
  11 -11  -1    859.48    878.70    128.10     10 o
  11 -10  -4    216.73    187.10    105.80     10 <
  11 -10  -3    219.65    154.10    101.90     10 <
  11  -9  -6    456.33    412.50    116.90     10 o
  11  -8  -8   1436.10   1349.40    145.10     10 o
  11  -7 -10     80.47    123.20     96.50     10 <
  11  -6 -12    400.74    450.20    114.50     10 o
  11  -5 -14    139.61     65.80     90.10     10 <
  12 -14   3     38.70     15.20     81.60     10 <
  12 -14   4     50.76     71.00     90.70     10 <
  12 -13   1    734.97    810.10    123.30     10 o
  12 -12  -2    181.13    184.50    101.50     10 <
  12 -12  -1     60.80     39.10     88.90     10 <
  12 -11  -4     64.44     85.60     97.90     10 <
  12 -11  -3   2137.90   2211.70    162.40     10 o
  12 -10  -6    207.74    253.90    107.90     10 <
  12  -9  -8    143.00     43.80     92.50     10 <
  12  -8 -10    117.84     86.60     95.10     10 <
  12  -7 -13    567.63    469.60    115.40     10 o
  12  -7 -12     43.80     49.60     86.80     10 <
  13 -14   1     25.15     19.50     80.90     10 <
  13 -13  -2     56.19     16.40     82.70     10 <
  13 -13  -1     35.76     22.00     85.30     10 <
  13 -12  -4    122.03      8.30     81.80     10 <
  13 -12  -3     46.06     44.30     90.20     10 <
  13 -11  -6     38.15     11.30     79.20     10 <
  13 -10  -8    110.12     95.80     91.80     10 <
  13  -9 -11     71.72     77.20     90.50     10 <
  13  -9 -10     80.80    127.60     96.20     10 <
  13  -8 -12     88.21     41.70     87.90     10 <
  14 -13  -4     71.92     79.20     93.10     10 <
  14 -13  -3     24.49     44.90     88.60     10 <
  14 -12  -6    142.07     96.60     95.50     10 <
  14 -11  -8     10.06    -10.00     68.00     10 <
 -13  10  10     14.62     44.50     83.60     11 <
 -13  11   8    392.00    410.50    110.40     11 o
 -13  11   9     19.49     44.60     85.30     11 <
 -13  12   5    166.03    120.10     91.30     11 <
 -13  12   6     34.39     37.10     84.20     11 <
 -13  13   3     71.73     65.70     88.90     11 <
 -13  13   4    108.92     47.50     86.50     11 <
 -13  14   1     70.00     46.20     83.70     11 <
 -13  14   2     57.74     53.90     85.60     11 <
 -12   8  12    112.59     66.20     86.80     11 <
 -12   9  10     37.18     54.10     85.60     11 <
 -12   9  11     75.51     55.20     85.00     11 <
 -12  10   7     78.60     71.60     88.70     11 <
 -12  10   8    138.71    126.30     95.00     11 <
 -12  11   5   1143.40   1408.80    138.10     11 o
 -12  11   6    180.35    153.10     96.80     11 <
 -12  12   3     51.77     73.80     92.80     11 <
 -12  12   4    157.98    166.60     99.40     11 <
 -12  13   1    771.35    825.50    125.10     11 o
 -12  14  -2    156.83    204.20     98.90     11 <
 -12  14  -1     17.18    -10.00     65.20     11 <
 -11   6  14     36.89     18.40     82.90     11 <
 -11   7  12     49.68     59.40     87.30     11 <
 -11   7  13     29.83    -10.00     65.40     11 <
 -11   8   9    226.13    180.90     98.70     11 <
 -11   8  10    310.03    424.70    112.50     11 o
 -11   9   7    108.49     93.40     90.80     11 <
 -11   9   8     49.31     27.60     82.20     11 <
 -11  10   5    672.37    527.70    116.90     11 o
 -11  11   2    963.49    632.60    119.10     11 o
 -11  11   3    205.07    180.60    102.50     11 <
 -11  12   1    288.07    240.10    103.70     11 <
 -11  13  -2     62.30     54.30     88.20     11 <
 -11  13  -1    167.03     97.20     91.80     11 <
 -11  14  -4     79.84     69.90     86.10     11 <
 -11  14  -3     14.69      4.70     72.90     11 <
 -10   5  14     49.55     50.20     87.40     11 <
 -10   6  12    163.61    199.60     99.80     11 <
 -10   6  13    434.71    298.00    106.70     11 <
 -10   7   9    127.78     88.30     95.30     11 <
 -10   7  10    136.71     96.30     95.90     11 <
 -10   8   7    743.09    586.30    119.00     11 o
 -10   9   4    292.51    421.30    116.50     11 o
 -10   9   5    512.95    464.90    114.20     11 o
 -10  10   2    353.42    373.20    112.50     11 o
 -10  10   3    807.93    842.80    127.10     11 o
 -10  11   1    114.66     78.70     93.70     11 <
 -10  12  -2    234.51    208.70    104.70     11 <
 -10  13  -4     33.19     -5.60     65.00     11 <
 -10  14  -6     11.94    -10.00     62.30     11 <
  -9   4  14     31.08      9.50     76.00     11 <
  -9   4  15     52.22     31.30     84.40     11 <
  -9   5  11   2005.40   1902.40    148.10     11 o
  -9   5  12     25.58      4.20     76.20     11 <
  -9   6   9    677.44    868.30    126.40     11 o
  -9   6  10    114.57     65.70     92.50     11 <
  -9   7   7   1481.00   1569.20    145.20     11 o
  -9   8   4    837.80   1103.30    137.90     11 o
  -9   8   5    468.62    580.00    120.10     11 o
  -9   9   2    768.35    795.90    129.10     11 o
  -9  11  -2    137.13    120.10    101.30     11 <
  -9  12  -5    738.31    752.10    122.00     11 o
  -9  12  -4     49.73     80.90     89.50     11 <
  -9  13  -7    696.01    966.10    124.60     11 o
  -9  13  -6     48.83     38.00     85.90     11 <
  -8   2  16    153.92    177.20     94.60     11 <
  -8   3  14     33.82     36.00     85.60     11 <
  -8   3  15    147.04    142.20     91.30     11 <
  -8   4  11    192.60    136.20    101.00     11 <
  -8   4  12    207.30    103.30     94.60     11 <
  -8   5   9    393.54    558.90    125.80     11 o
  -8   6   6    457.00    354.40    121.30     11 <
  -8   6   7   1180.80   1312.80    140.90     11 o
  -8   7   4   1037.70    656.30    134.00     11 o
  -8   8   2   2527.10   2421.70    169.40     11 o
  -8   9  -1   3697.20   4503.40    194.50     11 o
  -8  10  -3    688.62    620.00    122.40     11 o
  -8  10  -2   1871.20   1849.20    150.80     11 o
  -8  11  -5   1084.90   1088.10    130.50     11 o
  -8  11  -4    534.10    345.00    110.90     11 o
  -8  12  -7    369.98    194.20     98.50     11 <
  -8  12  -6    609.19    373.20    109.70     11 o
  -8  13  -9     25.11     39.50     83.40     11 <
  -8  13  -8     41.90     51.80     86.50     11 <
  -7   2  13    336.39    220.30    103.00     11 <
  -7   2  14     59.00     21.90     82.10     11 <
  -7   2  15    419.85    308.00    106.70     11 <
  -7   3  11    288.60    336.10    112.30     11 <
  -7   3  12    113.18    126.90     99.80     11 <
  -7   4   8   3995.50   4410.80    198.50     11 o
  -7   4   9   1551.50   1221.10    142.50     11 o
  -7   5   6   3090.10   2651.10    173.10     11 o
  -7   6   4   1090.00   1004.20    144.30     11 o
  -7   7   1  11387.00  12191.20    290.80     11 o
  -7   7   2    845.77    719.20    139.80     11 o
  -7   8  -1    184.28    200.20    111.00     11 <
  -7   9  -3   2991.80   2571.50    166.30     11 o
  -7  10  -5    393.74    189.70    102.70     11 <
  -7  11  -7    955.27   1012.80    126.30     11 o
  -7  12  -9     12.43    -10.00     63.80     11 <
  -7  13 -10    248.12    178.40     96.20     11 <
  -6   0  16     71.83     43.10     83.30     11 <
  -6   2  11    645.13    704.30    125.30     11 o
  -6   3   8    434.13    585.20    129.30     11 o
  -6   3   9   1564.10   1836.30    155.90     11 o
  -6   4   6   3251.10   3488.40    190.90     11 o
  -6   5   4   1969.30   2375.20    177.70     11 o
  -6   6   1   5521.30   3965.70    208.80     11 o
  -6   7  -1   1431.20   1558.00    157.90     11 o
  -6   8  -3   2364.70   2475.50    168.50     11 o
  -6   9  -5    291.90    186.10    109.40     11 <
  -6  10  -8    345.51    306.00    110.30     11 <
  -6  10  -7    513.21    517.90    117.80     11 o
  -6  11 -10     80.03     85.80     89.70     11 <
  -6  11  -9     31.14     36.30     84.90     11 <
  -6  12 -11     31.56     47.80     82.30     11 <
  -5  -1  16    310.08    155.60     97.40     11 <
  -5   0  14    113.62    -10.00     67.60     11 <
  -5   1  11   1515.60   1399.30    143.20     11 o
  -5   2   8    741.76    423.50    129.70     11 o
  -5   3   6   1289.40   1465.00    161.30     11 o
  -5   4   3   9778.60  11569.30    298.90     11 o
  -5   5   1  66698.00  70662.20    646.50     11 o
  -5   6  -1  10527.00   9739.70    281.30     11 o
  -5   7  -3   9143.20   9033.70    263.10     11 o
  -5   8  -6    682.87    849.20    135.40     11 o
  -5   8  -5    727.84    457.40    124.30     11 o
  -5   9  -8    376.51    327.40    111.00     11 <
  -5   9  -7    472.88    227.40    108.80     11 <
  -5  10 -10    184.19    195.80    101.40     11 <
  -5  10  -9    351.22    239.30    105.70     11 <
  -5  11 -12     88.13     67.30     84.90     11 <
  -5  11 -11    290.27    309.50    106.50     11 <
  -4  -2  15    109.64     57.40     90.50     11 <
  -4  -2  16     63.53     61.10     87.90     11 <
  -4  -1  13    149.57     87.00     95.00     11 <
  -4  -1  14     23.53     55.50     92.30     11 <
  -4   0  10   1045.50    685.10    130.00     11 o
  -4   1   8   3048.40   2297.90    171.30     11 o
  -4   3   3  38113.00  40291.70    502.00     11 o
  -4   4   1  20958.00  22314.30    397.00     11 o
  -4   6  -4   9555.30   8699.80    268.60     11 o
  -4   7  -6   3957.60   3991.30    194.60     11 o
  -4   8  -8    249.10    186.80    105.60     11 <
  -4   9 -10    601.65    430.00    114.60     11 o
  -4  10 -12    189.52    159.70     98.10     11 <
  -4  10 -11    131.68    126.10     95.50     11 <
  -4  11 -13     11.02     13.30     74.60     11 <
  -3  -3  15    193.09     34.10     88.30     11 <
  -3  -3  16     96.72    110.10     93.50     11 <
  -3  -2  13     45.76    -10.00     69.60     11 <
  -3  -2  14     93.97     35.80     88.80     11 <
  -3  -1  10   1269.70   1426.60    148.20     11 o
  -3  -1  11   1581.00   1898.10    157.00     11 o
  -3   0   8  11109.00  12117.30    290.80     11 o
  -3   1   5   7974.60   8211.10    266.30     11 o
  -3   2   3 133560.00 120919.00    838.10     11 o
  -3   4  -2 174710.00 179343.00   1013.50     11 o
  -3   5  -4  36709.00  40899.00    500.60     11 o
  -3   6  -6   8448.50   8067.10    247.40     11 o
  -3   7  -8    304.66    330.10    117.80     11 <
  -3   8 -10    314.82    264.70    105.80     11 <
  -3   9 -12    120.09     53.60     85.70     11 <
  -2  -4  15    101.06     17.40     83.90     11 <
  -2  -4  16     14.99     39.40     87.00     11 <
  -2  -3  13   2476.40   2543.90    162.10     11 o
  -2  -2  10    570.33    145.70    109.10     11 <
  -2  -1   8   3549.00   3836.70    198.60     11 o
  -2   3  -2  17980.00  15130.80    372.30     11 o
  -2   4  -4  10957.00  10580.20    293.20     11 o
  -2   5  -6   7607.80   7469.30    250.50     11 o
  -2   6  -8   2243.70   1881.60    159.40     11 o
  -2   7 -10    514.37    407.70    117.40     11 o
  -2   8 -12    151.12     99.20     92.70     11 <
  -2   9 -14     17.02     28.30     84.00     11 <
  -1  -5  15    126.70    123.60     98.30     11 <
  -1  -5  16     33.29    -10.00     66.00     11 <
  -1  -4  12   1266.30   1347.30    139.40     11 o
  -1  -4  13     72.71     86.00     94.70     11 <
  -1  -3  10     75.30     67.30    102.10     11 <
  -1  -2   7  24883.00  25962.10    406.50     11 o
  -1  -1   5  85172.00  87884.20    717.10     11 o
  -1   2  -2 169870.00 160285.00    980.70     11 o
  -1   5  -9   6439.50   8497.50    249.20     11 o
  -1   5  -8   3854.10   3368.00    188.80     11 o
  -1   6 -11    210.90    192.50    105.60     11 <
  -1   6 -10    202.83    242.90    108.70     11 <
  -1   7 -13   1012.70   1083.40    129.90     11 o
  -1   7 -12     66.26     72.90     91.00     11 <
  -1   8 -15    114.92     82.90     88.40     11 <
  -1   8 -14    141.33    122.00     94.70     11 <
   0  -6  15    128.79     76.60     90.60     11 <
   0  -6  16    308.14    279.50    107.30     11 <
   0  -4  10   5381.90   5161.10    206.00     11 o
   0  -2   5  11511.00  11787.80    310.90     11 o
   0   4  -9    828.25    948.40    138.00     11 o
   0   6 -13    123.69     57.10     91.80     11 <
   0   6 -12   2920.30   2840.90    169.20     11 o
   1  -7  15    353.10    244.50    101.00     11 <
   1  -6  12    395.71    440.00    114.80     11 o
   1  -6  13    338.95    269.10    107.60     11 <
   1  -5  10    645.05    866.30    132.40     11 o
   1  -4   7   1456.90   1507.90    163.20     11 o
   1  -3   5  69424.00  81991.80    694.40     11 o
   1   2  -7  20484.00  21579.10    375.40     11 o
   1   3  -9   3304.70   3486.30    184.20     11 o
   1   4 -11   2115.40   2020.60    155.30     11 o
   1   5 -13    151.82     89.20     96.40     11 <
   1   6 -15     47.71     61.60     88.30     11 <
   1   6 -14    216.83    102.20     93.70     11 <
   2  -8  15     92.60     61.80     86.10     11 <
   2  -7  12     76.71     49.10     89.20     11 <
   2  -7  13    103.13     56.60     90.90     11 <
   2  -6  10    401.78    346.00    119.80     11 <
   2  -5   7    496.11    469.70    134.30     11 o
   2  -3   2  16365.00  12482.50    348.10     11 o
   2   1  -7    778.67    945.50    156.30     11 o
   2   2  -9    138.51    169.60    113.70     11 <
   2   3 -11   1083.50    551.10    120.90     11 o
   2   4 -13    302.13    466.90    113.60     11 o
   2   5 -15    113.01     30.40     86.70     11 <
   2   6 -16     52.64     31.30     84.60     11 <
   3  -8  12    586.09    603.30    120.80     11 o
   3  -8  13     77.64     72.00     89.10     11 <
   3  -7   9    249.01    279.00    115.50     11 <
   3  -7  10    280.14    240.60    108.30     11 <
   3  -6   7    295.61    470.40    128.20     11 o
   3  -4   2  94378.00  94113.90    749.10     11 o
   3  -1  -5  10092.00   9145.70    278.40     11 o
   3   1  -9   4580.10   4536.40    200.90     11 o
   3   2 -11   1107.50    670.50    127.50     11 o
   3   3 -13    162.99    120.70     98.80     11 <
   3   4 -15     79.15     53.80     89.50     11 <
   4  -9  12    129.31     85.00     89.60     11 <
   4  -9  13     48.67     43.60     86.20     11 <
   4  -8   9    176.81    129.40     97.90     11 <
   4  -8  10     72.57    143.80     98.60     11 <
   4  -7   7    973.65   1250.10    143.20     11 o
   4  -6   4   5123.30   5486.50    230.50     11 o
   4  -5   2  19341.00  17134.10    357.40     11 o
   4  -3  -3  58299.00  59183.80    608.70     11 o
   4  -2  -5  12481.00  11049.90    291.30     11 o
   4  -1  -7  16437.00  18155.90    348.70     11 o
   4   1 -11    303.41    131.90    105.60     11 <
   4   2 -14   1761.70   1709.40    148.80     11 o
   4   2 -13    101.14     45.90     93.20     11 <
   4   3 -16     92.80     68.30     86.50     11 <
   4   3 -15     53.56      5.80     76.20     11 <
   5 -10  12    256.29    268.30    105.60     11 <
   5 -10  13     17.98     -6.90     62.90     11 <
   5  -9   9   1261.60   1050.30    134.10     11 o
   5  -9  10    233.23    114.80     95.30     11 <
   5  -8   7    274.40    229.70    113.40     11 <
   5  -7   4    924.48    910.40    147.10     11 o
   5  -6   2  34122.00  36310.10    477.40     11 o
   5  -4  -3  10153.00  10328.90    291.70     11 o
   5  -3  -5  13683.00  14746.80    321.40     11 o
   5  -2  -7    207.40    316.40    128.20     11 <
   5  -1  -9   6689.20   5221.60    210.90     11 o
   5   0 -12   6425.80   7264.50    233.90     11 o
   5   1 -14    830.73    634.00    124.70     11 o
   5   1 -13    252.96     68.30     96.20     11 <
   5   2 -16    638.51    449.80    112.40     11 o
   5   2 -15     60.10     33.10     86.30     11 <
   6 -11  12     72.61     58.00     89.30     11 <
   6 -10   9    266.85    122.60     96.10     11 <
   6 -10  10    417.37    434.50    116.50     11 o
   6  -9   7    115.73     82.00     94.80     11 <
   6  -8   4    687.18    548.50    130.70     11 o
   6  -7   2   1052.20    894.70    149.30     11 o
   6  -5  -3   2382.70   2533.90    188.70     11 o
   6  -4  -5   6136.80   7804.00    251.50     11 o
   6  -3  -7   1873.60   1336.50    149.90     11 o
   6  -2 -10    638.43    497.80    125.00     11 o
   6  -2  -9   1309.10    858.10    139.00     11 o
   6  -1 -12    736.62    829.90    129.40     11 o
   6  -1 -11    406.51    379.40    115.80     11 o
   6   0 -14    752.44    621.00    118.00     11 o
   6   1 -16    234.75    109.20     94.70     11 <
   6   1 -15    126.32    137.90     97.80     11 <
   7 -11   9    188.69    166.40     99.80     11 <
   7 -11  10    131.42     99.00     92.30     11 <
   7 -10   7     75.98     99.90     99.30     11 <
   7  -9   4    778.62    603.50    124.90     11 o
   7  -9   5    981.82   1113.10    142.90     11 o
   7  -8   2    966.11    963.00    140.10     11 o
   7  -7  -1  11072.00   9634.10    278.80     11 o
   7  -6  -3   1053.80   1134.20    152.50     11 o
   7  -5  -5   1692.60   1466.30    156.40     11 o
   7  -4  -7   1430.60   1382.10    148.30     11 o
   7  -3 -10   1579.90   1576.10    149.40     11 o
   7  -3  -9   1194.90    957.50    140.90     11 o
   7  -2 -12    333.33    228.10    109.10     11 <
   7  -2 -11    141.09     63.50     97.30     11 <
   7  -1 -14    219.61     70.90     93.20     11 <
   7  -1 -13    162.94     79.00     93.90     11 <
   7   0 -16     20.91     10.00     77.00     11 <
   8 -12   9     50.86     24.90     84.50     11 <
   8 -12  10    109.20     62.20     88.50     11 <
   8 -11   7    246.14    232.30    106.90     11 <
   8 -10   4   1744.20   2082.30    155.60     11 o
   8 -10   5    503.97    533.80    123.20     11 o
   8  -9   2    426.86    415.70    123.90     11 o
   8  -8  -1   2656.80   2263.80    172.10     11 o
   8  -7  -3    898.57    768.40    137.50     11 o
   8  -6  -5    494.92    478.50    128.30     11 o
   8  -5  -8   3771.80   3338.40    186.10     11 o
   8  -5  -7    568.63    677.70    135.80     11 o
   8  -4 -10   2971.50   3246.10    175.40     11 o
   8  -4  -9   2312.60   1746.30    157.00     11 o
   8  -3 -12    136.12    178.00    101.90     11 <
   8  -3 -11    247.22    200.80    108.40     11 <
   8  -2 -14    188.61    188.70    101.00     11 <
   8  -2 -13    145.59    179.20    101.30     11 <
   8  -1 -16    121.93     52.70     90.00     11 <
   8  -1 -15    241.85    107.70     93.60     11 <
   9 -13   9    287.11    269.50    103.40     11 <
   9 -12   7    335.65    297.50    103.70     11 <
   9 -12   8     34.96     50.50     86.90     11 <
   9 -11   4   1180.50   1156.80    141.20     11 o
   9 -11   5   1166.80   1021.60    132.20     11 o
   9 -10   2    314.28    294.20    116.50     11 <
   9  -9  -1    783.00    435.80    120.80     11 o
   9  -9   0    516.96    454.20    120.10     11 o
   9  -8  -3   1531.00   1267.20    146.80     11 o
   9  -7  -5   7935.00   8389.40    251.30     11 o
   9  -6  -8    559.96    475.40    121.60     11 o
   9  -6  -7    241.49    377.70    118.20     11 o
   9  -5 -10   1665.20   1297.90    141.50     11 o
   9  -5  -9    342.86    315.30    111.80     11 <
   9  -4 -12    310.82    202.90    103.50     11 <
   9  -4 -11    193.33    119.20     95.90     11 <
   9  -3 -14    144.93    139.80     97.30     11 <
   9  -3 -13    119.24     78.50     92.10     11 <
   9  -2 -15     22.92     30.50     82.90     11 <
  10 -13   7     82.02      6.00     74.70     11 <
  10 -13   8     17.66    -10.00     65.00     11 <
  10 -12   4    109.99     74.20     95.10     11 <
  10 -12   5     69.33     83.80     93.70     11 <
  10 -11   2    141.42    120.00    100.50     11 <
  10 -10  -1    183.28     59.70     92.80     11 <
  10 -10   0   4629.80   5374.10    213.00     11 o
  10  -9  -3   2109.50   1587.20    149.70     11 o
  10  -8  -5    186.54    152.60    107.00     11 <
  10  -7  -8    342.59    304.00    112.90     11 <
  10  -7  -7     80.40     62.80     96.90     11 <
  10  -6 -10   1081.10   1250.20    138.90     11 o
  10  -6  -9    120.15    105.80     98.60     11 <
  10  -5 -12    154.88    107.50     97.00     11 <
  10  -5 -11    356.27    223.20    106.90     11 <
  10  -4 -14    595.95    573.10    116.90     11 o
  10  -4 -13     98.11     97.60     96.90     11 <
  10  -3 -15    223.10    242.00    103.90     11 <
  11 -13   4     63.44     -2.30     69.00     11 <
  11 -13   5    105.46     99.90     95.50     11 <
  11 -12   2    164.31    158.90     97.90     11 <
  11 -11  -1    971.39    721.40    124.30     11 o
  11 -11   0    159.03    200.40    103.30     11 <
  11 -10  -3     73.49     23.80     90.00     11 <
  11  -9  -5    312.98    271.50    111.50     11 <
  11  -8  -8   1981.60   1759.00    149.20     11 o
  11  -8  -7    541.06    312.30    114.40     11 <
  11  -7 -10     77.66     38.00     88.20     11 <
  11  -7  -9     52.21     50.10     90.60     11 <
  11  -6 -12    394.32    412.30    113.40     11 o
  11  -6 -11     67.46     94.60     95.50     11 <
  11  -5 -14    153.82     92.90     92.00     11 <
  11  -5 -13    121.03     86.10     93.80     11 <
  12 -14   4     57.67     60.50     90.90     11 <
  12 -14   5     11.43     29.30     85.20     11 <
  12 -13   2    161.46    130.70     97.00     11 <
  12 -13   3    146.67    111.10     93.70     11 <
  12 -12  -1    103.45     90.30     91.40     11 <
  12 -12   0    490.15    415.50    112.70     11 o
  12 -11  -3   1367.40   1278.90    145.90     11 o
  12 -10  -5     49.66     60.50     93.30     11 <
  12  -9  -8     94.64     23.40     87.50     11 <
  12  -9  -7     43.69    107.70     95.80     11 <
  12  -8 -10     54.11     35.20     87.30     11 <
  12  -8  -9     72.76     70.60     92.80     11 <
  12  -7 -12     24.32     28.10     84.50     11 <
  12  -7 -11    203.45    202.20    100.40     11 <
  12  -6 -13    257.97    160.60     98.80     11 <
  13 -14   2     34.11     20.30     82.00     11 <
  13 -14   3     63.25     32.90     82.90     11 <
  13 -13  -1     60.30    111.70     95.10     11 <
  13 -13   0      9.21     29.10     86.50     11 <
  13 -12  -3     64.55     48.70     91.90     11 <
  13 -12  -2     36.87      6.60     78.20     11 <
  13 -11  -5    388.37    405.60    114.90     11 o
  13 -10  -8    536.70    726.20    121.50     11 o
  13 -10  -7    102.95     64.30     89.50     11 <
  13  -9 -10    114.20    102.10     94.10     11 <
  13  -9  -9    844.30    759.90    126.00     11 o
  13  -8 -12     12.35     17.50     81.50     11 <
  13  -8 -11    178.62    125.80     97.50     11 <
  14 -13  -3    426.48    454.40    116.70     11 o
  14 -13  -2     24.91    -10.00     68.10     11 <
  14 -12  -5     45.78     20.30     81.70     11 <
  14 -11  -8     19.29     19.50     84.40     11 <
  14 -11  -7     45.96     50.90     89.20     11 <
  14 -10  -9    142.32    134.40     94.40     11 <
 -14  12   7    502.32    378.80    108.30     12 o
 -14  13   4     74.33    144.90     95.00     12 <
 -14  13   5     27.41     39.80     82.90     12 <
 -13  10   9     17.99     32.80     84.60     12 <
 -13  10  10     31.74     37.60     82.20     12 <
 -13  11   7    105.13    121.60     92.20     12 <
 -13  11   8    488.78    627.20    117.00     12 o
 -13  12   4     80.82     21.40     84.80     12 <
 -13  12   5    145.37    134.20     96.50     12 <
 -13  13   2     32.76     20.40     80.80     12 <
 -13  13   3     23.48     25.60     83.00     12 <
 -13  14   1     50.36     48.80     87.20     12 <
 -12   8  11    159.83    220.40    101.60     12 <
 -12   8  12     27.21      3.40     72.70     12 <
 -12   9   9     41.71     61.50     89.40     12 <
 -12   9  10     21.47     46.90     87.60     12 <
 -12  10   6     79.34     69.30     90.60     12 <
 -12  10   7     52.82     30.40     85.00     12 <
 -12  11   4     69.28     41.60     85.80     12 <
 -12  11   5   1717.20   1654.90    143.30     12 o
 -12  12   2    204.25    240.60    102.40     12 <
 -12  13  -1    585.43    737.00    123.70     12 o
 -12  14  -3     48.88     64.00     87.70     12 <
 -12  14  -2    199.51    179.40     97.50     12 <
 -11   6  14     36.05     -6.70     64.80     12 <
 -11   7  11    573.65    421.50    113.30     12 o
 -11   7  12     26.93    -10.00     66.70     12 <
 -11   7  13    102.39     74.20    110.60     12 <
 -11   8   9    106.64    125.10     97.10     12 <
 -11   8  10    583.96    487.80    114.20     12 o
 -11   9   6    718.21    452.50    115.30     12 o
 -11   9   7    135.76    130.40     98.40     12 <
 -11  10   4    170.87    152.60     99.90     12 <
 -11  10   5   1035.20   1022.80    132.20     12 o
 -11  11   1   1332.10   1316.40    138.30     12 o
 -11  11   2    551.14    653.60    121.90     12 o
 -11  12  -1    241.71    248.10    108.90     12 <
 -11  13  -3    242.56    189.80     98.10     12 <
 -11  13  -2     53.28     46.80     88.50     12 <
 -11  14  -5     35.61     44.20     84.40     12 <
 -11  14  -4    263.55    191.70    109.50     12 <
 -10   5  14     37.12     71.90     91.80     12 <
 -10   6  11    153.49     90.60     95.20     12 <
 -10   6  12     22.74     33.30     85.00     12 <
 -10   7   9    166.47    119.80     96.20     12 <
 -10   8   6    364.72    377.10    115.70     12 o
 -10   8   7    818.46    638.40    124.10     12 o
 -10   9   4    118.93    118.20     98.30     12 <
 -10  10   1    149.43    162.80    102.10     12 <
 -10  10   2    617.23    429.80    115.70     12 o
 -10  11  -1    565.14    508.20    120.00     12 o
 -10  12  -3    618.36    804.80    124.20     12 o
 -10  13  -6    171.07    125.90     95.90     12 <
 -10  13  -5    155.99    106.00     91.50     12 <
 -10  14  -7     49.32     30.40     82.20     12 <
  -9   4  14     31.86     28.20     80.70     12 <
  -9   4  15     41.12     21.00     80.80     12 <
  -9   5  11   2037.40   2159.50    153.90     12 o
  -9   5  12     32.10     67.20     88.90     12 <
  -9   6   8    437.39    448.00    118.60     12 o
  -9   6   9    742.36    754.80    130.10     12 o
  -9   7   6    315.06    149.80    107.90     12 <
  -9   8   3   1776.00   1513.80    148.10     12 o
  -9   8   4    561.35    493.50    123.80     12 o
  -9   9   1    286.08    264.40    112.60     12 <
  -9  10  -1    165.05    122.60     98.80     12 <
  -9  11  -4   1548.90   1819.90    150.30     12 o
  -9  11  -3   1366.50   1504.70    146.40     12 o
  -9  12  -6    179.10    133.50     95.50     12 <
  -9  12  -5    812.67    598.60    118.00     12 o
  -9  13  -8    118.22    110.70     91.70     12 <
  -9  13  -7    246.00    366.50    108.30     12 o
  -8   2  16    250.28    195.90     96.40     12 <
  -8   3  13    139.59    142.00     96.40     12 <
  -8   3  14     19.43     19.20     82.40     12 <
  -8   3  15     64.84    106.40     89.90     12 <
  -8   4  11    179.82    172.20    103.00     12 <
  -8   4  12    379.52    259.30    109.00     12 <
  -8   5   8   3916.50   4033.90    193.10     12 o
  -8   5   9    698.69    986.50    139.00     12 o
  -8   6   6   1039.40    509.70    127.40     12 o
  -8   7   3   2194.00   2404.50    168.30     12 o
  -8   7   4   2950.60   2606.90    171.50     12 o
  -8   8   1   1021.90    774.30    136.10     12 o
  -8   9  -1   3692.40   4162.60    192.10     12 o
  -8  10  -4   2198.80   2745.70    169.90     12 o
  -8  10  -3    930.09    513.60    120.90     12 o
  -8  11  -6     66.75     71.50     92.50     12 <
  -8  11  -5    809.88    843.60    128.20     12 o
  -8  12  -8     70.94    119.20     93.10     12 <
  -8  12  -7    540.13    348.00    107.90     12 o
  -8  13  -9     25.92      9.90     74.60     12 <
  -7   2  13    679.48    450.20    116.70     12 o
  -7   2  14    272.28    299.20    106.80     12 <
  -7   2  15    701.41    627.10    118.50     12 o
  -7   3  11   1021.70   1181.10    136.10     12 o
  -7   4   8   4578.50   4144.40    194.70     12 o
  -7   4   9   2079.90   1754.90    155.20     12 o
  -7   5   6   2324.00   2379.50    171.30     12 o
  -7   6   3   1690.30   1948.70    168.40     12 o
  -7   7   1   8008.50   7700.20    247.40     12 o
  -7   8  -2   2076.30   1971.60    160.70     12 o
  -7   8  -1    394.28    266.40    120.70     12 <
  -7   9  -4    715.48    518.00    125.90     12 o
  -7  10  -6   1127.80   1138.50    136.50     12 o
  -7  11  -8    226.71    131.90     98.50     12 <
  -7  12 -10    108.78     51.40     85.60     12 <
  -6   0  16     51.81     24.70     83.40     12 <
  -6   2  11    420.58    381.20    118.20     12 o
  -6   3   8    402.28    363.70    125.10     12 <
  -6   4   6   9083.90  10369.30    280.10     12 o
  -6   5   3   2754.10   2899.40    195.20     12 o
  -6   6   1   6058.20   4896.80    224.00     12 o
  -6   7  -2   1940.90   2246.70    174.00     12 o
  -6   8  -4    699.11    746.70    133.30     12 o
  -6   9  -6    406.10    338.60    113.20     12 <
  -6  10  -8     67.46     50.00     88.60     12 <
  -6  11 -11    105.17     57.70     87.80     12 <
  -6  11 -10     38.41     20.30     81.00     12 <
  -5  -1  16    153.46     87.80     90.20     12 <
  -5   0  14     78.74     24.20     85.90     12 <
  -5   1  11   2647.70   2499.00    167.90     12 o
  -5   2   8   1984.00   1585.90    156.00     12 o
  -5   3   5  29713.00  26945.40    417.20     12 o
  -5   4   3  10176.00  10493.10    292.80     12 o
  -5   6  -2  37325.00  42436.30    510.30     12 o
  -5   7  -4    980.41    934.70    146.80     12 o
  -5   8  -6    552.10    410.10    121.20     12 o
  -5   9  -9   1288.80   1458.90    142.20     12 o
  -5   9  -8    159.18    105.70     97.80     12 <
  -5  10 -11     87.42     63.70     90.20     12 <
  -5  10 -10    249.12    160.20    100.20     12 <
  -5  11 -12    161.24    186.90     98.90     12 <
  -4  -2  16    102.42     87.10     90.50     12 <
  -4  -1  13    129.97     50.60     94.00     12 <
  -4  -1  14     91.39     44.20     90.00     12 <
  -4   0  10    534.65    699.10    130.00     12 o
  -4   1   8   3577.50   2612.80    179.80     12 o
  -4   2   5  11596.00  12319.80    310.20     12 o
  -4   3   3  51972.00  53482.90    578.90     12 o
  -4   5  -2  20508.00  20127.60    377.60     12 o
  -4   6  -4   3620.50   3162.50    198.40     12 o
  -4   7  -6   3578.00   3361.20    184.60     12 o
  -4   8  -9    399.43    155.80    101.30     12 <
  -4   8  -8    760.17    576.50    127.00     12 o
  -4   9 -11     47.64     43.50     86.80     12 <
  -4   9 -10    217.17    327.10    113.50     12 <
  -4  10 -13     50.88     38.90     84.90     12 <
  -4  10 -12    229.18    149.60     97.60     12 <
  -3  -3  16     79.66     29.70     86.10     12 <
  -3  -2  13    188.67    132.70     97.70     12 <
  -3  -2  14    298.28    296.70    110.80     12 <
  -3  -1  10   1600.70   1412.10    147.60     12 o
  -3  -1  11   1229.90   1295.40    145.80     12 o
  -3   0   8  10728.00  11659.70    285.20     12 o
  -3   1   5   9637.80   8489.20    274.60     12 o
  -3   4  -2 105470.00 101184.00    771.20     12 o
  -3   5  -4  67080.00  63922.80    618.30     12 o
  -3   6  -7    491.86    353.60    128.60     12 <
  -3   7  -9    229.61    176.80    109.70     12 <
  -3   8 -11    299.31    202.60    102.10     12 <
  -3   9 -13    141.01     72.20     88.20     12 <
  -2  -4  16     41.50     39.90     85.40     12 <
  -2  -3  13   2933.70   3031.90    171.40     12 o
  -2  -3  14    505.08    422.70    115.50     12 o
  -2  -2  10    476.51    297.60    120.20     12 <
  -2  -2  11   1533.00   1341.60    143.80     12 o
  -2  -1   8   9226.40   8600.50    260.40     12 o
  -2   3  -2  13118.00  11059.90    336.30     12 o
  -2   5  -7   1805.30   2004.60    167.50     12 o
  -2   6  -9   1215.10    894.70    133.70     12 o
  -2   7 -11    544.98    707.70    121.40     12 o
  -2   8 -13    256.93    169.40     97.60     12 <
  -1  -5  16     52.36     28.10     84.70     12 <
  -1  -4  13    100.76     49.80     92.00     12 <
  -1  -4  14    140.71     83.60     95.60     12 <
  -1  -3  10    164.70    128.80    106.90     12 <
  -1  -3  11    784.10    564.90    123.40     12 o
  -1  -2   8   1519.00   1447.90    158.30     12 o
  -1  -1   5  91632.00  89782.90    725.80     12 o
  -1   4  -7   2414.80   2412.30    181.00     12 o
  -1   5  -9   4522.70   4817.30    206.60     12 o
  -1   6 -11    344.89    366.10    113.30     12 o
  -1   7 -13    837.43    785.20    121.90     12 o
  -1   8 -15    142.57     60.00     86.10     12 <
   0  -6  16    244.02    174.90     99.80     12 <
   0  -4  10   3994.00   4240.30    193.00     12 o
   0  -4  11   2035.90   1861.70    154.10     12 o
   0  -2   5  10856.00  10771.10    300.30     12 o
   0   4  -9    698.27    605.00    128.40     12 o
   0   6 -13    187.47    122.70     98.70     12 <
   1  -6  13    197.65    258.20    105.60     12 <
   1  -6  14    181.36    210.10    101.00     12 <
   1  -5  10   1997.40   1622.30    150.40     12 o
   1  -5  11    381.44    421.20    118.60     12 o
   1  -4   8   4290.20   4084.60    197.80     12 o
   1  -3   5  55512.00  57065.50    582.40     12 o
   1   1  -5  95876.00 104744.00    781.80     12 o
   1   2  -7  16295.00  17473.00    345.50     12 o
   1   3  -9   3348.20   2839.40    174.50     12 o
   1   4 -11   1751.20   1400.50    142.80     12 o
   1   5 -14    771.91    878.30    127.40     12 o
   1   5 -13    140.46    146.90     98.10     12 <
   1   6 -16     97.70     23.80     83.10     12 <
   1   6 -15     69.78     63.00     92.60     12 <
   2  -7  13    255.48    266.30    105.20     12 <
   2  -7  14    106.17     73.00     91.10     12 <
   2  -6  10    862.60    717.70    126.20     12 o
   2  -6  11    152.85    162.30    101.60     12 <
   2  -5   8   3999.80   4080.60    198.20     12 o
   2  -4   5   7027.00   7111.00    251.00     12 o
   2  -2   0 156550.00 148320.00    969.00     12 o
   2   1  -7   1344.80   1195.40    169.30     12 o
   2   2  -9    468.39    328.30    120.10     12 <
   2   3 -11    354.50    282.60    110.80     12 <
   2   4 -14   1155.90   1137.40    132.80     12 o
   2   4 -13    194.87    217.70    101.80     12 <
   2   5 -16    442.51    292.90    106.10     12 <
   2   5 -15    274.17    111.70     95.50     12 <
   3  -8  13    145.41    161.20     96.80     12 <
   3  -8  14    136.15    -10.00     66.30     12 <
   3  -7  10    232.83    220.40    108.10     12 <
   3  -7  11   2024.30   2231.70    157.20     12 o
   3  -6   8  11193.00  12251.60    289.30     12 o
   3  -5   5  14853.00  16381.10    335.70     12 o
   3  -3   0   9130.00   8338.90    315.70     12 o
   3  -1  -5   9813.10   9715.20    284.70     12 o
   3   1  -9   7034.80   5958.80    220.40     12 o
   3   2 -12   1073.80   1499.90    145.50     12 o
   3   2 -11    670.66    488.40    119.50     12 o
   3   3 -14    138.76    149.70    101.60     12 <
   3   3 -13    606.54    415.50    118.20     12 o
   3   4 -16    119.49     45.10     87.70     12 <
   3   4 -15    196.31    123.00     96.40     12 <
   4  -9  13     45.64     21.00     79.70     12 <
   4  -9  14    166.34     63.40     88.80     12 <
   4  -8  10    171.73    158.30    103.10     12 <
   4  -8  11    550.25    600.40    119.30     12 o
   4  -7   8   3306.30   3592.60    188.60     12 o
   4  -6   5    846.42    722.30    144.60     12 o
   4  -4   0   6287.00   5868.20    254.90     12 o
   4  -2  -5  13378.00  13216.80    310.20     12 o
   4  -1  -7  18401.00  20074.70    362.80     12 o
   4   1 -12   1518.70   1286.80    143.00     12 o
   4   1 -11    564.68    272.60    113.90     12 <
   4   2 -14   1940.60   2020.70    152.70     12 o
   4   2 -13     89.89     67.20     93.70     12 <
   4   3 -16     56.24     40.50     85.50     12 <
   4   3 -15     61.25     53.20     91.40     12 <
   5 -10  13     36.35     21.10     81.60     12 <
   5  -9  10    148.73    117.40     95.90     12 <
   5  -9  11     87.05     97.50     91.80     12 <
   5  -8   8   1541.60   1370.50    143.30     12 o
   5  -7   5   3374.00   2857.20    180.80     12 o
   5  -5   0    832.79    852.10    169.30     12 o
   5  -3  -5  18885.00  21528.60    376.80     12 o
   5  -2  -7    401.02    410.10    138.50     12 <
   5  -1  -9   4689.70   4597.40    200.50     12 o
   5   0 -12   4662.40   5045.00    203.30     12 o
   5   1 -14    886.82    998.70    130.50     12 o
   5   1 -13    516.12    255.60    111.90     12 <
   5   2 -16    141.65    138.40     95.30     12 <
   5   2 -15     64.04     68.40     89.00     12 <
   6 -10  10     57.01     37.00     86.50     12 <
   6 -10  11     23.58     -0.30     68.50     12 <
   6  -9   8    102.85    158.10    102.50     12 <
   6  -8   5   3925.30   4324.80    196.10     12 o
   6  -7   3   2094.20   2087.50    166.50     12 o
   6  -6   0    230.83     34.60    116.50     12 <
   6  -4  -5   8785.90  10413.90    279.40     12 o
   6  -3  -7    835.92    829.40    139.90     12 o
   6  -2  -9    907.11    728.90    131.30     12 o
   6  -1 -12    841.75    858.60    130.20     12 o
   6  -1 -11    309.43    259.80    109.70     12 <
   6   0 -14    793.30    456.20    115.20     12 o
   6   1 -16    153.73    148.20     97.80     12 <
   6   1 -15    137.30     -0.60     68.80     12 <
   7 -11  10    181.79     82.80     91.20     12 <
   7 -11  11    436.39    369.70    107.60     12 o
   7 -11  12      5.79    -10.00     65.20     12 <
   7 -10   8   1403.10   1238.40    139.90     12 o
   7 -10   9    490.27    806.60    124.10     12 o
   7  -9   5    862.28    786.50    128.40     12 o
   7  -9   6    460.88    432.20    117.90     12 o
   7  -8   3    452.81    566.40    126.10     12 o
   7  -7   0   1098.90   1135.30    148.60     12 o
   7  -6  -2   4327.50   4197.10    207.70     12 o
   7  -5  -5   4698.50   4483.50    212.20     12 o
   7  -4  -7   1022.20    875.80    138.30     12 o
   7  -3  -9   1031.80    979.20    139.40     12 o
   7  -2 -12    369.17    360.60    114.60     12 o
   7  -2 -11    353.19    222.50    112.30     12 <
   7  -1 -14     64.01     44.50     88.80     12 <
   7  -1 -13    275.43    206.00    105.10     12 <
   7   0 -16     22.49     24.40     82.60     12 <
   8 -12  10    334.60    155.10     96.20     12 <
   8 -12  11     16.16    -10.00     63.50     12 <
   8 -11   8    323.52    296.80    109.30     12 <
   8 -11   9   1955.50   2120.40    154.10     12 o
   8 -10   5    410.59    370.00    115.90     12 o
   8 -10   6     55.77     98.10     96.00     12 <
   8  -9   3   1020.10    941.70    138.30     12 o
   8  -8   0   4611.10   4344.10    200.70     12 o
   8  -7  -2    334.46    182.10    114.30     12 <
   8  -6  -5    720.25    286.00    123.60     12 <
   8  -5  -7   2438.40   2220.50    167.90     12 o
   8  -4  -9   2315.10   2125.10    158.00     12 o
   8  -3 -12    172.40    175.60    100.70     12 <
   8  -3 -11    143.48    135.90    104.90     12 <
   8  -2 -14     72.77     49.20     89.60     12 <
   8  -2 -13     65.52     61.90     89.60     12 <
   8  -1 -16    156.58    128.80     95.30     12 <
   8  -1 -15    180.51    145.50     96.00     12 <
   9 -12   8     50.03     50.80     88.70     12 <
   9 -12   9    362.32    257.40    106.90     12 <
   9 -11   5    964.31    740.70    126.90     12 o
   9 -11   6     46.16     32.70     88.20     12 <
   9 -10   3    486.06    452.10    121.20     12 o
   9  -9   0    260.16    265.50    112.60     12 <
   9  -8  -2   1372.30   1430.10    148.20     12 o
   9  -7  -5  10103.00  11456.10    282.30     12 o
   9  -6  -7     70.13     59.00     99.60     12 <
   9  -5  -9    226.18    158.50    104.20     12 <
   9  -4 -12    563.60    487.00    117.90     12 o
   9  -4 -11    309.22    185.20    103.00     12 <
   9  -3 -14     65.36     36.40     88.60     12 <
   9  -3 -13     78.04     35.40     90.70     12 <
   9  -2 -15    176.67     95.80     91.80     12 <
  10 -13   8     12.44     -2.40     65.20     12 <
  10 -12   5    142.02     70.60     93.40     12 <
  10 -12   6     96.82    181.50    100.00     12 <
  10 -11   3    587.60    632.60    124.90     12 o
  10 -10   0   4237.60   4697.50    200.80     12 o
  10 -10   1    141.42    146.40    101.60     12 <
  10  -9  -2    131.15     60.50     96.10     12 <
  10  -8  -5    225.69    153.80    109.80     12 <
  10  -8  -4    346.78    468.00    124.10     12 o
  10  -7  -7    372.74    205.90    110.20     12 <
  10  -6  -9     61.37     30.10     89.90     12 <
  10  -5 -12    294.95    233.00    105.40     12 <
  10  -5 -11    258.22    195.90    101.20     12 <
  10  -4 -14    761.56    719.10    120.90     12 o
  10  -4 -13     76.57    122.30     97.70     12 <
  10  -3 -15    328.79    179.00     99.10     12 <
  11 -13   5    247.65    188.20    100.70     12 <
  11 -13   6    145.15    146.40     97.20     12 <
  11 -13   7    192.11    310.50    103.90     12 <
  11 -12   3     22.69     14.50     84.60     12 <
  11 -12   4    357.18    417.40    114.90     12 o
  11 -11   0    152.33    223.60    105.70     12 <
  11 -11   1    743.48    761.10    128.20     12 o
  11 -10  -2     43.09     57.90     93.70     12 <
  11  -9  -5    109.81    110.10     97.90     12 <
  11  -9  -4    578.17    429.80    117.90     12 o
  11  -8  -7    459.18    342.50    116.50     12 <
  11  -7  -9     73.69     -2.80     68.90     12 <
  11  -6 -12    481.90    395.90    113.50     12 o
  11  -6 -11     57.62     83.40     93.70     12 <
  11  -5 -14    230.10    117.30     94.60     12 <
  11  -5 -13    140.38    124.10     94.90     12 <
  12 -13   3     85.00     69.90     88.60     12 <
  12 -13   4     57.66     51.40     89.50     12 <
  12 -12   0    517.48    433.30    119.10     12 o
  12 -12   1     59.31     47.10     88.60     12 <
  12 -11  -2    255.13    246.70    109.60     12 <
  12 -11  -1    329.45    236.50    106.60     12 <
  12 -10  -5     33.65     50.80     94.40     12 <
  12 -10  -4    138.96    129.00    101.50     12 <
  12  -9  -7    100.44     86.10     96.70     12 <
  12  -9  -6     74.36      3.60     77.30     12 <
  12  -8  -9    107.68     77.50     91.30     12 <
  12  -7 -12     47.85     75.40     91.20     12 <
  12  -7 -11    122.22    122.20     95.40     12 <
  12  -6 -13    158.04    104.60     94.80     12 <
  13 -14   3     44.17     52.70     88.00     12 <
  13 -13   0     23.71     23.30     86.80     12 <
  13 -13   1     12.87     -7.30     65.80     12 <
  13 -12  -2     37.77     35.00     88.90     12 <
  13 -12  -1    225.29    114.20     99.50     12 <
  13 -11  -4    112.13     48.90     94.40     12 <
  13 -10  -7     27.34     63.90     92.50     12 <
  13 -10  -6    127.02    135.70     97.10     12 <
  13  -9  -9    419.28    599.60    119.10     12 o
  13  -9  -8    148.14    166.80    101.00     12 <
  13  -8 -11     49.34     36.80     86.50     12 <
  14 -13  -2     12.07    -10.00     68.80     12 <
  14 -13  -1    255.05    240.70    106.00     12 <
  14 -12  -4    483.40    662.20    124.20     12 o
  14 -11  -7    223.13     55.00     87.00     12 <
  14 -11  -6     33.62     17.10     81.50     12 <
  14 -10  -9     91.20     52.90     87.90     12 <
  14 -10  -8     26.65     32.60     87.10     12 <
  15 -13  -3     51.09     29.80     86.00     12 <
  15 -12  -6    298.43    220.20    103.60     12 <
 -14  11   8     18.47     37.60     85.40     13 <
 -14  12   6    134.20     75.20     89.20     13 <
 -14  12   7    342.92    200.00     99.20     13 <
 -14  13   3     46.39     31.00     83.30     13 <
 -14  13   4     48.36     13.50     79.10     13 <
 -13   9  11     40.66     42.80     81.90     13 <
 -13  10   8    275.40    280.00    105.60     13 <
 -13  10   9     60.87     58.90     85.10     13 <
 -13  11   6     53.10     33.00     83.10     13 <
 -13  11   7     37.09     35.50     83.80     13 <
 -13  12   3    188.52     66.50     92.30     13 <
 -13  12   4    109.79     65.00     90.60     13 <
 -13  13   1     24.65    -10.00     65.30     13 <
 -13  13   2     36.01     23.90     80.10     13 <
 -13  14  -2     38.59     10.20     79.70     13 <
 -13  14  -1     19.33     -6.60     63.90     13 <
 -12   7  13   1053.80   1284.50    132.80     13 o
 -12   8  11    160.93    151.60     99.00     13 <
 -12   8  12     48.08     10.80     79.00     13 <
 -12   9   8    223.72    241.40    103.70     13 <
 -12   9   9    121.85     98.40     93.10     13 <
 -12  10   5     52.46     50.40     91.60     13 <
 -12  10   6     30.01     50.50     88.80     13 <
 -12  11   3    634.84    482.10    115.60     13 o
 -12  11   4     19.66     23.20     84.10     13 <
 -12  12   1     51.18     26.30     83.00     13 <
 -12  13  -2    123.65     74.60     90.60     13 <
 -12  13  -1    341.04    425.30    111.80     13 o
 -12  14  -4     37.18     44.20     82.30     13 <
 -12  14  -3     18.37     56.80     87.80     13 <
 -11   6  13     55.21     82.80     88.30     13 <
 -11   6  14     49.56     46.70     87.60     13 <
 -11   7  11    462.32    378.60    110.90     13 o
 -11   7  12     45.38     58.10     90.20     13 <
 -11   8   8   1831.70   2161.40    154.80     13 o
 -11   8   9    116.13     66.00     93.00     13 <
 -11   9   5     55.44     46.90     89.80     13 <
 -11   9   6    496.99    208.00    110.40     13 <
 -11  10   3    189.13    250.30    105.10     13 <
 -11  10   4    187.91    133.80    100.90     13 <
 -11  11   0    160.30    112.50     97.50     13 <
 -11  11   1    834.09    944.40    127.60     13 o
 -11  12  -2    163.58    193.10    103.60     13 <
 -11  12  -1    226.77    203.60    104.80     13 <
 -11  13  -4     49.66     53.50     86.50     13 <
 -11  13  -3    396.71    340.70    105.50     13 o
 -11  14  -6    109.36     95.30     86.60     13 <
 -10   5  13     33.11     84.50     92.60     13 <
 -10   5  14     75.49     56.80     90.10     13 <
 -10   6  11    117.91     80.70     93.10     13 <
 -10   6  12    135.05     99.30     96.90     13 <
 -10   7   8    224.73    248.60    106.80     13 <
 -10   7   9     80.42    139.30     99.50     13 <
 -10   8   5     59.44     46.50     94.80     13 <
 -10   8   6     72.00     40.40     90.20     13 <
 -10   9   3   1126.10   1346.80    141.70     13 o
 -10  10   0   4202.80   5642.80    211.30     13 o
 -10  10   1    168.92    126.50     98.50     13 <
 -10  11  -2    151.91     87.50     91.20     13 <
 -10  11  -1   1078.20    637.30    124.40     13 o
 -10  12  -4     79.86    105.70     92.50     13 <
 -10  13  -7     58.81     94.60     87.40     13 <
 -10  13  -6    101.06     54.30     84.30     13 <
  -9   4  13    334.14    299.00    107.10     13 <
  -9   4  14     71.45     35.00     84.10     13 <
  -9   4  15     59.48      2.70     68.20     13 <
  -9   5  10   1332.50   1502.60    143.50     13 o
  -9   5  11   1290.50   1471.20    140.00     13 o
  -9   6   8    454.54    279.00    115.00     13 <
  -9   7   5   7560.00   8666.00    250.60     13 o
  -9   7   6    263.34    283.70    116.70     13 <
  -9   8   3    970.81    855.90    134.00     13 o
  -9   9   0    364.08    324.90    113.50     13 <
  -9   9   1    437.33    580.30    122.50     13 o
  -9  10  -2    326.50    283.90    114.20     13 <
  -9  11  -5    977.88    924.40    127.70     13 o
  -9  11  -4    919.05    806.80    124.80     13 o
  -9  12  -7    439.41    517.60    112.20     13 o
  -9  12  -6     38.97     70.80     88.50     13 <
  -9  13  -9     52.57     58.20     83.80     13 <
  -9  13  -8     50.69     85.60     87.70     13 <
  -8   2  16    150.41    131.90     93.20     13 <
  -8   3  13    125.64    104.80     90.90     13 <
  -8   3  14    153.76    199.50     98.60     13 <
  -8   4  10   3946.10   5253.10    204.90     13 o
  -8   4  11    169.66    152.40    101.70     13 <
  -8   5   8   1969.40   1960.50    156.00     13 o
  -8   6   5    225.46    309.20    116.00     13 <
  -8   6   6    589.64    460.30    121.50     13 o
  -8   7   3   1801.70   1362.60    151.60     13 o
  -8   8   0   4523.90   5204.10    208.10     13 o
  -8   9  -2    419.65    337.50    116.00     13 <
  -8  10  -5    370.61    426.40    114.70     13 o
  -8  10  -4   1774.30   1822.20    151.70     13 o
  -8  11  -7    154.50    273.10    105.50     13 <
  -8  11  -6    223.08    166.50     96.00     13 <
  -8  12  -9     19.63     -5.00     63.30     13 <
  -8  12  -8    109.17     77.00     88.10     13 <
  -7   2  13    282.17    568.00    116.30     13 o
  -7   2  14     93.75     91.40     90.00     13 <
  -7   3  10    980.46    805.40    130.90     13 o
  -7   3  11    283.25    287.30    109.20     13 <
  -7   4   8   4240.10   4207.10    194.00     13 o
  -7   5   5   2845.20   2567.30    178.70     13 o
  -7   6   3    618.16    481.50    135.70     13 o
  -7   7   0   1213.90   1100.10    148.30     13 o
  -7   8  -2    822.31    758.70    132.90     13 o
  -7   9  -5    592.54    659.90    126.10     13 o
  -7   9  -4    865.10    891.60    130.40     13 o
  -7  10  -7     36.59     38.50     88.00     13 <
  -7  11  -9     85.13     53.50     87.10     13 <
  -7  12 -11     78.61     64.80     83.10     13 <
  -6   0  16     46.42     26.00     83.50     13 <
  -6   2  10    354.43    224.60    112.10     13 <
  -6   2  11    410.39    469.80    118.30     13 o
  -6   3   8    401.00    260.80    117.50     13 <
  -6   4   5   6744.20   8380.30    256.40     13 o
  -6   5   3   4333.00   3441.40    200.50     13 o
  -6   6   0    195.10    223.40    130.10     13 <
  -6   7  -2   1734.70   1554.50    159.80     13 o
  -6   8  -5   4659.40   5297.40    208.80     13 o
  -6   9  -7    385.17    325.40    110.80     13 <
  -6  10  -9     71.51     35.20     86.80     13 <
  -6  11 -12     86.10     88.70     85.80     13 <
  -6  11 -11     34.31    -10.00     62.00     13 <
  -5  -1  16     98.25      2.10     68.90     13 <
  -5   0  14     41.15     31.90     85.50     13 <
  -5   1  10    362.74    416.20    118.20     13 o
  -5   1  11   1990.90   1839.80    154.00     13 o
  -5   2   8    515.72    388.90    127.30     13 o
  -5   3   5  16850.00  18815.80    355.30     13 o
  -5   5   0   1225.80   1310.80    171.10     13 o
  -5   6  -2  31757.00  33732.50    462.10     13 o
  -5   7  -5   4198.00   4601.10    202.40     13 o
  -5   8  -7    130.95    118.40     99.90     13 <
  -5   9  -9    882.37    738.10    125.00     13 o
  -5  10 -12     40.96    110.50     91.20     13 <
  -5  10 -11     87.06     36.10     84.70     13 <
  -4  -2  16    184.97     17.60     82.10     13 <
  -4  -1  13    360.91    353.30    114.00     13 o
  -4  -1  14     91.40     90.80     93.50     13 <
  -4   0  10    811.93    735.50    131.20     13 o
  -4   1   8   1057.30    942.90    143.60     13 o
  -4   2   5   7797.90   8656.00    270.20     13 o
  -4   4   0   5325.90   5003.10    238.20     13 o
  -4   6  -5    356.16    345.90    129.10     13 <
  -4   7  -7   1778.00   1950.50    157.20     13 o
  -4   8  -9    330.65     81.80     94.30     13 <
  -4   9 -12    245.07     99.50     93.00     13 <
  -4   9 -11    109.29     61.60     91.80     13 <
  -4  10 -13     45.26     87.20     87.10     13 <
  -3  -3  16    128.42    119.20     92.70     13 <
  -3  -2  13     28.52     55.40     92.90     13 <
  -3  -2  14    190.28    122.50     98.50     13 <
  -3  -1  10   1610.70   1610.40    150.60     13 o
  -3  -1  11   1772.90   1618.00    148.50     13 o
  -3   0   8  10439.00  10861.10    278.20     13 o
  -3   1   5   9436.00  11510.40    300.90     13 o
  -3   3   0   6851.50   6153.20    285.20     13 o
  -3   5  -5  16698.00  17456.20    342.50     13 o
  -3   6  -7    421.36    375.20    120.30     13 o
  -3   7  -9    135.27    140.30    102.00     13 <
  -3   8 -12    396.06    291.60    107.10     13 <
  -3   8 -11     88.36     72.70     89.20     13 <
  -3   9 -14     69.50     43.40     85.80     13 <
  -3   9 -13    105.15     87.50     89.70     13 <
  -2  -4  16     31.82     62.80     89.50     13 <
  -2  -3  13   3461.50   3908.80    185.50     13 o
  -2  -3  14    343.74    210.10    104.80     13 <
  -2  -2  11   1012.30    771.40    130.30     13 o
  -2  -1   8   2719.90   3095.10    190.20     13 o
  -2   2   0 125940.00 119403.00    874.70     13 o
  -2   4  -5   4348.30   4081.90    212.90     13 o
  -2   5  -7    422.35    417.10    133.80     13 o
  -2   6  -9    216.02    127.70    103.60     13 <
  -2   7 -12    137.05    165.00     98.60     13 <
  -2   7 -11    383.53    393.60    113.00     13 o
  -2   8 -14    161.77     30.60     85.30     13 <
  -2   8 -13    259.87    230.30    103.30     13 <
  -1  -5  16     39.35     23.50     84.20     13 <
  -1  -4  13    167.48    209.30    102.10     13 <
  -1  -4  14     84.35     92.50     93.00     13 <
  -1  -3  11    249.99    247.50    112.20     13 <
  -1  -2   8    346.92    272.90    130.90     13 <
  -1  -1   5  82151.00  84666.20    705.90     13 o
  -1   1   0   2444.10   3244.90    593.20     13 o
  -1   3  -5  50177.00  53707.90    568.80     13 o
  -1   4  -7    726.32    697.50    142.30     13 o
  -1   5  -9   3667.40   3575.70    184.40     13 o
  -1   6 -12    153.65    151.40     99.50     13 <
  -1   6 -11    197.70    208.90    101.80     13 <
  -1   7 -14     79.72     87.10     90.80     13 <
  -1   7 -13   1148.30    798.00    126.00     13 o
  -1   8 -15     61.48    112.50     92.00     13 <
   0  -6  16    515.66    681.10    117.10     13 o
   0  -4  11   1115.00   1201.80    138.60     13 o
   0  -2   5   8136.60   8386.90    275.50     13 o
   0   2  -5   7443.00   6387.50    255.00     13 o
   0   4  -9    620.35    567.10    126.30     13 o
   0   6 -14   1190.10   1381.40    141.10     13 o
   0   6 -13    167.75    145.60     99.30     13 <
   1  -6  14    154.16     93.80     94.10     13 <
   1  -6  15     66.06     65.30     89.80     13 <
   1  -5  11    308.94    288.60    112.30     13 <
   1  -4   8   1582.10   1084.00    146.80     13 o
   1  -3   5  70293.00  72335.90    654.50     13 o
   1   1  -5  86059.00  81481.60    696.90     13 o
   1   2  -7  15799.00  15150.90    325.40     13 o
   1   3  -9   3629.70   3470.50    185.90     13 o
   1   4 -12   1081.80    676.70    122.40     13 o
   1   4 -11   2048.10   1785.70    150.20     13 o
   1   5 -14    344.91    355.90    111.80     13 o
   1   5 -13    214.24    172.60     99.90     13 <
   1   6 -16    147.44     54.50     86.00     13 <
   1   6 -15    196.88    180.30    102.60     13 <
   2  -7  14    209.11     66.10     90.40     13 <
   2  -7  15     30.27     28.50     83.90     13 <
   2  -6  11     82.21     86.80     95.30     13 <
   2  -6  12     89.56     52.70     91.90     13 <
   2  -5   8   2475.00   2845.60    176.30     13 o
   2  -4   5   7044.30   6256.50    250.00     13 o
   2  -2   0 157240.00 132218.00    934.10     13 o
   2   1  -7    561.50    423.40    143.00     13 <
   2   2  -9     86.28     62.60    101.20     13 <
   2   3 -12    772.45    843.40    127.50     13 o
   2   3 -11   1087.30    543.80    122.50     13 o
   2   4 -14    539.22    458.30    119.00     13 o
   2   4 -13    347.87    305.50    109.20     13 <
   2   5 -16    301.87    176.30     99.70     13 <
   2   5 -15    217.92    222.00    105.50     13 <
   3  -8  14    263.13    200.50    101.60     13 <
   3  -8  15      6.03      0.30     66.30     13 <
   3  -7  11   1582.30   1487.00    142.40     13 o
   3  -7  12     35.93      9.20     79.00     13 <
   3  -6   8  11802.00  12377.50    291.80     13 o
   3  -6   9   1946.00   1495.20    147.50     13 o
   3  -5   6   3964.80   4200.40    207.70     13 o
   3  -4   3   1012.20    767.20    181.30     13 o
   3  -3   0  11554.00   7680.30    307.50     13 o
   3  -1  -5   8812.80   7674.70    266.60     13 o
   3   1  -9   7066.60   7427.00    239.40     13 o
   3   2 -12    625.84    591.90    126.30     13 o
   3   2 -11   1723.00   1567.30    146.60     13 o
   3   3 -14     72.88     27.30     87.00     13 <
   3   3 -13    393.01    380.00    113.20     13 o
   3   4 -16    236.53     87.20     90.30     13 <
   3   4 -15    133.49    172.90    101.20     13 <
   4  -9  14     94.39     54.70     87.00     13 <
   4  -8  11     27.19     38.80     89.40     13 <
   4  -8  12    228.47    235.70    104.50     13 <
   4  -7   8   4889.90   4760.30    204.10     13 o
   4  -7   9    180.57     92.80     99.80     13 <
   4  -6   6   1319.50   1910.20    165.20     13 o
   4  -5   3    559.26    536.90    154.50     13 o
   4  -3  -2   6349.70   6989.20    268.50     13 o
   4  -2  -5  13126.00  11404.90    296.80     13 o
   4  -1  -7  16350.00  19224.40    357.40     13 o
   4   1 -12    935.44    951.00    132.90     13 o
   4   1 -11    103.61     72.00     95.60     13 <
   4   2 -14   1184.20   1224.00    137.60     13 o
   4   2 -13     80.31    119.40     98.10     13 <
   4   3 -16     30.88    -10.00     66.90     13 <
   4   3 -15     71.85     58.00     90.40     13 <
   5  -9  11     82.05    145.30     97.40     13 <
   5  -9  12     17.54     58.80     87.60     13 <
   5  -8   8   1617.10   1251.60    142.00     13 o
   5  -8   9    674.98    672.90    123.00     13 o
   5  -7   6    353.49    203.30    113.80     13 <
   5  -6   3    383.90    615.60    146.00     13 o
   5  -4  -2  13600.00  14067.20    326.00     13 o
   5  -2  -7    232.86    229.50    129.40     13 <
   5  -1  -9   3876.00   4095.30    193.40     13 o
   5   0 -12   5139.80   4300.80    194.80     13 o
   5   1 -14    498.37    541.30    118.00     13 o
   5   1 -13    319.31    236.40    108.30     13 <
   5   2 -16     96.96    154.70     96.40     13 <
   5   2 -15     57.77     59.20     89.00     13 <
   6 -10  11     50.44    -10.00     66.40     13 <
   6 -10  12    187.14    165.00     99.50     13 <
   6 -10  13    136.20    111.60     90.90     13 <
   6  -9   9    236.99    277.20    108.40     13 <
   6  -8   6    597.40    741.80    131.30     13 o
   6  -7   3   1804.50   1516.90    157.90     13 o
   6  -6   1   2058.60   2464.90    192.90     13 o
   6  -5  -2   7564.00   6632.40    243.10     13 o
   6  -3  -7    707.70    918.30    140.10     13 o
   6  -2  -9   1586.60   1509.50    152.40     13 o
   6  -1 -12   1353.60   1086.50    138.60     13 o
   6  -1 -11    649.44   1157.60    138.00     13 o
   6   0 -14    793.06    846.60    124.40     13 o
   6   1 -16    230.48    182.80    100.10     13 <
   6   1 -15     84.07     18.10     86.50     13 <
   7 -11  12      6.01      9.60     77.60     13 <
   7 -10   9    288.15    320.00    108.00     13 <
   7 -10  10     60.17     27.90     86.80     13 <
   7  -9   6    218.07    204.60    106.90     13 <
   7  -9   7   1227.60   1047.00    138.30     13 o
   7  -8   3    443.31    372.20    120.60     13 o
   7  -8   4   5105.10   5147.70    208.10     13 o
   7  -7   1   7321.40   6931.00    238.50     13 o
   7  -6  -2   1990.30   2205.90    173.60     13 o
   7  -5  -4   6610.30   7092.60    243.10     13 o
   7  -4  -7    675.98    667.00    140.50     13 o
   7  -3  -9    356.27    280.80    119.50     13 <
   7  -2 -11    182.13    119.70    102.30     13 <
   7  -1 -14    146.42    131.80     98.50     13 <
   7  -1 -13    125.76    111.30     97.40     13 <
   7   0 -16     39.60     45.90     85.80     13 <
   8 -11   9    882.29    944.30    126.50     13 o
   8 -11  10     76.39    139.60     94.30     13 <
   8 -10   6     87.29     66.00     94.90     13 <
   8 -10   7    531.50    436.00    115.90     13 o
   8  -9   3   1568.10    997.30    141.70     13 o
   8  -9   4    289.30    286.90    112.40     13 <
   8  -8   1    511.56    651.70    136.30     13 o
   8  -7  -2    444.20    334.00    125.10     13 <
   8  -6  -4    878.67    818.30    137.90     13 o
   8  -5  -7    702.10    674.70    136.10     13 o
   8  -4  -9   1792.50   1412.40    146.60     13 o
   8  -3 -11    229.76    156.50    104.30     13 <
   8  -2 -14     74.10     37.00     90.00     13 <
   8  -2 -13     44.08     35.70     90.20     13 <
   8  -1 -16    102.61     57.50     86.00     13 <
   8  -1 -15    144.29     92.70     94.00     13 <
   9 -12   9    180.68    141.40     97.30     13 <
   9 -12  10     39.33     -7.30     64.70     13 <
   9 -11   6     37.03     47.90     85.30     13 <
   9 -11   7     31.71     64.90     89.60     13 <
   9 -10   4    357.40    473.30    118.70     13 o
   9  -9   1    163.95    248.80    113.60     13 <
   9  -8  -2   1684.20   1475.40    155.10     13 o
   9  -8  -1    959.88   1030.50    137.70     13 o
   9  -7  -4    475.66    332.60    118.40     13 <
   9  -6  -7    204.36    270.00    114.70     13 <
   9  -6  -6   3397.20   4267.00    202.40     13 o
   9  -5  -9    391.45    504.50    121.10     13 o
   9  -4 -11    292.23    262.60    106.20     13 <
   9  -3 -14     71.76     83.00     92.00     13 <
   9  -3 -13     48.90     81.80     91.00     13 <
   9  -2 -15     12.85    -10.00     64.80     13 <
  10 -12   6    190.76    216.70    101.90     13 <
  10 -12   7    395.87    311.10    106.80     13 <
  10 -12   8     61.26     78.30     92.20     13 <
  10 -11   4     28.92     36.40     89.90     13 <
  10 -11   5     81.66     92.90     94.70     13 <
  10 -10   1    114.23     31.20     89.60     13 <
  10 -10   2    419.75    373.70    114.20     13 o
  10  -9  -1   1387.30   1681.60    152.80     13 o
  10  -8  -4    161.55    191.00    109.30     13 <
  10  -7  -6    290.21    281.40    114.60     13 <
  10  -6  -9    143.34    128.90     99.80     13 <
  10  -6  -8    813.95    789.70    129.10     13 o
  10  -5 -11    220.46    212.10    104.90     13 <
  10  -4 -14   1046.30    845.40    123.40     13 o
  10  -4 -13    123.01    163.40    101.70     13 <
  10  -3 -15    205.61     78.00     90.90     13 <
  11 -13   7     77.05    121.60     90.60     13 <
  11 -13   8    181.70    166.30     94.50     13 <
  11 -12   4    185.20    190.90    101.20     13 <
  11 -12   5    215.98    201.90    102.20     13 <
  11 -11   1    895.31    692.20    124.60     13 o
  11 -11   2    364.84    362.50    112.20     13 o
  11 -10  -1    411.42    340.50    115.20     13 <
  11  -9  -4    279.84    267.30    113.40     13 <
  11  -9  -3    242.47    100.10     97.30     13 <
  11  -8  -6    388.98    425.70    120.00     13 o
  11  -7  -9     56.24     60.20     92.80     13 <
  11  -7  -8    346.48    402.20    117.10     13 o
  11  -6 -11     79.89     61.90     90.00     13 <
  11  -5 -13     29.15     26.50     87.00     13 <
  12 -13   4     63.06    -10.00     69.50     13 <
  12 -13   5     18.99     45.50     88.70     13 <
  12 -12   1     79.92     43.90     89.70     13 <
  12 -12   2    258.62    391.90    113.10     13 o
  12 -11  -1    178.92     93.80     95.90     13 <
  12 -10  -4    118.43    160.00    101.70     13 <
  12 -10  -3     66.56     67.00     94.50     13 <
  12  -9  -6    117.18     41.80     90.10     13 <
  12  -8  -9    205.31     79.50     92.30     13 <
  12  -8  -8     63.03     24.80     86.10     13 <
  12  -7 -11    138.42    102.80     93.00     13 <
  12  -7 -10     78.76     69.40     91.60     13 <
  12  -6 -13     62.16     64.30     90.20     13 <
  13 -13   2     58.15     40.90     84.70     13 <
  13 -13   3     29.08     35.50     85.40     13 <
  13 -12  -1    199.59     80.00     92.10     13 <
  13 -11  -4    137.52     54.30     92.40     13 <
  13 -11  -3   1294.90   1181.80    141.70     13 o
  13 -10  -6    255.40    151.00     98.90     13 <
  13 -10  -5    207.75    166.70    101.40     13 <
  13  -9  -8     51.75     44.80     88.60     13 <
  13  -8 -11     31.92     54.70     87.20     13 <
  13  -8 -10     74.54     66.80     91.90     13 <
  13  -7 -12     34.45     37.10     87.90     13 <
  14 -13  -1    298.22    274.90    105.20     13 <
  14 -12  -3    120.37    110.30     95.50     13 <
  14 -12  -2     53.46     49.40     89.10     13 <
  14 -11  -6     25.76      6.40     75.90     13 <
  14 -11  -5    166.36     55.10     90.80     13 <
  14 -10  -8     16.63     38.80     87.20     13 <
  14 -10  -7    253.58    291.00    108.40     13 <
  14  -9 -10     25.77     49.40     91.40     13 <
  15 -13  -3     29.09     39.90     87.30     13 <
  15 -13  -2     33.00     33.50     87.20     13 <
  15 -12  -6    134.71     94.10     95.20     13 <
  15 -12  -5    226.83    144.20     97.20     13 <
  15 -11  -7     65.64     37.90     86.30     13 <
 -14  11   7     39.08     26.80     84.80     14 <
 -14  11   8     22.50     44.40     83.20     14 <
 -14  12   5     63.78     65.10     88.20     14 <
 -14  12   6     72.19     49.20     85.40     14 <
 -14  13   2     39.16     39.20     84.70     14 <
 -14  13   3     32.55     14.30     79.30     14 <
 -13   9  10     65.92     59.20     87.70     14 <
 -13   9  11     25.96     50.20     85.70     14 <
 -13  10   7     64.89     30.30     84.90     14 <
 -13  10   8    168.44    107.80     91.30     14 <
 -13  11   5    229.83    281.50    108.40     14 <
 -13  11   6    126.08     70.30     87.70     14 <
 -13  12   2      8.20     27.20     82.80     14 <
 -13  12   3     23.15     22.80     84.80     14 <
 -13  13  -1     17.70     37.20     87.00     14 <
 -13  13   0     17.44    -10.00     64.90     14 <
 -13  14  -3     72.57     76.80     87.60     14 <
 -13  14  -2     50.58     64.50     87.50     14 <
 -12   7  13    708.59    692.50    119.80     14 o
 -12   8  10    121.59     64.70     89.80     14 <
 -12   8  11    120.13     61.70     88.80     14 <
 -12   9   7     38.19     61.40     90.20     14 <
 -12   9   8    114.29    107.20     91.00     14 <
 -12  10   5     53.97     10.20     81.00     14 <
 -12  11   2    162.98    174.50    101.80     14 <
 -12  11   3   1488.00    948.30    128.30     14 o
 -12  12  -1     31.13     29.30     85.20     14 <
 -12  12   0    376.74    447.80    114.50     14 o
 -12  13  -3     67.38    -10.00     66.10     14 <
 -12  13  -2     89.75     33.00     85.80     14 <
 -12  14  -5     45.23     36.40     79.70     14 <
 -12  14  -4     60.43     43.70     85.10     14 <
 -11   6  13     48.88     62.60     87.30     14 <
 -11   6  14     37.65     16.70     82.90     14 <
 -11   7  10     59.37     62.90     90.30     14 <
 -11   7  11    608.85    534.40    114.90     14 o
 -11   8   7    260.92    348.80    109.70     14 o
 -11   8   8   1406.30   1080.20    130.20     14 o
 -11   9   5    154.69    111.90     99.10     14 <
 -11  10   2    151.60     98.00     92.80     14 <
 -11  10   3    403.31    279.40    107.80     14 <
 -11  11  -1    818.28    929.50    130.50     14 o
 -11  11   0    134.42     94.90     97.10     14 <
 -11  12  -3     25.40     44.30     89.80     14 <
 -11  12  -2    206.97    263.20    107.70     14 <
 -11  13  -5     89.26    127.00     92.40     14 <
 -10   5  13     28.49     13.90     81.80     14 <
 -10   5  14     66.02     81.10     91.50     14 <
 -10   6  10    770.42    576.50    120.80     14 o
 -10   6  11    147.07    113.10     96.90     14 <
 -10   7   7    165.33    162.00    101.60     14 <
 -10   7   8    449.96    331.80    111.50     14 <
 -10   8   5    178.37    105.70    100.60     14 <
 -10   9   2    170.60     81.20     93.50     14 <
 -10  10  -1    226.76    111.00     99.50     14 <
 -10  10   0   3563.70   3717.40    187.00     14 o
 -10  11  -3    727.17    677.70    122.60     14 o
 -10  11  -2    470.43    217.40    107.50     14 <
 -10  12  -6    190.31    366.10    110.80     14 o
 -10  12  -5    128.02    139.70     92.80     14 <
 -10  13  -8     25.93     29.30     81.40     14 <
 -10  13  -7    218.47     97.80     91.90     14 <
  -9   4  13    242.17    227.10    101.00     14 <
  -9   4  14     79.81     92.30     88.30     14 <
  -9   5  10   1406.40   1313.90    139.90     14 o
  -9   5  11   1791.40   1904.30    149.60     14 o
  -9   6   7    338.54    339.40    118.30     14 <
  -9   6   8    305.07    297.50    112.30     14 <
  -9   7   5   7347.10   7647.60    237.30     14 o
  -9   8   2   1052.30   1273.30    143.80     14 o
  -9   9  -1    176.83    216.10    107.10     14 <
  -9   9   0    388.22    274.30    114.60     14 <
  -9  10  -3    430.40    431.00    114.00     14 o
  -9  11  -6     74.60    105.70     96.00     14 <
  -9  11  -5    619.56    828.00    125.80     14 o
  -9  12  -8    105.00     -0.70     64.70     14 <
  -9  12  -7    459.91    451.20    111.30     14 o
  -9  13  -9     49.87     44.80     84.70     14 <
  -8   2  16    140.89    106.90     92.00     14 <
  -8   3  13     72.76     98.00     92.10     14 <
  -8   3  14     33.88     43.30     85.90     14 <
  -8   4  10   2320.10   2247.10    159.40     14 o
  -8   4  11    157.86    174.10    104.60     14 <
  -8   5   7    937.86    981.70    138.20     14 o
  -8   5   8   2319.40   2037.10    158.20     14 o
  -8   6   5    276.85    232.30    111.10     14 <
  -8   7   2    726.33    689.10    134.50     14 o
  -8   8  -1   1052.90   1136.50    142.40     14 o
  -8   8   0   5387.20   4736.90    201.00     14 o
  -8   9  -3   1133.80    909.20    134.60     14 o
  -8  10  -6    172.62    233.10    104.70     14 <
  -8  10  -5    295.04    236.10    108.30     14 <
  -8  11  -8    336.29    216.30    100.90     14 <
  -8  11  -7    132.37     89.00     90.50     14 <
  -8  12 -10     32.62     -1.70     64.40     14 <
  -8  12  -9    114.33     47.80     85.60     14 <
  -7   2  13    424.42    377.20    110.30     14 o
  -7   2  14     60.96     58.50     88.90     14 <
  -7   3  10    934.56    867.40    134.40     14 o
  -7   3  11   1248.80   1052.30    138.90     14 o
  -7   4   7   1226.50   1718.10    153.60     14 o
  -7   4   8   3523.00   3476.90    188.30     14 o
  -7   5   5   2496.20   2257.30    168.60     14 o
  -7   6   2   2227.60   2399.80    174.90     14 o
  -7   7   0   2177.90   1703.30    160.10     14 o
  -7   8  -3    498.33    567.50    122.70     14 o
  -7   9  -5    386.12    454.40    120.60     14 o
  -7  10  -8   1333.20   1168.20    136.10     14 o
  -7  10  -7    111.58     89.50     93.60     14 <
  -7  11 -10     49.98     38.80     84.90     14 <
  -6   0  16    196.67    186.10     98.10     14 <
  -6   2  10    371.37    348.30    115.30     14 o
  -6   2  11    196.01    208.90    106.90     14 <
  -6   3   8    334.85    334.20    123.00     14 <
  -6   4   5   8164.60   8824.20    260.50     14 o
  -6   5   2   8010.50   7801.30    250.90     14 o
  -6   6   0   1049.30    744.30    151.60     14 o
  -6   7  -3   2248.90   1953.30    160.70     14 o
  -6   8  -5   5794.20   6235.30    224.50     14 o
  -6   9  -8    163.50    137.10    100.10     14 <
  -6   9  -7    278.21    374.20    115.90     14 o
  -6  10 -10     36.31     15.30     82.10     14 <
  -6  11 -12     83.17     71.20     83.80     14 <
  -5  -1  16    210.38    166.80     98.50     14 <
  -5   0  14     30.31     95.20     93.20     14 <
  -5   1  10    115.83    138.60    101.90     14 <
  -5   1  11   2129.50   1854.30    153.10     14 o
  -5   2   8   1007.80    836.90    135.70     14 o
  -5   3   5  18838.00  20106.00    365.70     14 o
  -5   4   2  13882.00  16003.60    341.50     14 o
  -5   6  -3    337.70    188.40    130.90     14 <
  -5   7  -5   4553.10   4101.30    196.90     14 o
  -5   8  -8   1630.50   1705.60    146.40     14 o
  -5   9 -10     97.62     82.50     93.20     14 <
  -5  10 -13     37.66     36.10     82.70     14 <
  -5  10 -12     72.67     62.30     87.40     14 <
  -4  -2  16    206.77     89.20     90.60     14 <
  -4  -1  13    448.54    224.00    109.10     14 <
  -4  -1  14     94.18     95.80     95.40     14 <
  -4  -1  15     78.80    -10.00     67.80     14 <
  -4   1   8    415.20    426.70    131.40     14 o
  -4   2   5  10461.00  12131.00    302.00     14 o
  -4   3   2   5570.80   5481.30    250.20     14 o
  -4   5  -3    798.00   1118.20    168.70     14 o
  -4   6  -5    189.52    214.90    125.20     14 <
  -4   7  -8   4927.50   5494.40    207.70     14 o
  -4   8 -10    181.63    120.50     93.50     14 <
  -4   9 -12     37.30     47.20     88.10     14 <
  -3  -2  14    203.09    222.60    104.30     14 <
  -3  -2  15    110.70     63.30     90.70     14 <
  -3  -1  11    988.07    863.10    131.40     14 o
  -3   0   8  10824.00  11520.50    288.60     14 o
  -3   1   5   8977.30   8652.80    269.90     14 o
  -3   4  -3   1599.00   1484.20    197.20     14 o
  -3   5  -5  13460.00  13997.20    315.70     14 o
  -3   6  -8  15494.00  17356.20    334.10     14 o
  -3   7 -10    174.73    139.30    101.50     14 <
  -3   8 -12    357.35    362.60    111.60     14 o
  -3   9 -14     28.48    -10.00     65.10     14 <
  -2  -3  14    495.31    378.90    113.20     14 o
  -2  -3  15    438.36    416.40    113.40     14 o
  -2  -2  11    751.37    797.50    127.10     14 o
  -2  -1   8   2654.40   2200.10    173.80     14 o
  -2   3  -3 173930.00 173349.00    996.20     14 o
  -2   4  -5   6260.40   4877.90    227.60     14 o
  -2   5  -8   4713.50   5193.50    211.90     14 o
  -2   6 -10    256.66    259.60    112.10     14 <
  -2   7 -12     82.50     32.80     87.30     14 <
  -2   8 -15    115.96    103.00     91.50     14 <
  -2   8 -14     88.77     34.80     83.80     14 <
  -1  -4  14     75.20     65.30     93.50     14 <
  -1  -4  15    148.11    204.10    102.90     14 <
  -1  -3  11    417.74    284.90    113.70     14 <
  -1  -3  12    194.81    156.90    102.80     14 <
  -1  -2   8    418.95    397.20    131.90     14 o
  -1  -1   5 117010.00 112358.00    804.90     14 o
  -1   3  -5  52102.00  49177.40    548.90     14 o
  -1   4  -8   4864.50   5372.30    215.30     14 o
  -1   5 -10   2084.20   2587.00    169.20     14 o
  -1   6 -12    295.03    152.60    102.70     14 <
  -1   7 -15    572.38    463.90    109.30     14 o
  -1   7 -14     70.30     76.80     90.90     14 <
   0  -4  11   1539.10   1459.50    144.10     14 o
   0  -4  12    823.61    929.90    128.90     14 o
   0   2  -5   9656.90   8832.90    282.50     14 o
   0   4 -10   5865.00   6449.00    225.80     14 o
   0   6 -15    341.54    237.00    101.80     14 <
   0   6 -14   2788.80   2664.60    164.60     14 o
   1  -6  14     75.50     29.90     86.40     14 <
   1  -6  15     97.00    110.90     93.30     14 <
   1  -6  16     36.46      8.30     77.50     14 <
   1  -5  11    440.55    391.10    117.50     14 o
   1  -5  12     97.92     74.80     94.60     14 <
   1  -4   8   4457.10   4912.40    209.30     14 o
   1  -4   9    263.14    175.70    111.20     14 <
   1  -3   6  33583.00  37089.60    480.80     14 o
   1  -2   3   1228.10   2071.40    244.30     14 o
   1   1  -5  83546.00  76521.70    676.80     14 o
   1   2  -7  33569.00  31917.70    446.60     14 o
   1   3 -10    238.59    338.50    119.80     14 <
   1   4 -12    914.66    832.90    125.80     14 o
   1   5 -14    486.54    351.40    111.30     14 o
   1   6 -16     86.37     40.40     86.80     14 <
   2  -7  15      4.85    -10.00     65.80     14 <
   2  -6  12     43.27     80.50     94.60     14 <
   2  -5   9   1242.90    960.70    140.40     14 o
   2  -4   6   1154.50   2576.40    188.30     14 o
   2  -3   3 126320.00 120382.00    836.10     14 o
   2   1  -7   1722.90   2329.30    184.20     14 o
   2   2 -10    373.29    356.70    121.60     14 <
   2   3 -12    613.39    617.40    121.80     14 o
   2   4 -14    277.82    298.10    109.10     14 <
   2   5 -16    210.88    126.50     94.70     14 <
   3  -8  15     10.60     30.60     85.00     14 <
   3  -7  12     40.81     31.20     86.70     14 <
   3  -7  13    204.30    141.00     96.40     14 <
   3  -6   9    442.29    463.60    122.20     14 o
   3  -5   6   2986.30   4291.40    204.50     14 o
   3  -4   3   1480.20   1232.60    182.40     14 o
   3  -2  -2   7104.30  10072.00    324.00     14 o
   3   1 -10   1344.20   1038.60    138.20     14 o
   3   1  -9   3888.40   3060.90    183.80     14 o
   3   2 -12    412.92    337.90    112.90     14 <
   3   3 -14    157.29     92.50     93.90     14 <
   3   4 -16     78.21     24.50     82.90     14 <
   4  -8  12    214.96    175.40     98.90     14 <
   4  -8  13    102.35     80.40     88.40     14 <
   4  -7   9    180.62     41.80     93.40     14 <
   4  -7  10    244.74    317.50    112.00     14 <
   4  -6   6   2463.20   2414.30    174.70     14 o
   4  -4   1  18112.00  18758.20    370.60     14 o
   4  -3  -2   3774.60   2977.00    220.90     14 o
   4  -1  -7  16910.00  16206.60    336.70     14 o
   4   1 -12   1030.20    946.90    132.40     14 o
   4   2 -14   1172.50   1039.70    129.70     14 o
   4   3 -16     26.14     19.30     80.90     14 <
   5  -9  12     63.64    193.40    104.10     14 <
   5  -9  13     95.97    -10.00     65.00     14 <
   5  -9  14     81.85    -10.00     64.70     14 <
   5  -8   9    814.86    441.90    115.60     14 o
   5  -8  10    238.54    231.10    106.70     14 <
   5  -7   6    473.78    253.30    118.00     14 <
   5  -7   7   3892.20   4488.40    200.60     14 o
   5  -6   4    335.27    517.00    138.40     14 o
   5  -5   1  65819.00  67251.40    639.20     14 o
   5  -4  -2  16966.00  15522.20    344.50     14 o
   5  -3  -4  19255.00  21077.90    378.60     14 o
   5  -2  -7    349.44    284.90    132.10     14 <
   5  -1  -9   4801.20   4854.70    208.20     14 o
   5   0 -12   4095.40   3977.20    190.00     14 o
   5   1 -14    694.76    606.90    121.80     14 o
   5   2 -16     72.96    102.40     93.60     14 <
   6 -10  12    293.55    261.20    101.10     14 <
   6 -10  13    128.64    131.80     92.00     14 <
   6  -9  10    435.57    267.40    107.00     14 <
   6  -9  11    532.25    654.90    122.20     14 o
   6  -8   7    576.99    472.00    123.80     14 o
   6  -7   4   3017.40   3648.00    186.20     14 o
   6  -6   1   2285.20   2440.60    189.70     14 o
   6  -4  -4   2032.70   1898.90    177.20     14 o
   6  -3  -7    980.72    627.80    138.00     14 o
   6  -2  -9   2474.30   2468.60    169.00     14 o
   6  -1 -12    900.11    849.30    127.60     14 o
   6  -1 -11    298.42    654.60    121.80     14 o
   6   0 -14    817.45    703.30    124.60     14 o
   6   1 -16    123.76     98.60     91.20     14 <
   7 -10  10     73.20     63.00     90.40     14 <
   7 -10  11    136.62     87.50     91.90     14 <
   7  -9   7    974.18   1015.80    134.30     14 o
   7  -9   8   1168.30   1125.30    134.10     14 o
   7  -8   4   2747.20   1978.20    160.60     14 o
   7  -7   1   8179.50   5975.50    228.20     14 o
   7  -6  -1  10840.00  10468.50    289.40     14 o
   7  -5  -4   5980.70   5600.80    226.60     14 o
   7  -4  -6  13536.00  13829.70    311.40     14 o
   7  -3  -9    687.92    608.80    132.40     14 o
   7  -2 -11    362.53    242.90    110.70     14 <
   7  -1 -14    185.43    141.90     97.80     14 <
   7  -1 -13     87.39    161.90     99.80     14 <
   7   0 -16     56.98     37.40     88.00     14 <
   8 -11  10     62.21     73.10     90.50     14 <
   8 -11  11    138.51     90.30     90.40     14 <
   8 -10   7    504.85    497.30    116.00     14 o
   8 -10   8    116.25    229.50    106.00     14 <
   8  -9   4    486.46    491.40    122.60     14 o
   8  -9   5    435.20    372.50    117.60     14 o
   8  -8   2   2104.30   2003.50    164.30     14 o
   8  -7  -1   6265.20   7787.80    247.50     14 o
   8  -6  -4    460.17    441.50    129.10     14 o
   8  -5  -6   3551.10   3621.70    191.20     14 o
   8  -4  -9   1926.10   1797.10    155.30     14 o
   8  -3 -11    213.85    269.10    109.00     14 <
   8  -2 -14    155.72    105.20     94.30     14 <
   8  -2 -13    155.05     81.40     94.60     14 <
   8  -1 -16    172.14     76.50     90.60     14 <
   8  -1 -15    239.94    209.10    100.80     14 <
   9 -12  10     36.90     19.10     81.60     14 <
   9 -11   7     89.61     59.70     88.10     14 <
   9 -11   8    169.28     86.00     90.50     14 <
   9 -10   5    377.05    376.90    111.60     14 o
   9  -9   2    854.57    936.60    139.20     14 o
   9  -8  -1    260.06    293.90    116.20     14 <
   9  -7  -3    527.92    464.00    125.80     14 o
   9  -6  -6   5829.80   5490.90    219.20     14 o
   9  -5  -9    369.65    171.30    105.10     14 <
   9  -5  -8    243.18    317.90    118.70     14 <
   9  -4 -11    302.66    127.70     98.50     14 <
   9  -3 -13     39.15     28.80     87.80     14 <
   9  -2 -15     20.34     30.80     85.90     14 <
  10 -12   8    204.70    176.50     99.50     14 <
  10 -12   9     76.97     15.80     81.90     14 <
  10 -11   5     25.39     40.20     88.00     14 <
  10 -11   6    265.09    263.10    102.90     14 <
  10 -10   2    315.21    210.40    110.00     14 <
  10 -10   3    907.84    824.10    131.60     14 o
  10  -9  -1   1722.40   1447.40    144.50     14 o
  10  -8  -3    170.30    182.50    104.10     14 <
  10  -7  -6    145.95    122.70    103.50     14 <
  10  -6  -8    375.42    460.20    117.70     14 o
  10  -5 -11    553.81    317.50    110.60     14 <
  10  -5 -10     97.15    123.20     99.40     14 <
  10  -4 -13     22.55    -10.00     67.70     14 <
  10  -3 -15     82.89    102.90     94.40     14 <
  11 -13   8    237.94    144.70     95.90     14 <
  11 -12   5    216.57     90.20     95.60     14 <
  11 -12   6    175.01    -10.00     66.50     14 <
  11 -11   2    439.83    291.20    110.10     14 <
  11 -11   3    138.99    184.40    106.60     14 <
  11  -9  -3     79.41     47.40     91.30     14 <
  11  -8  -6    683.76    696.30    128.40     14 o
  11  -8  -5    169.81    121.60    101.60     14 <
  11  -7  -8    560.67    404.10    114.30     14 o
  11  -6 -11     53.13     58.40     91.70     14 <
  11  -6 -10    335.92    332.40    111.00     14 <
  11  -5 -13    108.16     79.00     91.40     14 <
  11  -5 -12    187.11    223.80    104.20     14 <
  12 -13   5     94.75     21.30     83.90     14 <
  12 -13   6     81.58    102.20     93.10     14 <
  12 -13   7     74.49     97.50     89.80     14 <
  12 -12   3     25.87      1.70     73.40     14 <
  12 -12   4    166.90    165.70    100.70     14 <
  12 -11   1     90.43     89.20     91.90     14 <
  12 -10  -3    279.57    201.10    103.50     14 <
  12 -10  -2    994.12    988.40    134.70     14 o
  12  -9  -5     91.42     44.00     92.70     14 <
  12  -8  -8     72.94     63.10     94.60     14 <
  12  -8  -7    244.12    251.00    112.10     14 <
  12  -7 -10     56.63      6.20     76.70     14 <
  12  -6 -13     64.48     24.40     83.10     14 <
  12  -6 -12    164.34    125.30     95.80     14 <
  12  -5 -14     53.11     24.60     84.40     14 <
  13 -13   3     30.24     16.90     80.90     14 <
  13 -13   4    214.80    141.70     97.50     14 <
  13 -12   1     88.36     85.30     91.50     14 <
  13 -11  -3   2579.40   1930.30    157.30     14 o
  13 -11  -2     47.76     29.50     87.60     14 <
  13 -10  -5    146.04    132.10    101.50     14 <
  13 -10  -4    476.50    483.50    120.10     14 o
  13  -9  -8    117.36     98.70     93.20     14 <
  13  -9  -7    449.66    461.80    118.80     14 o
  13  -8 -10    182.34    155.40     96.60     14 <
  13  -8  -9    130.17    152.00     96.30     14 <
  13  -7 -12     31.27     34.30     87.50     14 <
  14 -13   1    350.53    302.30    106.90     14 <
  14 -13   2     54.95     75.40     87.00     14 <
  14 -12  -2     41.29     48.20     90.60     14 <
  14 -12  -1    324.00    320.40    109.50     14 <
  14 -11  -5     27.38     10.20     82.20     14 <
  14 -11  -4    202.82    193.90    106.40     14 <
  14 -10  -7    163.38     99.90     92.80     14 <
  14  -9 -10     83.06     52.50     89.40     14 <
  14  -9  -9     47.10     39.40     85.90     14 <
  14  -8 -11    475.95    496.40    112.90     14 o
  15 -13  -2     29.76     20.80     84.90     14 <
  15 -13  -1     37.15     42.10     88.80     14 <
  15 -12  -5    304.13     79.90     92.20     14 <
  15 -12  -4    119.38    171.80     99.20     14 <
  15 -11  -7    124.43     93.00     90.10     14 <
  15 -11  -6    102.39    117.90     94.70     14 <
  15 -10  -9     41.46     84.80     90.50     14 <
 -15  12   6    288.44    358.00    106.20     15 o
 -15  13   3     41.53     19.20     80.10     15 <
 -14  10   9     63.54     71.50     86.90     15 <
 -14  11   6     18.99     -5.60     63.90     15 <
 -14  11   7     36.45     34.20     84.90     15 <
 -14  12   3    128.24    102.20     93.90     15 <
 -14  12   4    147.04    213.30     99.80     15 <
 -14  12   5     28.70     45.50     86.90     15 <
 -14  13   1    248.79    133.80     95.00     15 <
 -14  13   2     90.61     29.60     83.50     15 <
 -13   8  12     26.44      3.00     69.30     15 <
 -13   9   9    573.75    597.90    119.20     15 o
 -13   9  10    153.14     72.80     87.50     15 <
 -13  10   6     82.32     81.80     91.90     15 <
 -13  10   7     41.80     64.20     89.80     15 <
 -13  11   3   2120.80   2920.30    167.70     15 o
 -13  11   4     47.67     42.60     88.00     15 <
 -13  12   1     75.48     68.80     88.30     15 <
 -13  12   2     33.63     26.60     84.00     15 <
 -13  13  -2     34.67     47.10     84.10     15 <
 -13  13  -1     13.09     51.10     86.40     15 <
 -13  14  -3     22.19     32.80     82.70     15 <
 -12   7  12     37.75     25.60     83.30     15 <
 -12   7  13    951.00    782.40    118.80     15 o
 -12   8   9    121.62     99.40     93.20     15 <
 -12   8  10     54.81     43.90     87.80     15 <
 -12   9   6    181.17    181.60     99.70     15 <
 -12   9   7    148.36    123.70     97.50     15 <
 -12  10   4     52.66     45.50     90.20     15 <
 -12  11   1    196.75    208.90    102.70     15 <
 -12  11   2    236.21     93.70     98.10     15 <
 -12  12  -2    114.07    129.50     96.20     15 <
 -12  12  -1     82.29     53.50     86.50     15 <
 -12  13  -4     50.03     58.30     85.40     15 <
 -12  13  -3    527.02    129.70     92.50     15 <
 -11   6  12    496.81    401.90    113.00     15 o
 -11   6  13     70.36    129.90     93.30     15 <
 -11   6  14     40.56     54.40     88.50     15 <
 -11   7   9    108.59     91.90     96.40     15 <
 -11   7  10     94.22    120.50     96.10     15 <
 -11   8   6    656.83    969.40    128.50     15 o
 -11   8   7    290.27    206.20    105.50     15 <
 -11   9   4    584.48    527.80    117.00     15 o
 -11  10   1    110.31     60.70     92.70     15 <
 -11  10   2    339.16    286.80    107.80     15 <
 -11  11  -2    515.84    877.30    127.20     15 o
 -11  11  -1    779.36    837.10    125.80     15 o
 -11  12  -4    199.26    209.30    101.90     15 <
 -11  12  -3    107.83     54.50     90.10     15 <
 -11  13  -7     51.74     33.70     84.30     15 <
 -11  13  -6    185.55    144.20     91.00     15 <
 -10   4  15     75.49    -10.00     65.40     15 <
 -10   5  12    280.54    227.90    104.10     15 <
 -10   5  13     34.57      7.10     78.80     15 <
 -10   5  14     20.08     36.10     87.00     15 <
 -10   6   9     73.11     97.20     97.90     15 <
 -10   6  10    726.56    833.70    125.80     15 o
 -10   7   7    115.35     83.40     99.00     15 <
 -10   8   4    188.21    144.80    104.40     15 <
 -10   9   1   1874.40   1981.90    153.70     15 o
 -10   9   2    191.48    167.60    102.50     15 <
 -10  10  -2    430.15    566.00    124.70     15 o
 -10  10  -1    194.24    136.10    100.10     15 <
 -10  11  -4    174.82    185.70     97.40     15 <
 -10  11  -3   1142.60   1042.30    131.50     15 o
 -10  12  -7    352.44    304.20    104.80     15 <
 -10  12  -6    144.04    109.50     91.50     15 <
 -10  13  -8     22.89      6.30     70.10     15 <
  -9   4  13    263.44    126.30     94.10     15 <
  -9   4  14     81.30     25.70     85.40     15 <
  -9   5  10   1128.40    986.20    134.90     15 o
  -9   6   7    234.37    148.60    105.80     15 <
  -9   7   4    676.92    593.90    129.90     15 o
  -9   8   1     94.81    156.00    106.50     15 <
  -9   8   2   1347.60   1574.00    148.70     15 o
  -9   9  -1    225.65    189.60    105.80     15 <
  -9  10  -4    319.63    302.10    114.30     15 <
  -9  11  -7    137.57    178.10    102.00     15 <
  -9  11  -6     60.83     29.90     85.00     15 <
  -9  12  -9     75.07     68.30     88.80     15 <
  -9  12  -8    108.13    128.40     94.60     15 <
  -8   2  16    111.83     86.00     88.70     15 <
  -8   3  13    162.04    159.70     96.80     15 <
  -8   3  14    144.38    171.00     97.90     15 <
  -8   4  10   3559.10   3582.20    186.60     15 o
  -8   4  11    782.92    376.90    116.80     15 o
  -8   5   7    582.36    563.70    133.00     15 o
  -8   6   4   1347.80   1307.10    145.20     15 o
  -8   7   1   8544.20   8902.40    257.90     15 o
  -8   7   2    887.66    851.60    138.60     15 o
  -8   8  -1   1059.30    691.30    132.80     15 o
  -8   9  -4    602.77    683.50    125.60     15 o
  -8  10  -6    123.83    172.90     99.70     15 <
  -8  11  -9   1067.30    906.40    123.20     15 o
  -8  11  -8    242.75    188.00     99.90     15 <
  -8  12 -11     26.31    -10.00     63.70     15 <
  -8  12 -10     28.55     54.90     87.70     15 <
  -7   2  13    449.14    394.50    110.70     15 o
  -7   2  14    152.59    131.90     94.30     15 <
  -7   3  10    894.59    847.00    134.00     15 o
  -7   3  11    810.57    512.40    125.10     15 o
  -7   4   7   1128.60   1115.60    147.20     15 o
  -7   5   4   5343.50   6411.60    229.20     15 o
  -7   6   2   4218.90   3428.20    194.20     15 o
  -7   7  -1   7243.90   5824.00    224.50     15 o
  -7   8  -4   4510.10   5417.30    211.50     15 o
  -7   9  -6    435.53    342.20    111.60     15 o
  -7  10  -9    420.14    516.60    115.20     15 o
  -7  10  -8   1244.80   1261.20    136.40     15 o
  -7  11 -11    449.46    318.40    104.50     15 o
  -7  11 -10     80.36     82.20     90.60     15 <
  -6   0  16     85.37    104.60     94.10     15 <
  -6   2  10    203.27    251.80    114.20     15 <
  -6   2  11    581.90    663.70    126.80     15 o
  -6   3   7    922.74   1162.60    146.20     15 o
  -6   3   8    202.19    170.10    113.50     15 <
  -6   4   4   4790.10   5152.10    225.70     15 o
  -6   5   2  11707.00  10139.20    283.00     15 o
  -6   6  -1   1904.90   2416.10    184.10     15 o
  -6   7  -4   4438.40   5501.50    214.40     15 o
  -6   8  -6    602.93    572.60    127.40     15 o
  -6   9  -9    444.11    409.70    114.60     15 o
  -6   9  -8    286.41    325.90    110.50     15 <
  -6  10 -11     86.30     78.70     90.20     15 <
  -6  10 -10    107.82     53.80     86.40     15 <
  -5  -1  16     99.88     91.20     92.10     15 <
  -5   0  14     40.57     46.10     88.00     15 <
  -5   1  10    258.01    225.80    112.60     15 <
  -5   1  11   2468.80   2313.20    161.30     15 o
  -5   2   7   1282.60   1226.70    155.50     15 o
  -5   2   8    178.58    458.70    127.30     15 o
  -5   3   5  23876.00  25557.10    408.30     15 o
  -5   4   2  15152.00  15442.40    334.70     15 o
  -5   5  -1  69640.00  69733.20    641.50     15 o
  -5   7  -6    673.60    900.10    137.80     15 o
  -5   8  -9    741.16    623.90    123.70     15 o
  -5   8  -8   1330.60   1012.50    135.90     15 o
  -5   9 -11    111.06     91.10     92.90     15 <
  -5   9 -10    495.86    384.60    111.40     15 o
  -5  10 -13    156.26    103.40     90.20     15 <
  -4  -1  14     84.58      3.20     75.90     15 <
  -4  -1  15     71.18    111.30     95.40     15 <
  -4   1   8    506.65    491.50    133.30     15 o
  -4   2   5   9427.60   9884.70    283.60     15 o
  -4   3   2   3955.10   3654.10    229.90     15 o
  -4   4  -1  16392.00  17416.00    358.30     15 o
  -4   5  -3   1638.10   1715.50    173.90     15 o
  -4   6  -6   1904.50   2464.30    168.40     15 o
  -4   7  -8   3039.80   2646.50    172.20     15 o
  -4   8 -11     73.85    160.00     99.10     15 <
  -4   8 -10    373.46    174.80    101.80     15 <
  -4   9 -13     52.56     45.50     86.80     15 <
  -3  -2  14    230.42    188.40    103.80     15 <
  -3  -2  15    120.14     79.50     91.90     15 <
  -3  -1  11   1338.10   1079.00    140.50     15 o
  -3   0   8  10507.00  10554.80    279.00     15 o
  -3   1   5  11698.00  10295.70    291.40     15 o
  -3   2   2   7250.50   7859.50    307.60     15 o
  -3   4  -3   6573.20   6878.20    265.00     15 o
  -3   5  -6   6646.90   6089.00    231.10     15 o
  -3   6  -8   6224.10   5780.80    219.50     15 o
  -3   7 -11   3229.70   3163.80    174.20     15 o
  -3   7 -10    973.38    884.30    132.60     15 o
  -3   8 -13    325.59    292.00    106.10     15 <
  -2  -3  14    463.63    440.50    113.50     15 o
  -2  -3  15    678.18    527.40    118.10     15 o
  -2  -2  11    902.85    771.10    130.60     15 o
  -2  -2  12    471.65    515.20    123.50     15 o
  -2  -1   8   3294.70   2844.50    185.10     15 o
  -2   3  -3 101400.00  95933.40    753.40     15 o
  -2   4  -6   4558.60   4423.20    216.00     15 o
  -2   5  -8   3603.70   3312.20    187.00     15 o
  -2   6 -11    204.45    313.70    112.10     15 <
  -2   6 -10   2612.80   2624.60    166.40     15 o
  -2   7 -13    169.83    171.10    100.00     15 <
  -2   7 -12    227.13    103.80     95.90     15 <
  -2   8 -15    110.11     84.10     90.10     15 <
  -1  -4  14    209.58    197.00    106.10     15 <
  -1  -4  15     89.10     77.50     88.70     15 <
  -1  -4  16    270.77    325.60    108.80     15 <
  -1  -3  11    491.78    280.50    113.00     15 <
  -1  -3  12     61.95    104.20     99.20     15 <
  -1  -2   8    716.53    670.50    139.00     15 o
  -1  -2   9    103.59    115.30    112.60     15 <
  -1   2  -3   7549.90  11704.50    346.60     15 o
  -1   4  -8   7949.20   7329.60    241.30     15 o
  -1   5 -10   1422.50   1192.60    139.70     15 o
  -1   6 -13    261.62    155.30     99.40     15 <
  -1   6 -12    261.76    303.50    107.90     15 <
  -1   7 -15    123.96    130.80     96.20     15 <
   0  -4  12    741.08    760.40    128.20     15 o
   0  -2   6  22546.00  22095.30    390.60     15 o
   0   2  -5  44081.00  45310.80    536.00     15 o
   0   4 -10   2943.70   3140.70    177.60     15 o
   0   6 -15    116.34    115.70     94.70     15 <
   0   6 -14   2337.90   2310.50    156.80     15 o
   1  -6  15    100.84     80.30     91.80     15 <
   1  -6  16     50.44     20.80     81.40     15 <
   1  -5  12     70.37     57.80     92.10     15 <
   1  -5  13    172.25    157.70    102.90     15 <
   1  -4   9    110.00     89.10    105.70     15 <
   1  -3   6  28607.00  26854.20    418.50     15 o
   1  -2   3  10698.00  13976.10    366.50     15 o
   1   1  -5  85613.00  79205.40    688.90     15 o
   1   2  -8   1145.00    650.90    146.20     15 o
   1   3 -10    112.20    139.30    106.40     15 <
   1   4 -13    170.20    164.70    100.20     15 <
   1   4 -12    921.61    706.80    127.50     15 o
   1   5 -15    164.63    133.50     98.70     15 <
   1   5 -14    732.39    850.00    123.70     15 o
   1   6 -16    172.82    145.30     97.30     15 <
   2  -7  15     92.44     -3.90     66.90     15 <
   2  -6  12     84.32    113.00     97.00     15 <
   2  -6  13    180.06    207.90    101.90     15 <
   2  -5   9    417.80    554.60    127.40     15 o
   2  -5  10   1198.50   1590.10    148.60     15 o
   2  -4   6   2114.60   2458.30    188.60     15 o
   2   1  -7   2061.30   1918.30    182.20     15 o
   2   2 -10    820.94    223.50    116.90     15 <
   2   3 -12   1273.80   1038.50    132.80     15 o
   2   4 -15    100.81     76.50     90.30     15 <
   2   4 -14    379.25    271.90    109.40     15 <
   2   5 -16    328.72    388.80    109.80     15 o
   3  -7  13    144.12    127.80     97.50     15 <
   3  -7  14    202.92    204.50    100.40     15 <
   3  -6   9   2209.30   2200.90    161.70     15 o
   3  -6  10    155.67     69.60     97.20     15 <
   3  -5   7   7730.80   7048.50    242.60     15 o
   3  -4   4  23895.00  27107.40    424.40     15 o
   3  -3   1  55119.00  64334.60    641.10     15 o
   3  -2  -2   8053.70   7736.60    341.00     15 o
   3   1 -10   1566.70   1389.80    148.90     15 o
   3   2 -12    744.46    706.40    126.80     15 o
   3   3 -15    402.26    226.10    104.10     15 <
   3   3 -14    160.14    113.40     97.90     15 <
   3   4 -16    152.42    138.80     98.20     15 <
   4  -8  13    123.18    148.90     97.30     15 <
   4  -8  14    324.05    409.90    110.10     15 o
   4  -7  10    199.76    102.80     98.80     15 <
   4  -7  11    396.88    424.80    115.30     15 o
   4  -6   7   3382.00   3431.80    185.30     15 o
   4  -5   4   3091.00   2881.70    195.40     15 o
   4  -4   1  14708.00  14584.00    342.70     15 o
   4  -1  -7  22074.00  21054.40    373.30     15 o
   4   1 -12   1004.90   1181.80    137.40     15 o
   4   2 -14    983.21    619.20    122.80     15 o
   4   3 -16     57.68     38.70     84.80     15 <
   5  -9  13    172.68     91.30     89.30     15 <
   5  -9  14     68.25     49.70     88.10     15 <
   5  -8  10    472.44    387.30    114.00     15 o
   5  -8  11     57.49     16.80     85.20     15 <
   5  -7   7   3600.40   3048.90    178.70     15 o
   5  -7   8    659.03    768.70    134.30     15 o
   5  -6   4    799.82    775.50    150.00     15 o
   5  -3  -4  23491.00  24300.10    402.50     15 o
   5  -2  -7   1302.80    974.80    149.80     15 o
   5  -1  -9   3490.90   3270.10    183.20     15 o
   5   0 -12   2705.40   2820.80    169.30     15 o
   5   1 -14    456.53    375.50    114.10     15 o
   5   2 -16     90.28    114.10     93.00     15 <
   6  -9  10    287.55    205.10    105.70     15 <
   6  -9  11    563.12    674.50    118.40     15 o
   6  -9  12     38.04     93.30     93.10     15 <
   6  -8   7    767.94    546.60    128.10     15 o
   6  -8   8    137.10     96.30     95.40     15 <
   6  -7   5   2412.60   2561.00    175.70     15 o
   6  -6   2   2526.50   2749.60    189.90     15 o
   6  -5  -1  10466.00  10551.00    289.40     15 o
   6  -4  -4   1737.90   1617.20    176.00     15 o
   6  -3  -6   9192.20   8395.50    258.20     15 o
   6  -2  -9   1646.90   1205.10    147.50     15 o
   6  -1 -11    375.50    434.70    119.10     15 o
   6   0 -14    705.49    581.80    118.80     15 o
   6   1 -16    268.99    207.30    103.20     15 <
   7 -10  11    165.49    131.20     96.40     15 <
   7 -10  12     63.81    -10.00     65.50     15 <
   7  -9   8    551.50    591.90    119.70     15 o
   7  -9   9    287.44    360.40    113.70     15 o
   7  -8   5   1982.20   1703.30    155.10     15 o
   7  -7   2    687.38    793.00    143.20     15 o
   7  -6  -1   4087.10   3194.80    197.40     15 o
   7  -5  -3   5367.30   6257.00    233.80     15 o
   7  -4  -6   9015.20   8600.30    258.90     15 o
   7  -3  -9    838.69    641.00    131.90     15 o
   7  -2 -11    133.52     56.20     97.80     15 <
   7  -1 -14    125.35     88.50     94.20     15 <
   7  -1 -13     93.15     56.80     91.40     15 <
   7   0 -16     58.11     19.70     80.90     15 <
   8 -11  11    137.93    107.50     93.20     15 <
   8 -11  12     68.50     54.10     86.70     15 <
   8 -10   8    227.25     94.40     95.00     15 <
   8 -10   9    100.30     76.80     92.00     15 <
   8  -9   5    206.76    318.90    115.00     15 <
   8  -9   6    797.98    759.30    130.60     15 o
   8  -8   2   2944.80   2144.90    168.10     15 o
   8  -8   3    800.42    807.00    137.60     15 o
   8  -6  -3   2566.10   3190.70    187.90     15 o
   8  -5  -6   3977.30   3234.60    184.40     15 o
   8  -4  -8    268.24    200.00    116.50     15 <
   8  -3 -11    522.10    448.50    120.60     15 o
   8  -2 -13    129.18     34.80     90.80     15 <
   8  -1 -16     75.55    146.20     96.10     15 <
   8  -1 -15    160.34     99.00     94.00     15 <
   9 -11   9    224.98    212.00    102.70     15 <
   9 -11  10     51.79     58.40     90.80     15 <
   9 -10   6    600.16    473.20    117.40     15 o
   9  -9   3   3504.50   3457.30    185.90     15 o
   9  -7  -3   1726.50   1179.20    150.10     15 o
   9  -6  -6   5845.00   5592.30    220.10     15 o
   9  -6  -5   2937.80   3050.20    180.90     15 o
   9  -5  -8    351.97    313.50    118.80     15 <
   9  -4 -11    356.79    330.80    113.40     15 <
   9  -4 -10    577.54    407.70    119.00     15 o
   9  -3 -13     40.10     33.20     88.50     15 <
   9  -2 -15     40.69     55.30     86.50     15 <
  10 -12   9    129.09     74.80     89.70     15 <
  10 -12  10     23.01     14.00     79.30     15 <
  10 -11   6    175.44     84.70     91.00     15 <
  10 -11   7    129.79    102.00     92.00     15 <
  10 -10   3    867.04    795.80    128.50     15 o
  10 -10   4    255.81    248.10    109.90     15 <
  10  -9   1   1680.10   1694.40    148.30     15 o
  10  -8  -3   1371.40   1098.40    139.50     15 o
  10  -8  -2   1296.10   1696.90    152.20     15 o
  10  -7  -5   1933.10   1968.50    158.40     15 o
  10  -6  -8    913.91    977.50    138.40     15 o
  10  -6  -7   2176.50   2408.50    168.60     15 o
  10  -5 -10    205.90     89.00     97.90     15 <
  10  -4 -13     76.81     41.20     88.70     15 <
  10  -4 -12    233.05    238.10    108.90     15 <
  10  -3 -15    141.72    118.80     95.50     15 <
  11 -12   6    425.27    241.00    100.50     15 <
  11 -12   7    339.89    416.20    110.20     15 o
  11 -12   8     94.68    125.20     93.20     15 <
  11 -11   3    325.71    378.90    113.90     15 o
  11 -11   4     58.04     89.80     95.40     15 <
  11 -10   1    512.87    461.80    118.20     15 o
  11  -9  -2    361.13    322.40    116.20     15 <
  11  -8  -5    259.90    226.30    109.80     15 <
  11  -8  -4   1422.60   1577.60    146.70     15 o
  11  -7  -8    909.73    486.70    116.60     15 o
  11  -7  -7    107.96     49.30     96.70     15 <
  11  -6 -10    464.82    315.80    110.30     15 <
  11  -5 -13     65.01     42.70     89.00     15 <
  11  -5 -12    162.56    120.90     96.50     15 <
  11  -4 -14     88.53     98.20     94.70     15 <
  12 -13   7     53.02     57.60     89.60     15 <
  12 -12   4    249.61    238.00    104.70     15 <
  12 -12   5     21.57     38.40     85.20     15 <
  12 -11   1    101.00    107.20     97.80     15 <
  12 -11   2    263.17    189.90    104.00     15 <
  12 -10  -2   1012.60    838.40    132.70     15 o
  12 -10  -1    922.05   1187.00    139.20     15 o
  12  -9  -5    416.24    278.90    111.40     15 <
  12  -9  -4    864.10    884.70    131.30     15 o
  12  -8  -7    109.72     93.40     96.80     15 <
  12  -7 -10    102.48     77.50     94.90     15 <
  12  -7  -9    209.43    250.70    107.20     15 <
  12  -6 -12     50.69     57.70     90.60     15 <
  12  -5 -14     23.90     36.30     85.00     15 <
  13 -13   4    216.86    127.40     95.90     15 <
  13 -13   5    613.30    706.10    121.00     15 o
  13 -12   1    214.25    176.80    100.90     15 <
  13 -12   2     91.40     65.20     89.40     15 <
  13 -11  -1    144.35    101.30     97.60     15 <
  13 -10  -4    259.72    206.00    105.50     15 <
  13  -9  -7    408.34    410.80    114.70     15 o
  13  -9  -6    319.65    326.50    110.90     15 <
  13  -8  -9    197.85    118.10     95.40     15 <
  13  -7 -12     71.53     70.10     90.60     15 <
  13  -7 -11     88.33     82.10     94.10     15 <
  14 -13   2     37.50     68.50     88.40     15 <
  14 -13   3     73.49     19.50     80.90     15 <
  14 -12  -1    221.09    132.00     97.70     15 <
  14 -12   0    722.19    948.70    132.00     15 o
  14 -11  -4     55.03     39.50     91.80     15 <
  14 -11  -3    382.40    419.70    115.20     15 o
  14 -10  -7    235.30    218.70    104.30     15 <
  14 -10  -6    164.41    177.50     98.30     15 <
  14  -9  -9     52.48      6.20     75.00     15 <
  14  -9  -8     46.60     70.80     90.80     15 <
  14  -8 -11    485.94    400.00    112.90     15 o
  15 -13  -1    105.60     91.90     91.50     15 <
  15 -13   0     44.42     51.50     87.00     15 <
  15 -12  -3     31.80     50.50     87.50     15 <
  15 -12  -2    218.99    414.40    112.00     15 o
  15 -11  -6     75.62     24.30     85.20     15 <
  15 -11  -5     37.24     31.60     86.40     15 <
  15 -10  -9     32.15     55.00     87.50     15 <
  15 -10  -8    307.43    464.30    112.80     15 o
  15  -9 -10     17.93     -9.00     66.80     15 <
 -15  12   5    250.72    293.00    103.70     16 <
 -15  12   6    171.22    245.30    101.30     16 <
 -15  13   2     37.25     79.30     89.30     16 <
 -15  13   3     21.70     34.20     82.70     16 <
 -14  10   8     39.42     17.20     80.50     16 <
 -14  10   9     81.69     -3.80     64.40     16 <
 -14  11   5    243.34    292.50    107.10     16 <
 -14  11   6     27.73     59.30     87.10     16 <
 -14  12   2     61.69     73.40     90.80     16 <
 -14  12   3    177.93    129.70     95.00     16 <
 -14  13   1    563.81    428.70    112.50     16 o
 -13   8  11    143.36    136.80     94.90     16 <
 -13   8  12     42.54     36.40     84.20     16 <
 -13   9   8     20.00     52.10     87.80     16 <
 -13   9   9   1257.70   1474.40    139.00     16 o
 -13  10   5    104.13    107.40     93.10     16 <
 -13  10   6    151.00     90.40     91.30     16 <
 -13  11   2    432.21    441.70    113.70     16 o
 -13  11   3   1371.20   1437.60    143.10     16 o
 -13  12   1    157.12    130.00     98.10     16 <
 -13  13  -3     44.57     44.30     85.10     16 <
 -13  13  -2     45.87     42.70     85.60     16 <
 -12   7  11    138.07    124.30     93.10     16 <
 -12   7  12     26.28     52.10     86.90     16 <
 -12   7  13    920.69    773.40    120.20     16 o
 -12   8   8    388.59    150.80    100.10     16 <
 -12   8   9    109.01    118.00     93.20     16 <
 -12   8  10    281.09    292.80    106.60     16 <
 -12   9   5    382.05    371.60    113.30     16 o
 -12   9   6    192.95    196.30    102.80     16 <
 -12  10   3    173.01    189.80    103.30     16 <
 -12  11   1    257.59    195.00    103.50     16 <
 -12  12  -3     98.93     93.60     90.80     16 <
 -12  12  -2    164.23    171.30     99.30     16 <
 -12  13  -5     31.64      9.90     77.90     16 <
 -12  13  -4    232.72    159.80     94.80     16 <
 -11   6  12    308.27    289.70    107.60     16 <
 -11   6  13     57.29     77.60     89.30     16 <
 -11   7   9     23.74     21.40     84.20     16 <
 -11   7  10    170.09     77.70     91.40     16 <
 -11   8   6    809.01    728.00    123.40     16 o
 -11   9   3    170.25    135.90    102.30     16 <
 -11  10   1    432.46    371.70    112.40     16 o
 -11  11  -3    410.75    541.10    121.60     16 o
 -11  11  -2    384.07    368.80    116.10     16 o
 -11  12  -5    343.85    270.20    105.00     16 <
 -11  12  -4    445.16    372.70    108.80     16 o
 -11  13  -8    278.70    322.70    104.50     16 o
 -11  13  -7     61.02    156.50     96.40     16 <
 -10   4  15     33.33      0.10     65.60     16 <
 -10   5  12    263.63    169.90    101.60     16 <
 -10   5  13     44.00    104.40     96.20     16 <
 -10   6   9    103.63    103.60     98.00     16 <
 -10   6  10   1182.70   1103.40    133.10     16 o
 -10   7   6     90.63     66.00     96.00     16 <
 -10   7   7    162.74    108.30    100.00     16 <
 -10   8   3    341.07    330.60    116.20     16 <
 -10   8   4    574.29    344.00    113.70     16 o
 -10   9   1   3370.20   3079.30    174.80     16 o
 -10  10  -2    292.42    382.00    115.70     16 o
 -10  11  -5    133.47     90.00     93.50     16 <
 -10  11  -4     58.51     38.50     88.40     16 <
 -10  12  -8    200.27    181.20    101.50     16 <
 -10  12  -7    348.71    237.40    103.10     16 <
  -9   3  15    230.99    194.60     98.70     16 <
  -9   4  12    215.24    266.70    107.00     16 <
  -9   4  13    184.29    137.50     97.70     16 <
  -9   5   9    218.10    230.60    110.50     16 <
  -9   5  10   1590.40   1517.00    146.30     16 o
  -9   6   6   5287.50   6725.60    229.00     16 o
  -9   6   7    497.51    383.80    120.10     16 o
  -9   7   3    165.08    180.10    112.50     16 <
  -9   7   4    661.74    694.30    131.20     16 o
  -9   8   1    198.17    116.10    107.30     16 <
  -9   9  -2   1070.20   1068.60    139.80     16 o
  -9  10  -5    713.54    790.60    127.60     16 o
  -9  10  -4    491.37    467.50    117.20     16 o
  -9  11  -8    302.99    160.50     97.60     16 <
  -9  11  -7     98.37    154.50     96.50     16 <
  -9  12 -10     26.55     28.80     82.00     16 <
  -9  12  -9    248.83    170.20     97.30     16 <
  -8   2  16    147.40     95.40     91.90     16 <
  -8   3  12    276.07    381.40    113.90     16 o
  -8   3  13     54.96     48.80     88.00     16 <
  -8   3  14     75.95     93.90     88.80     16 <
  -8   4   9   2739.90   2507.30    166.10     16 o
  -8   4  10   2961.80   3083.50    178.40     16 o
  -8   5   6   6338.20   6578.50    233.30     16 o
  -8   5   7   1276.10   1175.10    144.00     16 o
  -8   6   4   1067.00    761.50    136.20     16 o
  -8   7   1   8527.90   8360.50    253.30     16 o
  -8   8  -2   2807.60   2596.70    171.70     16 o
  -8   9  -5    165.48    228.20    109.70     16 <
  -8   9  -4    500.71    735.00    127.10     16 o
  -8  10  -7    690.11    592.00    121.00     16 o
  -8  11 -10    293.22    271.10    101.60     16 <
  -8  11  -9   1690.90   1398.20    137.30     16 o
  -8  12 -11     61.12    120.80     90.50     16 <
  -7   2  13    476.89    349.60    109.20     16 o
  -7   2  14     95.61    113.30     94.20     16 <
  -7   3  10   1579.00   1049.80    138.10     16 o
  -7   4   7   1357.10   1053.80    143.40     16 o
  -7   5   4   4236.60   4416.60    207.70     16 o
  -7   6   1   2852.20   3002.60    188.10     16 o
  -7   7  -2    630.09    631.80    141.00     16 o
  -7   8  -5   2577.10   3517.40    185.30     16 o
  -7   8  -4   2787.90   4026.60    191.70     16 o
  -7   9  -7   1684.20   1700.00    148.10     16 o
  -7  10 -10     49.13     57.40     88.80     16 <
  -7  10  -9    605.56    452.10    116.40     16 o
  -7  11 -12    187.30     -2.90     63.70     16 <
  -7  11 -11    696.69    560.50    114.30     16 o
  -6   0  16    115.79    108.70     94.20     16 <
  -6   2  10    189.50    291.60    118.90     16 <
  -6   2  11    339.75    372.30    118.90     16 o
  -6   3   7    632.02    587.10    139.30     16 o
  -6   4   4   2920.10   2462.80    190.00     16 o
  -6   5   1  16969.00  17184.20    350.50     16 o
  -6   6  -2   4293.80   5421.10    226.20     16 o
  -6   7  -4   2239.70   2102.90    164.90     16 o
  -6   8  -7   1098.40   1331.90    144.00     16 o
  -6   9 -10    130.41    152.60    101.30     16 <
  -6   9  -9    758.65    549.70    120.70     16 o
  -6  10 -12    283.17    260.80    102.10     16 <
  -6  10 -11    101.72    102.00     92.90     16 <
  -5   0  14     24.74      8.80     81.00     16 <
  -5   1  10    500.20    590.60    129.30     16 o
  -5   1  11   1952.10   2145.80    159.50     16 o
  -5   2   7    654.98    674.10    151.40     16 o
  -5   3   4  30213.00  30632.50    441.70     16 o
  -5   5  -1 114820.00 108828.00    796.70     16 o
  -5   6  -4    851.84    801.90    150.00     16 o
  -5   7  -7   4952.90   5231.20    210.50     16 o
  -5   7  -6   1437.90   1680.40    155.10     16 o
  -5   8  -9    895.60    861.60    127.80     16 o
  -5   9 -12     41.23    -10.00     67.80     16 <
  -5   9 -11     81.78     67.20     91.70     16 <
  -5  10 -13     96.99     21.30     81.40     16 <
  -4  -1  14     62.17      7.70     80.10     16 <
  -4  -1  15    105.85     60.00     89.10     16 <
  -4   1   8    916.90   1173.10    155.80     16 o
  -4   2   5  18409.00  19300.60    367.20     16 o
  -4   4  -1  15507.00  15411.00    350.70     16 o
  -4   5  -4   7065.50   7388.10    258.80     16 o
  -4   6  -6   3280.80   3141.20    186.10     16 o
  -4   7  -9    373.91    184.10    111.90     16 <
  -4   8 -12    702.74    562.60    117.10     16 o
  -4   8 -11     31.33     29.80     86.00     16 <
  -4   9 -14     71.76     39.80     85.30     16 <
  -4   9 -13     71.34     48.60     87.20     16 <
  -3  -2  14     84.46     66.50     90.90     16 <
  -3  -2  15    194.66    155.30     99.70     16 <
  -3  -1  11    576.58    605.70    128.80     16 o
  -3  -1  12    289.58    209.60    109.20     16 <
  -3   0   8  10684.00  10178.60    276.80     16 o
  -3   1   5   8928.90   8306.20    273.70     16 o
  -3   2   2   9379.30  10396.20    342.70     16 o
  -3   3  -1  48125.00  51340.60    584.60     16 o
  -3   5  -6   3166.70   3279.60    192.60     16 o
  -3   6  -9    682.55   1126.60    142.50     16 o
  -3   7 -11   2667.00   2384.00    164.20     16 o
  -3   8 -14     47.15    131.30     95.50     16 <
  -3   8 -13    224.17    264.40    104.10     16 <
  -2  -3  14   1027.00    909.40    127.10     16 o
  -2  -3  15    660.65    821.30    123.20     16 o
  -2  -3  16     51.57     26.40     84.10     16 <
  -2  -2  11   1459.90   1276.50    139.90     16 o
  -2  -2  12    812.81    615.40    127.90     16 o
  -2  -1   8   5043.80   5065.30    219.40     16 o
  -2   4  -6   2823.40   4409.10    215.50     16 o
  -2   5  -9   1701.50   1852.50    158.20     16 o
  -2   5  -8  10106.00  10063.70    271.30     16 o
  -2   6 -11    141.26    200.60    106.00     16 <
  -2   7 -14    153.15    150.00     97.80     16 <
  -2   7 -13    119.70    146.20    100.10     16 <
  -2   8 -15     77.28    132.20     94.60     16 <
  -1  -4  15    105.77     86.70     92.60     16 <
  -1  -4  16    146.73    151.30     97.30     16 <
  -1  -3  12    185.40     99.50     99.80     16 <
  -1  -3  13    798.29    688.70    123.90     16 o
  -1  -2   9    197.04    172.70    121.90     16 <
  -1   2  -3  12428.00  12918.40    363.90     16 o
  -1   3  -6  34968.00  32931.10    455.80     16 o
  -1   4  -8   2161.10   2038.20    168.60     16 o
  -1   5 -11    524.62    606.60    128.20     16 o
  -1   6 -13    385.90    335.90    110.00     16 o
  -1   7 -15    272.60    214.70    103.60     16 <
   0  -4  12   1482.60   1273.80    138.90     16 o
   0  -4  13    534.36    566.60    120.20     16 o
   0  -2   6  26079.00  26278.70    416.00     16 o
   0   4 -11   1947.00   1728.10    154.10     16 o
   0   4 -10   9470.20   8505.80    249.60     16 o
   0   6 -16    457.46    279.00    105.60     16 <
   0   6 -15     69.53     42.00     89.90     16 <
   1  -6  16     18.47      0.40     67.80     16 <
   1  -5  12    206.31    167.20    106.40     16 <
   1  -5  13    247.46    175.50    102.50     16 <
   1  -5  14    837.29   1073.70    129.90     16 o
   1  -4   9   1179.50    953.70    141.10     16 o
   1  -4  10    688.24    760.80    132.20     16 o
   1  -3   6  33338.00  31263.10    445.10     16 o
   1   1  -5  90025.00  85398.70    711.30     16 o
   1   2  -8   3632.50   3579.70    198.50     16 o
   1   3 -10    842.49    977.40    138.20     16 o
   1   4 -13    127.57    120.80    101.80     16 <
   1   4 -12   1530.90   1341.40    141.20     16 o
   1   5 -15    211.75    113.60     95.90     16 <
   2  -6  13    206.78    131.10     98.60     16 <
   2  -6  14    131.23    -10.00     68.30     16 <
   2  -5  10    644.34    650.10    126.70     16 o
   2  -4   7   7961.00   9795.40    271.70     16 o
   2   2 -10    496.12    423.70    127.00     16 o
   2   3 -13   3586.50   3518.40    179.00     16 o
   2   3 -12   2444.80   2237.70    160.80     16 o
   2   4 -15    246.37    169.80    100.50     16 <
   2   4 -14    317.43    268.80    109.40     16 <
   3  -7  13     82.16    135.70     94.20     16 <
   3  -7  14     73.03     80.60     89.80     16 <
   3  -7  15     78.03    112.70     93.50     16 <
   3  -6  10    500.71    482.30    122.00     16 o
   3  -6  11    247.37    273.90    110.10     16 <
   3  -5   7   9843.00   9428.70    265.30     16 o
   3  -4   4  32514.00  32994.90    463.00     16 o
   3  -3   1  40499.00  44978.60    550.80     16 o
   3   1 -10   1465.20   2086.60    163.70     16 o
   3   2 -12    836.92    894.60    132.10     16 o
   3   3 -15    232.40    227.90    106.60     16 <
   3   3 -14    178.08    186.30    102.30     16 <
   3   4 -16    276.04    197.40    101.00     16 <
   4  -8  14    406.96    377.10    110.00     16 o
   4  -8  15    256.75    263.20    105.30     16 <
   4  -7  11    123.39    148.10     98.40     16 <
   4  -7  12    335.84    362.50    111.60     16 o
   4  -6   7   5290.10   5603.00    217.80     16 o
   4  -6   8    229.88    311.90    121.00     16 <
   4  -5   5   3090.90   4503.40    215.80     16 o
   4  -2  -4  42548.00  40874.30    509.40     16 o
   4  -1  -7  20773.00  22462.00    384.80     16 o
   4   1 -12   1317.40   1565.80    145.90     16 o
   4   2 -15    537.74    438.90    114.30     16 o
   4   2 -14    671.18    724.20    122.60     16 o
   4   3 -16     20.02     21.60     83.20     16 <
   5  -9  14     97.55    102.20     93.00     16 <
   5  -8  11     49.36     10.40     81.00     16 <
   5  -8  12     40.31     46.10     88.40     16 <
   5  -7   8   1036.50   1162.70    142.70     16 o
   5  -6   5   8100.60   6238.00    235.70     16 o
   5  -5   2   4692.50   4886.10    230.70     16 o
   5  -4  -1  12623.00  13536.10    327.80     16 o
   5  -3  -4  24578.00  24531.40    403.90     16 o
   5  -1  -9   9810.20   9286.90    259.70     16 o
   5   0 -12   2956.90   2659.80    166.90     16 o
   5   1 -14    603.83    482.50    118.70     16 o
   5   2 -16    129.73     83.60     91.80     16 <
   6  -9  11    736.70    647.70    118.70     16 o
   6  -9  12    111.53    -10.00     66.80     16 <
   6  -9  13    390.82    504.00    114.90     16 o
   6  -8   8    626.38    666.30    126.10     16 o
   6  -8   9    398.05    301.70    112.90     16 <
   6  -7   5   6249.40   5430.70    213.80     16 o
   6  -7   6   2374.30   2435.20    176.00     16 o
   6  -6   2   3051.70   3587.80    201.30     16 o
   6  -5  -1  21049.00  18850.40    365.70     16 o
   6  -3  -6   5419.50   4513.60    213.80     16 o
   6  -2  -9   3008.60   2455.30    173.70     16 o
   6  -1 -11    813.13    751.00    129.70     16 o
   6   0 -14    750.03    631.40    118.40     16 o
   6   1 -16    275.17    233.50    103.80     16 <
   7 -10  12     25.94     -5.30     64.70     16 <
   7 -10  13     89.24     38.40     84.40     16 <
   7  -9   9    101.98     80.00     95.60     16 <
   7  -9  10    339.97    377.00    113.80     16 o
   7  -8   6   2418.20   3098.70    178.20     16 o
   7  -7   3   1638.90   1667.40    157.10     16 o
   7  -5  -3   2001.80   2220.60    175.90     16 o
   7  -4  -6  10297.00   9514.30    267.50     16 o
   7  -3  -8    512.13    458.70    132.40     16 o
   7  -2 -11    216.25    172.90    108.00     16 <
   7  -1 -14     56.09     55.70     90.50     16 <
   7  -1 -13    212.79    168.50    105.30     16 <
   7   0 -16     53.55     46.60     86.30     16 <
   8 -11  12    195.57    266.80    101.40     16 <
   8 -10   9    120.73     97.30     96.00     16 <
   8 -10  10    489.99    502.50    113.40     16 o
   8  -9   6   1047.40   1164.90    136.50     16 o
   8  -9   7    170.81    137.40    102.90     16 <
   8  -8   3    713.91    765.00    134.90     16 o
   8  -8   4    262.67    101.30    105.80     16 <
   8  -6  -3   4978.50   4545.70    208.90     16 o
   8  -5  -5  11720.00  12546.90    299.80     16 o
   8  -4  -8    322.85    227.90    116.20     16 <
   8  -3 -11    403.18    251.50    112.60     16 <
   8  -3 -10    488.61    363.40    119.00     16 o
   8  -2 -13    142.28    164.30    102.70     16 <
   8  -1 -16    100.15     47.50     86.40     16 <
   8  -1 -15    178.72     91.90     93.50     16 <
   9 -11  10     22.62     16.70     81.30     16 <
   9 -11  11    139.94    133.70     95.10     16 <
   9 -10   7    463.43    382.80    115.70     16 o
   9 -10   8    239.71    215.90    107.40     16 <
   9  -9   4    769.41    618.50    126.60     16 o
   9  -8   1    285.34    192.30    112.10     16 <
   9  -7  -2   1607.70   1886.20    161.20     16 o
   9  -6  -5   2003.00   2141.90    163.90     16 o
   9  -5  -8    676.68    776.50    135.10     16 o
   9  -5  -7   5546.90   5517.80    216.90     16 o
   9  -4 -10    318.05    272.30    109.70     16 <
   9  -3 -13     14.01     38.80     90.30     16 <
   9  -3 -12   1258.00   1039.40    134.50     16 o
   9  -2 -15     37.38     37.50     85.90     16 <
  10 -12  10     45.94      2.80     71.70     16 <
  10 -11   7    450.35    316.10    108.80     16 <
  10 -11   8     70.75    -10.00     66.60     16 <
  10 -10   4    354.38    316.70    114.50     16 <
  10 -10   5    348.91    180.90    104.00     16 <
  10  -9   1   1982.20   1746.50    152.50     16 o
  10  -9   2    266.41    204.50    109.10     16 <
  10  -8  -2   2789.10   2669.70    173.70     16 o
  10  -8  -1   1735.90   1672.00    152.70     16 o
  10  -7  -5   2604.60   2199.20    166.50     16 o
  10  -7  -4    881.56    858.60    137.60     16 o
  10  -6  -7   1943.40   1852.70    158.20     16 o
  10  -5 -10     36.59    -10.00     72.40     16 <
  10  -4 -13    121.62     48.00     91.20     16 <
  10  -4 -12    230.77    169.10    105.40     16 <
  10  -3 -15     74.71     47.60     87.20     16 <
  10  -3 -14    228.74    176.00     99.80     16 <
  11 -12   8     63.51     93.90     91.90     16 <
  11 -12   9    197.98    143.00     92.80     16 <
  11 -11   4    152.58     39.10     93.80     16 <
  11 -11   5     18.17     15.20     82.00     16 <
  11 -10   1    731.34    562.30    122.20     16 o
  11 -10   2    175.36    159.90    102.50     16 <
  11  -9  -1    224.74    119.00     99.90     16 <
  11  -8  -4   1601.90   1794.50    152.90     16 o
  11  -7  -7     49.40     46.90     94.80     16 <
  11  -6 -10    623.19    550.00    118.00     16 o
  11  -6  -9    772.11    727.50    125.40     16 o
  11  -5 -12    177.11     66.00     92.70     16 <
  11  -4 -14    113.95    115.30     96.80     16 <
  12 -12   5     18.40     22.80     84.10     16 <
  12 -12   6     26.63     37.00     85.30     16 <
  12 -11   2    243.32    240.00    107.40     16 <
  12 -11   3    939.93   1073.10    133.00     16 o
  12 -10  -1    799.71    627.90    123.80     16 o
  12 -10   0     56.95     48.50     95.60     16 <
  12  -9  -4    602.65    595.40    121.80     16 o
  12  -9  -3    364.66    379.70    115.70     16 o
  12  -8  -7    374.32    311.90    113.60     16 <
  12  -8  -6     60.25     53.60     91.40     16 <
  12  -7  -9    161.30    126.10     98.90     16 <
  12  -6 -12    136.16     82.30     90.50     16 <
  12  -6 -11     81.90     77.80     91.30     16 <
  12  -5 -14     48.94     44.60     88.90     16 <
  13 -13   6     82.70    116.40     93.60     16 <
  13 -12   2     70.85     63.40     89.40     16 <
  13 -12   3     36.09     32.30     82.30     16 <
  13 -12   4     62.97     67.20     91.30     16 <
  13 -11   0    952.83   1114.70    134.30     16 o
  13 -10  -3    133.55    125.60    101.10     16 <
  13  -9  -6    280.08    270.80    108.70     16 <
  13  -9  -5    635.80    682.50    126.70     16 o
  13  -8  -9     87.08     62.70     90.00     16 <
  13  -8  -8    111.14     97.20     97.40     16 <
  13  -7 -11     96.10    166.90     98.60     16 <
  13  -6 -13     38.11    -10.00     68.10     16 <
  14 -13   3     68.29     67.30     88.60     16 <
  14 -13   4     46.92    -10.00     65.30     16 <
  14 -12   0    991.73    746.80    127.30     16 o
  14 -12   1    458.69    474.90    115.70     16 o
  14 -11  -3    442.79    411.40    118.90     16 o
  14 -11  -2    102.06    145.50     99.30     16 <
  14 -10  -6    159.68    174.70    100.50     16 <
  14 -10  -5     97.45    113.00     95.10     16 <
  14  -9  -8     19.15     36.00     86.50     16 <
  14  -8 -11    498.16    523.40    117.50     16 o
  14  -8 -10    197.29    205.70    102.50     16 <
  15 -13   1     13.45     -1.60     66.50     16 <
  15 -13   2     19.76     -2.80     64.50     16 <
  15 -12  -2    199.65    186.10    101.60     16 <
  15 -12  -1    196.42    190.00    100.40     16 <
  15 -11  -5     33.80     28.30     86.80     16 <
  15 -11  -4     42.76     61.20     92.20     16 <
  15 -10  -8    326.64    456.00    114.30     16 o
  15 -10  -7     40.93    -10.00     67.30     16 <
  15  -9 -10      3.67     36.00     85.60     16 <
  16 -12  -4     47.75     22.70     85.20     16 <
  16 -11  -6     63.03     48.90     90.70     16 <
 -15  11   7     62.30     71.30     87.30     17 <
 -15  12   4    206.15    284.20    106.10     17 <
 -15  12   5    233.19    159.60     94.50     17 <
 -15  13   1     19.63     75.90     89.10     17 <
 -15  13   2     24.34     29.80     83.60     17 <
 -14   9  10     61.47    114.40     91.80     17 <
 -14  10   7    219.63    288.10    107.10     17 <
 -14  10   8     16.23     39.50     84.20     17 <
 -14  11   4    101.31     66.80     91.30     17 <
 -14  11   5     68.40     57.90     89.60     17 <
 -14  12   1    254.72    204.40    102.40     17 <
 -14  12   2     30.75      4.70     74.70     17 <
 -14  13  -2     53.99     76.30     90.00     17 <
 -14  13  -1    210.76    204.50     98.20     17 <
 -13   8  10    114.97     89.70     91.70     17 <
 -13   8  11    132.10    114.10     93.20     17 <
 -13   8  12     72.38     35.60     83.10     17 <
 -13   9   7    618.27    656.40    121.90     17 o
 -13   9   8     51.60     16.40     83.70     17 <
 -13   9   9   1131.50   1200.80    133.40     17 o
 -13  10   4    254.56    315.00    110.00     17 <
 -13  10   5    278.51    217.40    104.30     17 <
 -13  11   1    380.75    363.70    109.60     17 o
 -13  11   2    276.41    218.90    105.90     17 <
 -13  12  -1    143.58    124.60     98.10     17 <
 -13  13  -4    157.27     22.60     83.10     17 <
 -13  13  -3     42.85    -10.00     65.50     17 <
 -12   7  11     54.31     69.40     89.90     17 <
 -12   7  12      9.40     25.20     82.00     17 <
 -12   8   8     68.34     72.00     91.00     17 <
 -12   8   9    107.63     60.30     89.00     17 <
 -12   9   5    271.16    223.20    107.10     17 <
 -12  10   2   1318.70   1526.90    144.80     17 o
 -12  11  -1     60.94     68.20     93.30     17 <
 -12  12  -4    311.35    258.50    102.20     17 <
 -12  12  -3     57.44     36.00     84.50     17 <
 -12  13  -7     93.06    101.00     89.20     17 <
 -12  13  -6     65.29     35.70     84.80     17 <
 -11   5  14    170.79     55.40     92.40     17 <
 -11   6  11     78.69     60.80     90.20     17 <
 -11   6  12    463.40    421.50    114.80     17 o
 -11   7   8    780.82    795.70    126.50     17 o
 -11   7   9     65.10     74.60     92.70     17 <
 -11   8   5    442.00    377.90    114.80     17 o
 -11   8   6    485.76    522.40    118.90     17 o
 -11   9   2    212.36    180.20    102.80     17 <
 -11   9   3    115.72    120.60     99.70     17 <
 -11  10  -1    250.87    337.40    113.20     17 <
 -11  11  -4     46.73     47.90     89.40     17 <
 -11  11  -3    197.33    274.90    108.50     17 <
 -11  12  -6    179.45     90.50     94.00     17 <
 -11  13  -8    211.00    123.40     91.60     17 <
 -10   4  15     20.85     16.00     81.70     17 <
 -10   5  11   1062.90   1263.90    138.10     17 o
 -10   5  12    320.22    208.40    104.40     17 <
 -10   5  13     83.01    -10.00     68.00     17 <
 -10   6   8   1413.60   1794.30    151.40     17 o
 -10   6   9     40.72     61.50     94.30     17 <
 -10   7   5   1493.50   1821.70    154.30     17 o
 -10   7   6    101.81     23.30     90.60     17 <
 -10   8   2   2142.10   2549.80    167.30     17 o
 -10   8   3    144.29     70.20     98.40     17 <
 -10   9  -1   2091.30   2258.30    160.70     17 o
 -10  10  -3    903.11   1014.90    129.30     17 o
 -10  11  -6     95.61    112.70     94.80     17 <
 -10  11  -5    268.13    139.60     99.10     17 <
 -10  12  -9     90.54     71.60     89.10     17 <
 -10  12  -8    134.26     68.90     91.00     17 <
  -9   3  15    203.21    109.80     91.70     17 <
  -9   4  12    219.48    197.10    101.70     17 <
  -9   4  13    300.26    101.70     94.70     17 <
  -9   5   9    664.99    761.60    128.00     17 o
  -9   6   6   5090.40   5655.90    213.60     17 o
  -9   7   3    341.53    237.50    116.50     17 <
  -9   9  -3   3737.50   2746.00    171.70     17 o
  -9  10  -6    257.01    315.90    113.50     17 <
  -9  10  -5    729.28    841.40    125.80     17 o
  -9  11  -9    279.47    297.10    104.20     17 <
  -9  11  -8    119.72     95.20     93.00     17 <
  -9  12 -10     47.49     39.50     84.00     17 <
  -8   2  16    136.59     62.20     89.10     17 <
  -8   3  12     71.00    108.80     99.70     17 <
  -8   3  13    106.42    113.90     92.70     17 <
  -8   3  14    127.20    123.40     93.40     17 <
  -8   4   9   1343.60   1097.00    141.90     17 o
  -8   4  10   6635.10   6053.00    217.30     17 o
  -8   5   6   3967.10   3779.40    190.00     17 o
  -8   6   3   6599.40   7039.70    238.40     17 o
  -8   8  -3    616.97    611.50    127.00     17 o
  -8   9  -6   1197.60   1501.50    143.60     17 o
  -8   9  -5    873.63    446.00    119.30     17 o
  -8  10  -8    152.80    213.10    105.00     17 <
  -8  11 -11    126.24    116.60     91.80     17 <
  -8  11 -10     79.18    119.90     91.60     17 <
  -7   2  13    290.20    315.20    107.90     17 <
  -7   2  14     38.53     55.40     89.90     17 <
  -7   3   9   2132.30   2123.10    159.80     17 o
  -7   3  10   1137.20   1200.70    137.70     17 o
  -7   4   6  12052.00  12291.40    291.40     17 o
  -7   4   7   1850.80   1695.30    157.40     17 o
  -7   5   3   2508.30   2417.50    183.70     17 o
  -7   7  -3   2792.40   2827.60    173.90     17 o
  -7   7  -2    649.68    631.50    135.30     17 o
  -7   8  -5   1906.10   2288.50    165.40     17 o
  -7   9  -8    833.67    765.40    126.90     17 o
  -7  10 -11    118.36    119.00     92.60     17 <
  -7  10 -10     27.19     32.80     85.10     17 <
  -7  11 -12     25.39      6.90     73.30     17 <
  -6   0  16    317.43    268.70    105.10     17 <
  -6   2  10    294.08    509.30    126.00     17 o
  -6   2  11    689.33    426.00    118.60     17 o
  -6   3   7    822.34    898.40    144.40     17 o
  -6   4   4    813.12    730.40    158.40     17 o
  -6   5   1  12130.00  10842.00    291.40     17 o
  -6   6  -2   2578.00   2574.10    183.20     17 o
  -6   7  -5   3203.40   3798.50    189.20     17 o
  -6   8  -8    210.24    217.30    110.10     17 <
  -6   8  -7   1056.10   1112.80    140.70     17 o
  -6   9 -10    101.05     91.80     94.80     17 <
  -6  10 -13    130.26     64.00     89.50     17 <
  -6  10 -12    277.61    182.60    100.60     17 <
  -5   0  14     41.95     -2.00     67.50     17 <
  -5   1  10   1383.30   1007.40    137.20     17 o
  -5   1  11   2668.20   2597.00    167.20     17 o
  -5   2   7   1004.60   1118.70    160.70     17 o
  -5   3   4  23651.00  24160.60    403.00     17 o
  -5   4   1  20943.00  19439.90    374.90     17 o
  -5   5  -2   4943.30   5287.90    234.90     17 o
  -5   6  -5   6231.50   6264.40    230.50     17 o
  -5   7  -7   4496.90   4492.60    201.30     17 o
  -5   8 -10    254.53    206.40    106.50     17 <
  -5   9 -13    164.32    117.80     92.40     17 <
  -5   9 -12    150.38     95.30     91.90     17 <
  -4  -1  14     77.55     40.20     87.90     17 <
  -4  -1  15     36.69    -10.00     67.80     17 <
  -4   1   8    725.08    853.80    148.70     17 o
  -4   5  -4   3317.90   3552.10    206.20     17 o
  -4   6  -7   4323.00   4774.30    206.90     17 o
  -4   7 -10    464.82    364.10    114.90     17 o
  -4   7  -9    170.05     94.10    101.70     17 <
  -4   8 -12    127.45    118.50     94.20     17 <
  -4   9 -14     28.74     46.70     84.30     17 <
  -3  -2  14    434.60    299.40    112.00     17 <
  -3  -2  15    137.31     69.70     91.70     17 <
  -3  -2  16     99.88    134.10     95.20     17 <
  -3  -1  11   1227.80    923.00    135.40     17 o
  -3  -1  12    196.15    153.70    103.00     17 <
  -3   0   8  14872.00  16268.80    333.60     17 o
  -3   1   5  13429.00  13144.00    323.30     17 o
  -3   3  -1  51414.00  52984.00    591.20     17 o
  -3   4  -4  18443.00  18819.60    366.60     17 o
  -3   5  -7  11531.00  12137.30    291.90     17 o
  -3   6  -9    345.67    323.70    118.20     17 <
  -3   7 -12    111.33    115.60     97.70     17 <
  -3   8 -15     43.90     43.80     87.90     17 <
  -3   8 -14     82.63     97.60     91.20     17 <
  -2  -3  15    540.04    434.50    115.60     17 o
  -2  -3  16     35.61     16.70     81.50     17 <
  -2  -3  17     69.17    -10.00     65.40     17 <
  -2  -2  12    320.42    564.00    124.90     17 o
  -2  -2  13    302.19    247.90    110.30     17 <
  -2  -1   8   4551.00   4311.10    208.20     17 o
  -2  -1   9   4982.00   4823.50    207.30     17 o
  -2   4  -6   4014.40   4014.90    211.90     17 o
  -2   5  -9    300.01    155.90    110.70     17 <
  -2   6 -12     43.45     73.10     95.40     17 <
  -2   6 -11     51.43     63.60     94.90     17 <
  -2   7 -14    138.11     97.30     91.00     17 <
  -1  -4  15    190.05    164.10    101.50     17 <
  -1  -4  16    163.54    178.40     99.90     17 <
  -1  -3  12    326.87    222.50    110.90     17 <
  -1  -3  13    802.09    690.60    128.80     17 o
  -1  -2   9    994.94    851.40    146.20     17 o
  -1  -1   6  26477.00  25977.80    414.00     17 o
  -1   3  -6  29610.00  29713.90    438.10     17 o
  -1   4  -9    496.16    476.30    128.50     17 o
  -1   5 -11    511.12    379.50    120.40     17 o
  -1   6 -14     83.62     81.20     92.50     17 <
  -1   6 -13    147.71     89.10     95.70     17 <
   0  -4  13    489.06    498.70    120.60     17 o
   0  -4  14   1052.30    777.90    127.70     17 o
   0  -2   6  16359.00  17054.40    346.60     17 o
   0   2  -6  56957.00  53962.10    571.60     17 o
   0   4 -11   1824.30   1455.90    146.50     17 o
   0   6 -16    235.97    194.90    104.00     17 <
   0   6 -15    145.53     98.60     91.90     17 <
   1  -5  13    177.24    264.60    108.50     17 <
   1  -5  14    847.84    766.80    127.90     17 o
   1  -5  15     83.92     31.00     89.30     17 <
   1  -4  10   1089.20    900.40    134.40     17 o
   1  -4  11   2534.80   2184.80    160.00     17 o
   1  -3   7   8276.70   8058.80    258.00     17 o
   1   1  -5 103270.00 100999.00    769.20     17 o
   1   2  -8    775.84    687.50    146.70     17 o
   1   3 -11    531.82    393.60    118.00     17 o
   1   3 -10    358.59    278.80    114.90     17 <
   1   4 -13    140.82     68.30     94.00     17 <
   1   5 -16     51.66     -7.90     67.50     17 <
   1   5 -15    322.56    256.30    105.00     17 <
   2  -6  14    124.49     60.60     91.80     17 <
   2  -6  15     88.35     92.40     94.70     17 <
   2  -5  10    866.84    825.30    130.90     17 o
   2  -5  11    132.10    201.60    105.90     17 <
   2  -4   7   6159.80   5581.00    224.30     17 o
   2  -3   4  52335.00  53489.50    572.40     17 o
   2  -2   1   8871.10   9674.00    372.00     17 o
   2   1  -8   4023.50   4407.80    208.60     17 o
   2   2 -10    590.45    535.40    129.10     17 o
   2   3 -13   3098.80   3201.60    174.50     17 o
   2   4 -16    112.77    106.50     94.50     17 <
   2   4 -15     83.83    113.40     93.50     17 <
   3  -7  14    110.48     77.80     94.00     17 <
   3  -7  15     18.97    -10.00     65.30     17 <
   3  -6  11     97.80    103.30     99.80     17 <
   3  -6  12    131.75    239.70    108.40     17 <
   3  -5   8   1023.00    829.00    142.80     17 o
   3   1 -10   1684.20   1639.20    155.60     17 o
   3   2 -13    743.97    373.60    116.80     17 o
   3   2 -12   1063.90   1152.20    138.50     17 o
   3   3 -15    159.37    112.30     98.80     17 <
   4  -8  15    231.62    244.00    104.20     17 <
   4  -7  11    397.42    280.00    106.00     17 <
   4  -7  12    249.89    187.80    105.20     17 <
   4  -7  13    205.87    128.70     97.40     17 <
   4  -6   8    424.89    346.10    122.20     17 <
   4  -6   9    585.91    432.40    121.10     17 o
   4  -5   5   1616.50   1848.10    175.60     17 o
   4  -4   2 129180.00 136247.00    886.10     17 o
   4  -3  -1   1890.80   2059.10    223.10     17 o
   4  -2  -4  46079.00  44856.40    530.40     17 o
   4  -1  -7  26308.00  27044.20    413.90     17 o
   4   0 -10    896.71    494.10    129.00     17 o
   4   1 -12   1689.80   1540.60    149.90     17 o
   4   2 -15    306.85    335.00    110.80     17 o
   4   2 -14    700.09    535.40    117.10     17 o
   5  -8  12    147.44    157.70     97.60     17 <
   5  -8  13     30.83     -6.60     66.40     17 <
   5  -7   9     81.87     76.50     97.70     17 <
   5  -6   6   6103.70   6804.80    235.10     17 o
   5  -2  -6   1361.00   1861.30    176.60     17 o
   5  -1  -9   4698.10   4549.50    202.80     17 o
   5   0 -12   3793.30   4076.20    191.40     17 o
   5   1 -15    160.88    253.50    106.50     17 <
   5   1 -14    627.57    700.70    124.40     17 o
   5   2 -16    218.00    158.10     97.90     17 <
   6  -9  13    333.50    301.60    106.60     17 <
   6  -9  14     54.35     90.80     92.40     17 <
   6  -8   9    698.10    475.20    121.30     17 o
   6  -8  10    497.46    352.80    112.30     17 o
   6  -7   6   1465.00   1579.50    154.40     17 o
   6  -7   7    505.19    524.30    127.50     17 o
   6  -6   3   1332.00   1509.20    163.40     17 o
   6  -4  -3   5771.40   5183.20    230.20     17 o
   6  -3  -6   6616.30   5635.40    226.60     17 o
   6  -2  -9    649.00    421.50    130.00     17 o
   6  -1 -11    437.07    580.60    127.70     17 o
   6   0 -14    980.40    730.90    124.30     17 o
   6   1 -16    200.26    131.50     99.40     17 <
   7 -10  13     70.19     28.50     86.20     17 <
   7  -9  10    366.35    294.00    108.50     17 <
   7  -9  11     27.31    -10.00     66.60     17 <
   7  -8   7    122.03    113.20    105.80     17 <
   7  -7   3   2805.00   2469.60    170.50     17 o
   7  -7   4   1695.00   1964.40    160.20     17 o
   7  -5  -3   3312.50   3308.00    197.30     17 o
   7  -4  -5   8655.30   8427.10    260.10     17 o
   7  -3  -8    281.08    402.00    128.30     17 o
   7  -2 -11    469.90    363.00    118.10     17 o
   7  -1 -14    120.75     46.80     89.80     17 <
   7  -1 -13    140.10     44.40     94.20     17 <
   7   0 -16     57.42     58.80     87.00     17 <
   8 -10  10    607.02    557.80    116.50     17 o
   8 -10  11     86.13     65.40     88.20     17 <
   8 -10  12     15.70     20.60     81.50     17 <
   8  -9   7    233.16    140.40    102.40     17 <
   8  -9   8    153.83     78.70     94.10     17 <
   8  -8   4     91.75     81.80    102.10     17 <
   8  -7   1   5235.90   4882.60    210.30     17 o
   8  -6  -2   2591.30   2594.50    179.70     17 o
   8  -5  -5   9131.10   9228.90    262.40     17 o
   8  -4  -8    299.67    271.90    120.90     17 <
   8  -3 -11   1092.10    889.00    129.10     17 o
   8  -3 -10    920.21    651.50    127.20     17 o
   8  -2 -13    153.82     68.00     97.10     17 <
   8  -1 -16     58.79     28.90     86.40     17 <
   8  -1 -15    121.77    127.10     95.50     17 <
   9 -11  11     97.70     28.40     84.20     17 <
   9 -10   8     57.26     30.60     87.80     17 <
   9 -10   9     84.78    109.50     93.90     17 <
   9  -9   5     97.22     72.20     95.30     17 <
   9  -8   1   1453.70    909.80    138.40     17 o
   9  -8   2   1189.70   1199.10    144.60     17 o
   9  -7  -2   1246.20    850.30    141.20     17 o
   9  -7  -1   3331.30   3463.40    187.70     17 o
   9  -6  -4   2660.60   3125.20    187.70     17 o
   9  -5  -7   3676.30   4298.50    196.40     17 o
   9  -4 -10    732.82    815.70    129.30     17 o
   9  -3 -13     41.26     46.50     93.40     17 <
   9  -3 -12   1047.30    772.30    126.00     17 o
   9  -2 -15    101.75     81.00     90.70     17 <
  10 -11   8     60.92    -10.00     67.50     17 <
  10 -11   9     49.38     -9.00     68.80     17 <
  10 -11  10      6.03    -10.00     67.10     17 <
  10 -10   5    281.97    142.90     99.30     17 <
  10 -10   6    251.42    243.00    107.40     17 <
  10  -9   2    248.05    169.00    107.80     17 <
  10  -9   3   2356.80   2920.50    177.30     17 o
  10  -8  -1   2342.80   2199.10    164.40     17 o
  10  -7  -4    269.09    200.80    113.80     17 <
  10  -6  -7   1957.50   1837.90    159.30     17 o
  10  -6  -6   3373.00   3757.50    191.80     17 o
  10  -5 -10    173.23    149.40    103.00     17 <
  10  -5  -9    120.43    101.90     99.30     17 <
  10  -4 -12    397.40    394.10    113.90     17 o
  10  -3 -15    167.30    138.30     94.50     17 <
  10  -3 -14    146.60    114.20     95.40     17 <
  11 -12   9    124.98     67.20     89.30     17 <
  11 -11   6     26.75     13.20     81.10     17 <
  11 -11   7    574.78    824.00    124.10     17 o
  11 -10   3    165.54    156.50    102.60     17 <
  11  -9  -1    722.96    317.60    114.80     17 <
  11  -9   0    204.87    399.00    116.80     17 o
  11  -8  -3    352.64    250.00    116.50     17 <
  11  -7  -6    238.37    131.60    106.70     17 <
  11  -6  -9    204.87    106.50     97.40     17 <
  11  -5 -12    207.88    137.20     98.40     17 <
  11  -5 -11     79.16     74.90     92.10     17 <
  11  -4 -14    143.58    158.30    101.40     17 <
  12 -12   6     98.25    145.30     94.10     17 <
  12 -12   7     28.21     37.90     84.80     17 <
  12 -12   8     15.80     20.60     82.70     17 <
  12 -11   3   1104.40   1128.90    134.10     17 o
  12 -11   4     61.12    120.90     99.10     17 <
  12 -10   0    190.48    154.90    103.90     17 <
  12 -10   1    975.84   1137.50    135.20     17 o
  12  -9  -3   1172.70    926.00    134.00     17 o
  12  -9  -2   1008.60    898.40    131.40     17 o
  12  -8  -6    126.91     77.90     95.60     17 <
  12  -8  -5    427.71    355.50    114.70     17 o
  12  -7  -9    134.89    159.10    101.10     17 <
  12  -7  -8    200.77    201.60    104.80     17 <
  12  -6 -11     36.20     43.20     89.30     17 <
  12  -5 -14     10.62     23.00     84.20     17 <
  12  -5 -13    246.52    134.00     96.10     17 <
  13 -12   4     34.25     39.50     89.90     17 <
  13 -12   5    132.32    100.80     93.80     17 <
  13 -11   1    196.10    199.20    105.00     17 <
  13 -11   2     88.73     73.30     92.90     17 <
  13 -10  -2    178.47    198.70    107.50     17 <
  13  -9  -5    571.02    324.40    117.30     17 <
  13  -8  -8    207.99     86.80     92.80     17 <
  13  -8  -7    260.50    196.20    100.80     17 <
  13  -7 -11     32.08     23.70     83.90     17 <
  13  -7 -10     57.09     56.20     91.40     17 <
  13  -6 -13     19.35     39.40     89.60     17 <
  14 -13   4     54.34     -1.60     67.80     17 <
  14 -13   5     10.93    -10.00     64.70     17 <
  14 -12   1    719.08    656.00    118.90     17 o
  14 -12   2     51.53     47.20     88.10     17 <
  14 -11  -2    156.13    166.00    101.00     17 <
  14 -11  -1    221.36    189.80    103.10     17 <
  14 -10  -5     79.70     90.60     94.70     17 <
  14 -10  -4     62.28     69.60     93.30     17 <
  14  -9  -8     57.30     45.20     87.70     17 <
  14  -9  -7    142.57    180.40    102.10     17 <
  14  -8 -10    137.62    119.60     97.30     17 <
  14  -7 -12     57.30     41.90     84.00     17 <
  15 -13   2     29.53    -10.00     66.80     17 <
  15 -13   3     32.03     32.10     84.10     17 <
  15 -12  -1    275.85    134.00     95.90     17 <
  15 -11  -4     31.03     26.40     87.50     17 <
  15 -11  -3     82.13     45.10     91.20     17 <
  15 -10  -7     30.58     17.70     83.20     17 <
  15 -10  -6   1008.70   1067.80    137.10     17 o
  15  -9 -10      7.28     42.70     90.20     17 <
  15  -9  -9     98.87     96.50     90.10     17 <
  16 -12  -4     13.88     36.70     87.00     17 <
  16 -12  -3     56.87     59.40     89.60     17 <
  16 -12  -2    120.98    125.20     95.10     17 <
  16 -11  -6     25.02     27.60     86.70     17 <
  16 -11  -5    433.05    658.80    121.10     17 o
  16 -10  -8    205.95    200.30    102.00     17 <
 -15  10   9     57.08     92.70     87.10     18 <
 -15  11   6     50.34     10.70     76.10     18 <
 -15  11   7     14.06     58.70     85.90     18 <
 -15  12   2    193.15    322.80    104.90     18 o
 -15  12   3     25.84     -5.80     64.40     18 <
 -15  12   4    164.03    179.40     96.30     18 <
 -15  13   0     64.83     27.80     81.30     18 <
 -15  13   1     13.91      4.00     71.00     18 <
 -14   9   9    126.05    124.10     92.50     18 <
 -14   9  10     36.07     35.20     82.00     18 <
 -14  10   6     40.82     22.60     80.60     18 <
 -14  10   7    152.64     72.70     90.60     18 <
 -14  11   3    259.66    343.50    110.00     18 o
 -14  11   4    185.82    152.00     96.20     18 <
 -14  12   0    559.36    723.10    120.30     18 o
 -14  12   1    216.34    194.70    100.20     18 <
 -14  13  -3     59.28     54.10     83.90     18 <
 -14  13  -2     16.88     49.10     86.20     18 <
 -13   8  10     28.45     11.10     78.80     18 <
 -13   8  11     58.33     61.30     86.20     18 <
 -13   9   6    378.06    472.20    110.70     18 o
 -13   9   7    259.41    193.00    102.20     18 <
 -13  10   3     60.94     27.90     85.10     18 <
 -13  10   4    101.25     86.30     91.20     18 <
 -13  11   0    936.74   1253.40    136.70     18 o
 -13  11   1    250.18    195.30    100.70     18 <
 -13  12  -3     23.64      5.60     75.70     18 <
 -13  12  -2     46.43     21.60     81.80     18 <
 -13  13  -6    116.73    103.20     90.30     18 <
 -13  13  -5    345.31    457.20    108.20     18 o
 -13  13  -4    213.50     91.30     86.50     18 <
 -12   6  13    112.96    107.00     89.30     18 <
 -12   7  10    203.68    248.30    102.60     18 <
 -12   7  11     72.79     48.90     85.50     18 <
 -12   8   7    254.30    107.40     98.80     18 <
 -12   8   8    222.68     79.90     90.50     18 <
 -12   9   4    192.93    301.50    109.80     18 <
 -12  10   1    194.46    282.10    107.00     18 <
 -12  11  -2    185.04    171.50     99.80     18 <
 -12  12  -5     31.31     62.40     88.50     18 <
 -12  12  -4    202.97    128.80     94.60     18 <
 -12  13  -7     50.09     22.80     81.40     18 <
 -11   5  14    167.30    151.90     97.10     18 <
 -11   6  10    548.26    566.50    117.90     18 o
 -11   6  11     80.92    119.70     95.10     18 <
 -11   6  12    319.22    315.70    105.90     18 <
 -11   7   7    303.05    365.70    112.50     18 o
 -11   7   8    104.32     48.00     90.30     18 <
 -11   8   4    814.10    636.30    121.80     18 o
 -11   8   5    232.04    134.00     99.90     18 <
 -11   9   1    185.24    236.50    105.40     18 <
 -11   9   2    259.25    180.70    106.20     18 <
 -11  10  -2    234.80    235.00    103.80     18 <
 -11  10  -1    517.61    470.50    117.70     18 o
 -11  11  -5     15.12     -5.70     66.30     18 <
 -11  11  -4     47.70     67.40     91.10     18 <
 -11  12  -8    200.64    339.50    103.60     18 o
 -11  12  -7    169.92    157.90     94.70     18 <
 -10   4  14    568.50    582.40    117.90     18 o
 -10   4  15     11.46      1.10     67.60     18 <
 -10   5  11    645.16    898.50    127.60     18 o
 -10   5  12    215.94    121.20     93.10     18 <
 -10   6   8   1042.00   1095.60    138.10     18 o
 -10   6   9     64.95     39.50     90.20     18 <
 -10   7   4    498.86    278.60    113.10     18 <
 -10   7   5   2234.20   2254.80    161.70     18 o
 -10   8   1   1735.80   1939.50    153.20     18 o
 -10   8   2   1206.50   1366.70    143.20     18 o
 -10   9  -2    242.63    201.40    105.60     18 <
 -10   9  -1   1231.20   1251.10    139.60     18 o
 -10  10  -4     85.72     78.10     93.80     18 <
 -10  11  -7     56.56     97.40     88.70     18 <
 -10  11  -6    103.08     65.80     88.50     18 <
 -10  12 -10     26.77     58.90     85.00     18 <
 -10  12  -9     67.34     20.70     80.10     18 <
  -9   3  15    244.72    207.30     95.30     18 <
  -9   4  11    105.46    235.70    108.30     18 <
  -9   4  12    116.15     92.70     95.00     18 <
  -9   4  13    221.80    134.10     96.60     18 <
  -9   5   8    722.32    956.20    133.30     18 o
  -9   5   9    334.54    221.10    108.10     18 <
  -9   6   5   1600.00   1348.60    150.40     18 o
  -9   7   2    993.06   1423.20    149.50     18 o
  -9   8  -1    280.08    319.90    115.20     18 <
  -9   9  -4    533.77    558.50    118.80     18 o
  -9  10  -7     49.73     50.50     87.30     18 <
  -9  10  -6    310.33    276.20    107.80     18 <
  -9  11 -10     49.76     23.80     83.00     18 <
  -9  11  -9    245.69    228.40     99.70     18 <
  -8   2  15    287.68    313.90    104.90     18 <
  -8   2  16    133.18     51.90     86.90     18 <
  -8   3  12    167.63    108.00     96.70     18 <
  -8   3  13     48.30     50.80     84.80     18 <
  -8   4   9   1466.70   1159.10    138.00     18 o
  -8   5   5   9542.00  10550.60    273.40     18 o
  -8   5   6   3077.90   2964.30    182.50     18 o
  -8   6   2   2140.50   2741.10    178.70     18 o
  -8   6   3   6001.60   5274.20    216.20     18 o
  -8   7  -1   6158.60   6765.80    229.80     18 o
  -8   8  -4     82.16     85.40     98.50     18 <
  -8   8  -3    896.63    945.90    135.50     18 o
  -8   9  -7     79.40     15.30     84.50     18 <
  -8   9  -6    628.82    645.20    120.20     18 o
  -8  10  -9     18.06     36.20     83.90     18 <
  -8  11 -12     55.65     52.30     85.00     18 <
  -8  11 -11     69.69     70.90     85.20     18 <
  -7   2  12    595.48    555.70    118.90     18 o
  -7   2  13    653.10    470.30    114.80     18 o
  -7   2  14    120.49    120.70     93.60     18 <
  -7   3   9   1027.60   1625.30    149.00     18 o
  -7   3  10    762.88    501.20    120.90     18 o
  -7   4   6   5097.80   4678.20    208.60     18 o
  -7   5   3   1277.30   1339.80    158.00     18 o
  -7   7  -3   1077.40    877.30    140.60     18 o
  -7   8  -6   1747.40   1768.80    148.20     18 o
  -7   9  -9     95.89     80.50     93.30     18 <
  -7   9  -8    667.20    575.30    119.50     18 o
  -7  10 -12     34.64     41.30     83.90     18 <
  -7  10 -11     77.32     85.20     89.30     18 <
  -6   2  10    148.28    161.70    105.00     18 <
  -6   3   6   5437.50   5604.80    222.60     18 o
  -6   3   7    540.76    644.60    135.20     18 o
  -6   4   3   3843.50   3942.80    212.20     18 o
  -6   6  -3   1417.60   1733.70    163.70     18 o
  -6   7  -6    212.87    100.50    105.20     18 <
  -6   7  -5   4488.60   3882.40    193.90     18 o
  -6   8  -9     56.00     24.80     87.40     18 <
  -6   8  -8    446.06    624.90    124.00     18 o
  -6   9 -11    376.12    355.00    111.70     18 o
  -6  10 -13     82.74     54.20     84.70     18 <
  -5   0  14     35.02     46.10     87.00     18 <
  -5   1  10    744.34    619.00    128.60     18 o
  -5   1  11   1700.50   1803.10    154.60     18 o
  -5   2   7   1081.60   1620.80    162.40     18 o
  -5   3   4  25593.00  21922.40    387.30     18 o
  -5   5  -2   7031.30   6106.10    245.70     18 o
  -5   6  -5   5102.50   3972.90    199.10     18 o
  -5   7  -8    340.02    428.50    120.30     18 o
  -5   8 -11     46.32     52.40     89.90     18 <
  -5   8 -10    360.50    307.90    110.50     18 <
  -5   9 -14     62.54     93.00     92.70     18 <
  -5   9 -13    103.35     -4.90     65.00     18 <
  -4  -1  14     58.40     35.20     89.40     18 <
  -4  -1  15     22.91     66.60     89.30     18 <
  -4  -1  16    108.51    157.50     96.40     18 <
  -4   0  12   7193.10   6542.40    224.30     18 o
  -4   1   7  23738.00  26311.80    409.00     18 o
  -4   1   8   1254.60   1213.40    154.00     18 o
  -4   2   4  38023.00  43834.00    521.80     18 o
  -4   3   1   2140.80   2804.40    223.90     18 o
  -4   4  -2 100900.00 109296.00    797.30     18 o
  -4   5  -5   2276.50   2297.00    180.20     18 o
  -4   6  -8    916.77    672.30    129.90     18 o
  -4   6  -7   5605.20   5462.30    215.20     18 o
  -4   7 -11    257.13    222.40    104.00     18 <
  -4   7 -10    114.12    185.90    105.20     18 <
  -4   8 -13     72.59     65.60     87.40     18 <
  -4   8 -12    510.04    494.10    114.00     18 o
  -3  -2  15     93.80     85.90     92.40     18 <
  -3  -2  16    124.20    260.80    101.90     18 <
  -3  -1  11   1453.90   1745.80    150.80     18 o
  -3  -1  12    419.98    457.20    118.60     18 o
  -3   0   8   5077.80   5529.80    219.40     18 o
  -3   1   5   7221.10   6424.50    250.40     18 o
  -3   5  -7   4303.90   4239.40    200.80     18 o
  -3   6 -10    321.91    319.30    111.80     18 <
  -3   7 -13     58.54    -10.00     67.80     18 <
  -3   7 -12    157.83    140.40     97.00     18 <
  -3   8 -15     22.70     53.30     86.50     18 <
  -2  -3  15    571.11    773.20    119.00     18 o
  -2  -3  16     30.99     35.70     85.80     18 <
  -2  -3  17     71.96      7.00     74.60     18 <
  -2  -2  12    324.80    272.10    113.40     18 <
  -2  -2  13     91.49     26.10     86.20     18 <
  -2  -1   9   3263.90   2448.40    173.00     18 o
  -2   1   2 443630.00 378928.00   1478.70     18 o
  -2   2  -1   7792.60   8500.20    350.40     18 o
  -2   3  -4  41473.00  43453.70    523.60     18 o
  -2   4  -7   6172.90   6953.40    239.20     18 o
  -2   5 -10    908.37    904.30    132.80     18 o
  -2   5  -9    964.16    814.60    133.70     18 o
  -2   6 -12    202.97    146.60    101.40     18 <
  -2   7 -15     17.71     17.60     81.70     18 <
  -2   7 -14    152.16     80.60     89.90     18 <
  -1  -4  16    123.07    119.90     94.90     18 <
  -1  -3  13    151.01    190.70    100.90     18 <
  -1  -3  14     96.46    115.20     96.80     18 <
  -1  -2   9    713.48   1716.90    155.60     18 o
  -1  -2  10   3777.30   3559.90    185.90     18 o
  -1  -1   6  14950.00  16108.20    340.80     18 o
  -1   3  -6  26537.00  25779.70    407.10     18 o
  -1   4  -9    578.32    494.40    127.60     18 o
  -1   5 -12    147.30    129.50     95.30     18 <
  -1   6 -15     81.12     59.70     89.80     18 <
  -1   6 -14    136.79    107.80     92.40     18 <
   0  -4  13    473.57    416.00    116.20     18 o
   0  -4  14    597.00    310.60    110.70     18 <
   0  -4  15    488.46    469.70    112.10     18 o
   0  -2   7  10043.00   9949.60    276.40     18 o
   0   2  -6  12601.00  13512.80    317.30     18 o
   0   4 -12    701.15    503.60    116.80     18 o
   0   4 -11   1021.10    779.20    127.70     18 o
   0   6 -16    173.72    120.60     95.00     18 <
   1  -5  14    530.01    480.60    116.30     18 o
   1  -5  15     68.52     87.70     92.20     18 <
   1  -4  10    834.06    826.60    131.30     18 o
   1  -4  11   1158.60    750.80    130.30     18 o
   1  -3   7   6521.30   6197.30    232.20     18 o
   1  -2   4  59277.00  60809.00    616.10     18 o
   1   2  -8   2145.30   1752.90    164.70     18 o
   1   3 -11    292.14    432.30    116.40     18 o
   1   4 -14     84.63     27.80     88.80     18 <
   1   4 -13     39.52     61.10     90.90     18 <
   1   5 -16     24.69     41.30     87.40     18 <
   2  -6  14    105.85    109.50     93.40     18 <
   2  -6  15     75.34     97.40     90.50     18 <
   2  -6  16     35.51     34.30     83.40     18 <
   2  -5  11    312.80    261.10    109.70     18 <
   2  -5  12    670.31    619.50    123.00     18 o
   2  -4   8   2589.00   2408.20    170.00     18 o
   2  -3   4  69667.00  68744.50    651.20     18 o
   2  -2   1   7429.20   7155.60    344.40     18 o
   2   1  -8   5299.60   4531.00    207.00     18 o
   2   2 -11   1124.30    931.30    133.70     18 o
   2   2 -10    412.28    396.60    121.50     18 o
   2   3 -13   1946.00   2613.00    163.30     18 o
   2   4 -16     11.23     10.00     78.60     18 <
   2   4 -15    142.76     81.30     94.30     18 <
   3  -7  15     52.20     48.10     86.50     18 <
   3  -6  12    152.86    175.80    100.80     18 <
   3  -6  13     72.97     61.00     91.90     18 <
   3  -5   8    341.49    248.00    116.60     18 <
   3  -5   9   2315.30   3222.00    179.60     18 o
   3  -4   5   2654.60   2606.20    189.20     18 o
   3  -3   2  11874.00  11134.20    320.20     18 o
   3   1 -10   1451.10   1214.60    144.30     18 o
   3   2 -13    262.38    337.70    111.30     18 o
   3   2 -12   1020.30    855.60    129.40     18 o
   3   3 -16     72.79     80.10     88.80     18 <
   3   3 -15    165.65     97.40     94.10     18 <
   4  -7  12    182.29     42.10     91.60     18 <
   4  -7  13    217.20    207.90    101.50     18 <
   4  -7  14    116.15    256.20    103.80     18 <
   4  -6   9    715.37    675.80    127.50     18 o
   4  -6  10    331.34    395.80    116.60     18 o
   4  -5   6    351.42    282.50    126.20     18 <
   4  -4   2 129560.00 115661.00    846.90     18 o
   4  -3  -1   1914.50   2331.70    220.70     18 o
   4  -2  -4  37219.00  35643.00    477.00     18 o
   4  -1  -7  15114.00  14623.50    322.70     18 o
   4   0 -10    674.53    965.90    136.80     18 o
   4   1 -12   1304.90   1590.70    144.60     18 o
   4   2 -15     45.92     18.20     84.20     18 <
   4   2 -14    876.09    787.00    126.20     18 o
   5  -8  13     23.02      1.30     72.20     18 <
   5  -8  14     64.58    -10.00     66.00     18 <
   5  -7  10     60.22    128.10     96.10     18 <
   5  -6   6   7520.00   7756.90    244.00     18 o
   5  -6   7   1169.60   1001.20    138.60     18 o
   5  -5   3   2327.00   2114.10    184.60     18 o
   5  -3  -3  17565.00  21096.60    381.50     18 o
   5  -2  -6    606.31    598.20    152.00     18 o
   5  -1  -9   4341.60   4853.60    205.00     18 o
   5   0 -12   2962.00   2992.60    174.20     18 o
   5   1 -15    134.41    102.30     91.90     18 <
   5   1 -14    343.38    304.10    110.00     18 <
   5   2 -16    230.97    210.40    101.70     18 <
   6  -9  14     38.42    -10.00     65.50     18 <
   6  -8  10    537.98    439.60    115.50     18 o
   6  -8  11    110.30      7.90     77.40     18 <
   6  -7   7     60.92     29.00     90.80     18 <
   6  -6   4   6964.60   8991.50    264.20     18 o
   6  -4  -3   3358.60   3360.40    201.10     18 o
   6  -3  -6   5242.90   4550.00    209.90     18 o
   6  -2  -9    359.99    174.90    110.20     18 <
   6  -2  -8   2724.70   2771.80    177.40     18 o
   6  -1 -11    260.44    233.20    109.40     18 <
   6   0 -14    657.47    612.90    120.40     18 o
   6   1 -16    163.24    140.70     96.20     18 <
   7  -9  11     55.99     53.20     88.30     18 <
   7  -9  12      8.92    -10.00     66.80     18 <
   7  -8   7    249.76    210.30    106.20     18 <
   7  -8   8    683.84    611.50    121.10     18 o
   7  -7   4    977.79   1036.60    146.50     18 o
   7  -7   5    289.68    339.90    117.60     18 <
   7  -6   1   1019.50   1222.70    159.60     18 o
   7  -5  -2    814.30    851.50    155.20     18 o
   7  -4  -5   4020.70   4963.70    215.90     18 o
   7  -3  -8    191.71    284.80    118.30     18 <
   7  -2 -11    366.77    425.40    116.30     18 o
   7  -2 -10    665.50    570.20    124.80     18 o
   7  -1 -14    315.14    299.80    107.90     18 <
   7  -1 -13    123.37     74.80     91.40     18 <
   7   0 -16     35.93     46.40     86.30     18 <
   8 -10  12     16.68     25.00     80.50     18 <
   8  -9   8    381.51    362.60    114.30     18 o
   8  -9   9     59.15     41.30     88.00     18 <
   8  -8   5    788.09    778.80    129.50     18 o
   8  -7   2    303.52    375.60    125.60     18 <
   8  -6  -1   5322.60   5941.90    230.60     18 o
   8  -5  -4   1008.60    867.70    143.40     18 o
   8  -4  -7    401.38    351.80    114.80     18 o
   8  -3 -10    367.61    182.40    103.90     18 <
   8  -2 -13     74.63     27.70     85.90     18 <
   8  -1 -16    204.16    208.30    100.50     18 <
   8  -1 -15    140.95    100.60     92.80     18 <
   9 -10   9     49.53      1.20     71.00     18 <
   9 -10  10     87.35     63.70     89.80     18 <
   9  -9   6    410.56    408.30    114.50     18 o
   9  -8   2   1035.30    851.60    134.30     18 o
   9  -8   3   1022.70   1203.90    143.60     18 o
   9  -7  -1   1537.20   1458.40    151.00     18 o
   9  -6  -4    888.11    733.10    138.10     18 o
   9  -5  -7   3273.10   2642.50    172.70     18 o
   9  -4 -10    288.23    305.40    108.10     18 <
   9  -4  -9    134.58    156.60    102.80     18 <
   9  -3 -13     75.84     38.40     87.20     18 <
   9  -3 -12    608.44    674.80    123.60     18 o
   9  -2 -15     35.34    -10.00     65.60     18 <
  10 -11  10     18.25    -10.00     65.70     18 <
  10 -11  11     81.30     16.60     81.50     18 <
  10 -10   6    124.97    170.40    101.70     18 <
  10 -10   7     81.84     94.10     92.20     18 <
  10  -9   3    970.59   1013.30    135.80     18 o
  10  -9   4    100.87    108.10     97.00     18 <
  10  -8   0   1161.70   1153.80    141.60     18 o
  10  -7  -3   3008.10   2790.60    175.50     18 o
  10  -6  -6   1183.60   1010.20    139.40     18 o
  10  -5  -9    256.96    349.80    111.70     18 o
  10  -4 -12    257.52    203.80    104.00     18 <
  10  -4 -11    196.80    146.40    100.50     18 <
  10  -3 -15    114.54    177.90     97.00     18 <
  10  -3 -14     20.43     15.60     80.40     18 <
  11 -11   7    368.05    302.70    104.90     18 <
  11 -11   8      5.88     49.20     85.40     18 <
  11 -10   4    399.03    305.30    112.30     18 <
  11 -10   5    590.08    639.70    122.70     18 o
  11  -9   0    278.85    234.90    105.90     18 <
  11  -9   1    353.68    434.90    120.90     18 o
  11  -8  -3    325.25    203.90    107.80     18 <
  11  -8  -2   1076.90    962.40    137.40     18 o
  11  -7  -6    229.88    238.50    111.80     18 <
  11  -7  -5    855.14    864.60    133.00     18 o
  11  -6  -9    373.28    157.60    102.00     18 <
  11  -6  -8    136.96    110.30     99.70     18 <
  11  -5 -11     61.16     41.80     89.20     18 <
  11  -4 -14     72.53     58.00     89.50     18 <
  11  -4 -13     38.75     50.90     88.20     18 <
  12 -12   8     12.68     20.00     79.50     18 <
  12 -11   4     75.48     80.10     94.60     18 <
  12 -11   5   1142.30   1355.50    139.20     18 o
  12 -10   1    932.69    792.50    127.10     18 o
  12 -10   2   1086.60   1054.00    133.10     18 o
  12  -9  -2    415.78    392.20    115.60     18 o
  12  -9  -1    220.94    172.10    101.60     18 <
  12  -8  -5     88.58     48.10     94.60     18 <
  12  -8  -4    602.74    722.60    125.30     18 o
  12  -7  -8    180.54    207.30    104.80     18 <
  12  -7  -7    136.85     26.60     88.70     18 <
  12  -6 -11     70.19     62.80     89.20     18 <
  12  -6 -10    196.27    118.80     96.20     18 <
  12  -5 -14      4.81    -10.00     71.90     18 <
  12  -5 -13     85.31     40.80     88.10     18 <
  13 -12   5    106.23     81.00     91.80     18 <
  13 -12   6     10.86     39.50     85.80     18 <
  13 -11   2     44.53     35.50     89.40     18 <
  13 -11   3   1161.60   1489.80    142.90     18 o
  13 -10  -1     51.75     39.30     87.90     18 <
  13  -9  -4    631.05    690.90    126.10     18 o
  13  -8  -7     77.01     33.30     87.30     18 <
  13  -7 -10     85.66     60.40     89.30     18 <
  13  -6 -13     26.81     22.40     83.70     18 <
  13  -6 -12    188.24    225.40    103.30     18 <
  14 -12   3     86.90    110.20     91.80     18 <
  14 -12   4    200.80    278.90    105.60     18 <
  14 -11  -1    147.92    129.40     97.40     18 <
  14 -10  -4    128.37     78.80     93.60     18 <
  14 -10  -3     58.29     45.70     90.90     18 <
  14  -9  -7     89.63     35.30     87.80     18 <
  14  -9  -6     54.07     60.40     92.50     18 <
  14  -8 -10    172.56    195.90    101.40     18 <
  14  -8  -9     89.13     64.40     91.90     18 <
  14  -7 -12     34.16     15.30     79.80     18 <
  15 -13   3     51.83     50.20     86.90     18 <
  15 -12   1    113.80     59.70     85.30     18 <
  15 -11  -3     32.71     30.30     85.50     18 <
  15 -11  -2    117.68    140.20     97.70     18 <
  15 -10  -6    828.17    794.40    125.50     18 o
  15 -10  -5    228.34    167.20     98.80     18 <
  15  -9  -9     87.02    106.50     91.40     18 <
  15  -9  -8     97.50     36.80     86.00     18 <
  16 -12  -2     30.61     38.70     86.80     18 <
  16 -12  -1     40.63     93.40     92.10     18 <
  16 -11  -5    139.18     80.40     91.50     18 <
  16 -11  -4     16.80    -10.00     66.90     18 <
  16 -10  -8    143.97     88.10     92.40     18 <
  16 -10  -7     23.76     58.10     88.50     18 <
 -16  12   4     32.99     67.80     88.10     19 <
 -15  10   8    274.17    439.70    110.20     19 o
 -15  10   9     54.60     60.00     86.80     19 <
 -15  11   4     28.66     10.10     78.40     19 <
 -15  11   5     21.54     82.70     93.90     19 <
 -15  11   6    122.03     33.80     87.70     19 <
 -15  12   1    168.89    263.30    103.30     19 <
 -15  12   2     92.06     77.30     87.40     19 <
 -15  12   3     71.26     15.40     79.40     19 <
 -15  13  -2     39.99     61.40     86.80     19 <
 -15  13  -1     20.83     21.70     77.70     19 <
 -14   9   8     31.70     31.60     84.10     19 <
 -14   9   9    166.76    158.00     96.60     19 <
 -14   9  10     75.71     69.70     86.00     19 <
 -14  10   5    109.62     32.00     84.70     19 <
 -14  10   6    111.25     35.50     85.20     19 <
 -14  11   2     94.75     71.00     88.50     19 <
 -14  11   3    385.03    514.50    117.20     19 o
 -14  12  -1    174.18    260.40    104.90     19 <
 -14  12   0   1172.80   1188.20    133.80     19 o
 -14  13  -4     17.86      1.40     69.40     19 <
 -14  13  -3     78.65     84.00     87.70     19 <
 -13   7  12     15.13     18.00     80.20     19 <
 -13   8   9     31.94     13.70     79.60     19 <
 -13   8  10     39.59     29.80     85.40     19 <
 -13   9   5   1080.60    947.90    127.70     19 o
 -13   9   6    458.67    403.40    111.10     19 o
 -13  10   2    185.92    208.80    105.60     19 <
 -13  10   3    104.62     97.80     95.10     19 <
 -13  11  -1    302.77    388.20    113.50     19 o
 -13  11   0    871.20   1105.90    133.20     19 o
 -13  12  -4     30.05     51.10     83.80     19 <
 -13  12  -3     34.74     33.30     85.40     19 <
 -13  13  -6    170.11    120.40     91.80     19 <
 -12   6  13    153.58     80.60     88.40     19 <
 -12   7   9    166.93    301.80    106.00     19 <
 -12   7  10    158.62    215.50    101.20     19 <
 -12   7  11     99.50     72.70     87.60     19 <
 -12   8   6     19.10     36.30     87.20     19 <
 -12   8   7    809.74    680.40    121.50     19 o
 -12   9   3    150.76    193.90    102.60     19 <
 -12   9   4    590.76    527.90    118.70     19 o
 -12  10   0    123.87    130.20    100.50     19 <
 -12  11  -3    907.21    983.20    130.40     19 o
 -12  12  -6     35.68     71.90     87.40     19 <
 -12  12  -5     41.63     23.20     81.00     19 <
 -11   5  13     68.31    103.40     94.00     19 <
 -11   5  14    144.35     66.80     91.30     19 <
 -11   6  10    416.32    466.70    115.50     19 o
 -11   6  11    183.52     81.40     92.20     19 <
 -11   7   6    359.83    271.70    112.50     19 <
 -11   7   7    315.54    204.40    107.10     19 <
 -11   8   3    883.96    786.30    130.30     19 o
 -11   8   4   1287.70   1296.00    139.20     19 o
 -11   9   0    139.38    184.80    108.80     19 <
 -11   9   1    368.45    228.50    106.80     19 <
 -11  10  -3    187.64    216.10    102.70     19 <
 -11  10  -2    277.11    265.10    111.90     19 <
 -11  11  -6      9.87     12.80     78.20     19 <
 -11  11  -5     11.12     17.90     82.20     19 <
 -11  12  -9    128.84    110.80     89.50     19 <
 -11  12  -8    155.18     83.80     88.20     19 <
 -10   4  14   1084.10   1167.50    130.00     19 o
 -10   4  15     18.54      6.00     74.30     19 <
 -10   5  10     56.54    113.40     97.30     19 <
 -10   5  11    945.67    973.00    129.60     19 o
 -10   5  12    237.09    235.10    106.70     19 <
 -10   6   7   2146.30   2291.80    160.70     19 o
 -10   6   8    986.84   1065.20    137.30     19 o
 -10   7   4    634.17    622.70    131.30     19 o
 -10   8   1   1092.50   1139.40    144.40     19 o
 -10   9  -3   2382.20   3010.60    173.20     19 o
 -10   9  -2    125.77     77.30    100.50     19 <
 -10  10  -6    215.00    369.70    113.40     19 o
 -10  10  -5    124.40    151.80     99.70     19 <
 -10  11  -8     56.46     53.10     88.20     19 <
 -10  12 -10     41.99     43.20     84.30     19 <
  -9   3  15     97.02    101.30     91.90     19 <
  -9   4  11    167.54    145.90    101.90     19 <
  -9   4  12    428.50    404.20    111.80     19 o
  -9   5   8   1861.30   1885.10    154.90     19 o
  -9   6   4   2234.10   2276.20    170.40     19 o
  -9   6   5   1815.80   1729.30    155.30     19 o
  -9   7   1   2936.70   3708.70    189.00     19 o
  -9   8  -2    998.71   1311.90    145.40     19 o
  -9   9  -5    344.90    315.10    115.20     19 <
  -9   9  -4   1304.10   1124.80    138.30     19 o
  -9  10  -8    189.89    128.70     94.30     19 <
  -9  10  -7     64.14     75.90     91.70     19 <
  -9  11 -11     81.48     86.70     88.10     19 <
  -9  11 -10     25.15     -7.70     65.10     19 <
  -8   2  15    294.81    250.90    104.50     19 <
  -8   2  16    109.42     24.20     82.90     19 <
  -8   3  12     79.58     64.60     91.60     19 <
  -8   3  13     54.37     81.80     90.60     19 <
  -8   4   8    326.62    283.80    121.10     19 <
  -8   4   9   1730.80   1608.20    148.50     19 o
  -8   5   5  13995.00  14408.30    310.40     19 o
  -8   6   2   1745.60   1732.80    162.30     19 o
  -8   7  -1   8026.90   7979.90    247.80     19 o
  -8   8  -5   1430.70   1525.60    147.30     19 o
  -8   8  -4     98.50     70.70    101.70     19 <
  -8   9  -7    135.19     91.10     96.10     19 <
  -8  10 -10    306.68    306.70    106.40     19 <
  -8  11 -12    106.21     63.00     83.00     19 <
  -7   2  12    376.35    480.20    118.40     19 o
  -7   2  13    422.58    420.20    112.80     19 o
  -7   2  14    127.60    125.40     95.00     19 <
  -7   3   9   1397.80   1528.50    150.50     19 o
  -7   3  10   1485.40   1168.70    137.30     19 o
  -7   4   6  10786.00  11077.40    281.90     19 o
  -7   5   2   1448.10   1762.40    171.90     19 o
  -7   6  -1   1858.30   1862.50    171.20     19 o
  -7   7  -4   1230.30   1438.80    149.40     19 o
  -7   8  -7    104.23    189.20    107.60     19 <
  -7   9 -10    504.46    584.90    117.20     19 o
  -7   9  -9    189.34    163.10    100.40     19 <
  -7  10 -13     74.95      5.00     72.10     19 <
  -7  10 -12     34.18     37.90     82.10     19 <
  -6   2   9   2450.50   2333.40    166.60     19 o
  -6   2  10    131.97    219.60    116.90     19 <
  -6   3   6   4371.40   4123.30    205.70     19 o
  -6   4   3   3091.80   3644.60    207.00     19 o
  -6   6  -3   2132.30   2104.80    172.50     19 o
  -6   7  -6    820.88    624.20    134.70     19 o
  -6   8  -9    409.13    268.80    110.80     19 <
  -6   9 -12    150.72    151.80     96.20     19 <
  -6   9 -11    679.04    634.40    118.70     19 o
  -5   0  14     27.26    -10.00     66.80     19 <
  -5   1  10   1362.70   1252.60    143.80     19 o
  -5   1  11   2276.50   2556.10    167.40     19 o
  -5   2   7    922.76    681.40    149.00     19 o
  -5   5  -3   4140.30   3849.80    214.00     19 o
  -5   6  -6   8054.20   8774.20    256.40     19 o
  -5   7  -9    117.35     70.20     94.00     19 <
  -5   7  -8    917.12    840.50    132.20     19 o
  -5   8 -12     78.86     86.30     93.00     19 <
  -5   8 -11     65.24     25.70     85.30     19 <
  -5   9 -14     61.04     62.00     88.70     19 <
  -4  -1  14     30.07     44.00     90.30     19 <
  -4  -1  15     61.83     22.10     83.90     19 <
  -4  -1  16    172.42    -10.00     66.60     19 <
  -4   0  12   5791.40   5839.10    217.30     19 o
  -4   1   7  27356.00  29146.70    426.70     19 o
  -4   1   8    430.68    347.00    132.40     19 <
  -4   2   4  54044.00  56218.60    583.80     19 o
  -4   3   1   4036.00   3568.70    242.90     19 o
  -4   5  -5   2396.40   2273.50    179.50     19 o
  -4   6  -8    405.81    349.00    121.60     19 <
  -4   7 -11    135.56    176.60    104.30     19 <
  -4   8 -14    251.64    200.60    100.60     19 <
  -4   8 -13    201.03    136.50     96.20     19 <
  -3  -2  15    258.38    163.00     99.20     19 <
  -3  -2  16    224.50    211.80    103.80     19 <
  -3  -2  17     60.19     56.90     88.00     19 <
  -3  -1  12    131.89    136.30    102.50     19 <
  -3  -1  13    287.98    370.60    111.80     19 o
  -3   0   8  19790.00  19926.70    361.20     19 o
  -3   1   5  11562.00  11197.50    300.90     19 o
  -3   3  -2   8242.40   7135.30    292.60     19 o
  -3   4  -5   3353.30   3719.40    208.50     19 o
  -3   5  -8    407.64    459.20    127.10     19 o
  -3   6 -11    127.82    169.60    101.70     19 <
  -3   6 -10    772.05    591.60    121.60     19 o
  -3   7 -14    138.18     11.70     81.70     19 <
  -3   7 -13     19.51     31.60     86.50     19 <
  -3   8 -15     46.84     21.20     81.20     19 <
  -2  -3  16     29.82     23.50     82.40     19 <
  -2  -3  17     48.72      1.10     69.20     19 <
  -2  -2  12    297.44    237.90    112.40     19 <
  -2  -2  13    115.62    115.40     95.80     19 <
  -2  -1   9   3869.90   4209.60    200.70     19 o
  -2   1   2 527280.00 461318.00   1620.40     19 o
  -2   3  -4  65606.00  62563.40    618.90     19 o
  -2   4  -7   5393.10   5907.70    224.80     19 o
  -2   5 -10   1039.00   1178.00    142.00     19 o
  -2   6 -13    238.63    161.80     97.30     19 <
  -2   6 -12     57.85     76.80     93.30     19 <
  -2   7 -15    217.80    121.00     92.30     19 <
  -1  -3  13    712.66    831.60    127.00     19 o
  -1  -3  14    104.86     59.20     92.60     19 <
  -1  -2   9   1181.80    762.20    140.20     19 o
  -1  -2  10   4385.40   4647.00    202.20     19 o
  -1  -1   6  19269.00  19434.40    363.40     19 o
  -1   2  -4  81300.00  80978.20    698.20     19 o
  -1   3  -7   9648.00   9951.30    277.70     19 o
  -1   4 -10   1506.90   1410.30    146.30     19 o
  -1   4  -9    686.33    380.50    126.10     19 o
  -1   5 -13    168.99    170.50    101.90     19 <
  -1   5 -12    587.66    367.00    115.40     19 o
  -1   6 -15    116.54     17.90     83.40     19 <
  -1   6 -14    178.92    164.80     96.70     19 <
   0  -4  14    408.20    358.60    109.10     19 o
   0  -4  15    490.76    712.10    123.30     19 o
   0  -2   7   9557.10   8180.00    258.20     19 o
   0   2  -6  39719.00  36181.30    482.00     19 o
   0   4 -12   1256.50   1347.90    138.80     19 o
   0   6 -16    500.50    597.10    116.50     19 o
   1  -5  15    256.03    220.40    104.50     19 <
   1  -5  16      9.29     11.30     81.10     19 <
   1  -4  11   1492.60   1123.80    139.30     19 o
   1  -4  12    802.93    627.80    129.60     19 o
   1  -3   7  11007.00  11068.30    283.20     19 o
   1  -3   8   1056.40   1115.60    149.10     19 o
   1  -2   4  54948.00  59930.20    606.50     19 o
   1   2  -8    686.32    481.40    138.50     19 o
   1   3 -11    519.92    430.50    118.80     19 o
   1   4 -14    276.33    156.40    100.80     19 <
   1   5 -16     13.95     11.00     80.50     19 <
   2  -6  15    164.66    220.50    104.20     19 <
   2  -6  16     64.74     56.90     84.90     19 <
   2  -5  12    853.00   1015.30    135.10     19 o
   2  -5  13   2132.00   2469.50    162.60     19 o
   2  -4   8   3262.90   3224.90    186.20     19 o
   2  -4   9    796.54    675.00    132.00     19 o
   2  -3   5   1789.20   2101.80    185.10     19 o
   2   1  -8   3992.30   3523.80    197.30     19 o
   2   2 -11   1085.60   1167.50    139.90     19 o
   2   3 -14    414.30    336.50    109.70     19 o
   2   3 -13   3730.40   3989.90    187.00     19 o
   2   4 -16    116.09     75.40     89.80     19 <
   3  -6  12     97.74    142.70    104.60     19 <
   3  -6  13     64.38     35.50     88.50     19 <
   3  -6  14    496.96    235.60    104.20     19 <
   3  -5   9   1803.70   1950.80    158.60     19 o
   3  -5  10   4277.30   4182.20    197.20     19 o
   3  -4   5   5869.00   5316.20    229.30     19 o
   3  -4   6   7844.30   7893.20    251.80     19 o
   3  -3   2   8445.30   6991.70    275.50     19 o
   3   1 -10   1396.80   1264.50    145.50     19 o
   3   2 -13    330.41    176.80    101.90     19 <
   3   3 -16    142.88    156.10     99.00     19 <
   3   3 -15    506.21    501.20    114.80     19 o
   4  -7  13    169.68     74.30     91.00     19 <
   4  -7  14     65.95     59.70     88.80     19 <
   4  -7  15    259.42    229.90    102.80     19 <
   4  -6  10    184.60     76.20     96.00     19 <
   4  -6  11    641.67    514.80    118.90     19 o
   4  -5   6   1274.60   1545.70    159.60     19 o
   4  -4   3  17105.00  18158.00    355.10     19 o
   4  -1  -7  22904.00  25372.80    403.60     19 o
   4   0 -10    442.65    238.70    117.30     19 <
   4   1 -13    138.83     74.80     97.00     19 <
   4   1 -12   1629.30   1474.00    146.80     19 o
   4   2 -15    242.02    170.80     99.50     19 <
   5  -8  14    130.69    -10.00     66.10     19 <
   5  -7  10    122.82     58.40     92.70     19 <
   5  -7  11    800.14    762.70    125.00     19 o
   5  -7  12    210.90    223.00    104.60     19 <
   5  -6   7    854.62    845.10    137.90     19 o
   5  -5   4   1868.10   2165.90    178.40     19 o
   5  -3  -3  16267.00  15367.80    340.50     19 o
   5  -2  -6   1109.10    822.90    161.40     19 o
   5  -1  -9   5138.10   5200.40    208.40     19 o
   5   0 -12   3120.70   3248.60    179.80     19 o
   5   1 -15    114.17    108.90     94.70     19 <
   5   1 -14    867.11    752.50    126.10     19 o
   6  -8  11    142.94      0.60     70.50     19 <
   6  -8  12     43.90    -10.00     67.90     19 <
   6  -8  13     37.96    -10.00     66.80     19 <
   6  -7   8    220.42    295.80    114.30     19 <
   6  -6   4   8943.10  10169.70    273.40     19 o
   6  -6   5    975.78   1001.70    147.10     19 o
   6  -5   1  10781.00  10628.20    291.30     19 o
   6  -4  -2  21517.00  22383.10    388.10     19 o
   6  -3  -5   3459.50   2712.10    192.60     19 o
   6  -2  -8   2473.40   2301.40    168.30     19 o
   6  -1 -11    495.06    635.30    125.00     19 o
   6   0 -14    735.00    649.00    120.90     19 o
   6   1 -16    143.03    271.00    106.70     19 <
   7  -9  12     12.53     31.80     85.60     19 <
   7  -9  13     75.03     34.10     83.60     19 <
   7  -8   8    791.69    744.60    126.40     19 o
   7  -8   9    680.79    744.60    124.40     19 o
   7  -7   5    541.81    613.50    130.50     19 o
   7  -7   6   3224.30   2952.50    177.90     19 o
   7  -6   2   3427.00   4019.90    201.60     19 o
   7  -5  -2   2258.50   2301.80    191.60     19 o
   7  -4  -5  10845.00  10371.90    276.90     19 o
   7  -3  -8    355.92    386.10    122.40     19 o
   7  -2 -11    685.05    371.40    120.90     19 o
   7  -2 -10    750.73    647.10    129.30     19 o
   7  -1 -14    271.43    205.90    103.60     19 <
   7  -1 -13    120.47     81.90     95.20     19 <
   7   0 -16     80.68     40.40     84.80     19 <
   8  -9   9     86.98    109.70     94.10     19 <
   8  -9  10    285.60    362.20    109.30     19 o
   8  -9  11    232.39    233.20    104.60     19 <
   8  -8   6    134.76     38.60     92.40     19 <
   8  -8   7    658.78    543.60    122.00     19 o
   8  -7   2   1111.30    617.90    135.80     19 o
   8  -7   3    723.99   1375.80    151.20     19 o
   8  -6  -1   5337.00   5296.50    226.70     19 o
   8  -5  -4   2362.50   2031.10    171.80     19 o
   8  -4  -7    408.09    289.10    118.20     19 <
   8  -3 -10    569.95    601.50    124.30     19 o
   8  -2 -13    131.39    164.60    100.20     19 <
   8  -2 -12    816.69    998.70    133.20     19 o
   8  -1 -16     83.55     85.20     92.90     19 <
   8  -1 -15     90.03    140.70     99.70     19 <
   9 -10  10     67.14    107.90     92.50     19 <
   9 -10  11    119.63    115.20     92.10     19 <
   9 -10  12    250.46    245.10    103.10     19 <
   9  -9   7   2538.60   2999.60    173.80     19 o
   9  -9   8    499.87    375.70    115.30     19 o
   9  -8   3   1300.30   1193.60    142.30     19 o
   9  -8   4    369.51    439.80    120.40     19 o
   9  -7   0    198.36     70.40    110.80     19 <
   9  -6  -3   2043.80   2026.50    165.30     19 o
   9  -5  -6    311.55    192.40    118.50     19 <
   9  -4  -9    134.49     56.20     97.20     19 <
   9  -3 -12    652.40    941.80    128.90     19 o
   9  -2 -15     36.06     45.80     87.60     19 <
   9  -2 -14     97.07     69.10     91.50     19 <
  10 -11  11     24.29     17.10     80.90     19 <
  10 -10   7    357.34    454.80    114.80     19 o
  10 -10   8    113.50    100.20     94.00     19 <
  10 -10   9    164.97    178.10    100.70     19 <
  10  -9   4     65.58     10.40     84.00     19 <
  10  -9   5    220.41    241.50    108.50     19 <
  10  -8   1   1930.10   1909.20    159.80     19 o
  10  -7  -3   4200.90   4380.00    203.20     19 o
  10  -7  -2   2716.90   3234.20    184.10     19 o
  10  -6  -6   2874.90   2526.00    172.10     19 o
  10  -6  -5    479.12    312.20    123.90     19 <
  10  -5  -9    105.49    189.90    106.00     19 <
  10  -5  -8     70.67     32.40     91.90     19 <
  10  -4 -12    427.26    255.40    109.30     19 <
  10  -4 -11    222.13    132.40    101.50     19 <
  10  -3 -15    267.07    301.30    107.20     19 <
  10  -3 -14     47.73     70.50     90.20     19 <
  11 -11   8     32.90     -6.80     66.80     19 <
  11 -11   9     83.75     83.50     91.30     19 <
  11 -11  10    331.89    363.80    108.40     19 o
  11 -10   5    836.59    901.50    131.20     19 o
  11 -10   6    843.08   1120.70    133.00     19 o
  11  -9   1    578.39    532.20    126.10     19 o
  11  -9   2    398.71    399.40    116.10     19 o
  11  -8  -2   1719.50   1733.80    152.40     19 o
  11  -8  -1    344.39    294.10    119.10     19 <
  11  -7  -5    524.35    440.50    122.70     19 o
  11  -6  -8     80.62      3.40     82.60     19 <
  11  -5 -11     55.92    102.30     97.00     19 <
  11  -5 -10    227.78    248.10    110.00     19 <
  11  -4 -14    176.01    203.30    101.80     19 <
  11  -4 -13     38.04     55.90     88.40     19 <
  12 -11   6    213.88    217.30    102.00     19 <
  12 -11   7    213.64    104.10     95.90     19 <
  12 -10   2   1466.70   1608.30    145.70     19 o
  12 -10   3    109.97    130.60     99.20     19 <
  12  -9  -1    509.23    422.50    117.40     19 o
  12  -8  -4    325.41    431.30    120.80     19 o
  12  -7  -7    135.59    248.60    108.40     19 <
  12  -6 -10    189.32    163.80    102.20     19 <
  12  -5 -13    221.60    207.50    103.90     19 <
  12  -5 -12    561.90    643.10    122.00     19 o
  13 -12   6     38.74     22.70     84.20     19 <
  13 -12   7    107.27     71.00     88.80     19 <
  13 -12   8     63.60    144.70     93.50     19 <
  13 -11   3   1385.80   1469.60    142.30     19 o
  13 -11   4    244.70    264.40    107.20     19 <
  13 -10   1    137.06    289.00    112.60     19 <
  13  -9  -4   1193.20   1072.70    136.70     19 o
  13  -9  -3     50.01     48.00     94.70     19 <
  13  -8  -7    203.30    138.40     98.20     19 <
  13  -8  -6     66.46     48.30     91.50     19 <
  13  -7 -10     51.19     31.30     86.10     19 <
  13  -7  -9    258.37    225.10    108.60     19 <
  13  -6 -13     39.16     99.20     93.20     19 <
  13  -6 -12    161.41     77.90     90.10     19 <
  14 -12   4    201.19    291.40    110.20     19 <
  14 -12   5     57.76     45.60     89.20     19 <
  14 -11   1    187.39    104.40     96.50     19 <
  14 -11   2    515.48    518.70    116.90     19 o
  14 -10  -3    197.35    163.90    102.80     19 <
  14 -10  -2    632.36    785.60    127.60     19 o
  14  -9  -6     53.01     61.50     94.00     19 <
  14  -9  -5     21.84     58.20     92.30     19 <
  14  -8  -9    114.24     83.50     91.20     19 <
  14  -8  -8     68.86     39.60     88.50     19 <
  14  -7 -12     74.51     80.50     90.20     19 <
  14  -7 -11    180.32    139.90     96.60     19 <
  15 -12   1    150.84     57.50     89.60     19 <
  15 -12   2    141.98    108.30     92.40     19 <
  15 -12   3     46.12     55.40     89.30     19 <
  15 -11  -2    167.81    257.50    106.80     19 <
  15 -11  -1     33.62    -10.00     68.30     19 <
  15 -10  -5    244.33    127.30     97.20     19 <
  15 -10  -4    277.07    315.70    111.50     19 <
  15  -9  -8    141.92    109.20     94.20     19 <
  15  -9  -7    152.82    106.50     98.40     19 <
  15  -8 -10    263.96    143.30     98.50     19 <
  16 -12  -1     43.19     46.50     88.80     19 <
  16 -12   0     18.01      0.10     65.90     19 <
  16 -11  -4     54.94     -8.70     67.30     19 <
  16 -11  -3    452.28    330.50    111.50     19 <
  16 -10  -7      8.15     -9.40     67.20     19 <
  16 -10  -6    319.60    279.20    106.50     19 <
  16  -9  -9     24.67     53.30     89.10     19 <
  17 -11  -5    371.95    316.30    109.70     19 <
 -16  11   6     54.25    102.70     93.90     20 <
 -16  12   3    108.84    109.60     89.90     20 <
 -16  12   4     16.04    -10.00     64.50     20 <
 -15   9  10     29.28     21.80     78.70     20 <
 -15  10   7     10.14     12.40     77.70     20 <
 -15  10   8    458.96    593.90    115.50     20 o
 -15  11   3    306.87    286.30    105.50     20 <
 -15  11   4     21.88     31.30     83.10     20 <
 -15  11   5     67.19     86.70     93.00     20 <
 -15  12   1    187.97    126.70     93.10     20 <
 -15  13  -3     50.09     61.60     88.10     20 <
 -15  13  -2     26.31     21.70     80.30     20 <
 -14   8  11    435.28    413.00    109.80     20 o
 -14   9   7    276.40    280.90    107.40     20 <
 -14   9   8     28.05     -8.20     65.30     20 <
 -14   9   9    178.92     89.50     90.20     20 <
 -14  10   4    118.06    116.10     93.70     20 <
 -14  10   5     51.81     34.20     84.50     20 <
 -14  11   1    159.14    113.30     94.30     20 <
 -14  11   2     95.68     95.70     93.30     20 <
 -14  12  -3    157.67    104.50     94.10     20 <
 -14  12  -2     52.95    103.90     92.70     20 <
 -14  13  -5      6.68     18.70     80.60     20 <
 -14  13  -4     56.28     23.20     85.50     20 <
 -13   7  11     66.84     34.30     84.60     20 <
 -13   7  12     39.74     40.30     81.40     20 <
 -13   8   8    129.08     85.80     91.50     20 <
 -13   8   9     45.74     61.00     87.90     20 <
 -13   9   4   1053.00   1202.50    135.90     20 o
 -13   9   5    712.96    834.30    125.00     20 o
 -13  10   1    127.77    101.10     94.10     20 <
 -13  10   2    315.12    368.20    112.30     20 o
 -13  11  -2     96.88     38.10     90.30     20 <
 -13  11  -1    271.62    244.80    105.40     20 <
 -13  12  -5     94.26    119.30     91.80     20 <
 -13  12  -4     32.52     35.70     85.20     20 <
 -12   6  12     88.29     74.00     90.00     20 <
 -12   6  13    119.34     82.90     89.00     20 <
 -12   7   8    266.05    298.00    107.30     20 <
 -12   7   9    191.36    291.20    106.60     20 <
 -12   7  10    417.99    289.50    107.10     20 <
 -12   8   5    508.10    269.00    108.00     20 <
 -12   8   6     53.86      9.50     79.70     20 <
 -12   9   2    502.35    312.30    109.00     20 <
 -12   9   3   1012.60   1067.20    131.20     20 o
 -12  10  -2   2001.80   2670.20    166.80     20 o
 -12  10  -1    587.15    502.70    116.60     20 o
 -12  11  -5   1965.40   1941.90    147.20     20 o
 -12  11  -4     51.55     25.30     87.70     20 <
 -12  12  -8     16.88     41.60     82.00     20 <
 -12  12  -7     35.04     82.50     89.10     20 <
 -11   5  13    133.36     90.80     91.60     20 <
 -11   5  14    174.82    145.00     95.40     20 <
 -11   6   9    193.57    114.20     95.20     20 <
 -11   6  10    407.85    491.80    114.70     20 o
 -11   7   6    198.06    181.60    104.90     20 <
 -11   7   7    676.02    297.70    112.70     20 <
 -11   8   2   2216.00   2467.10    162.20     20 o
 -11   8   3    137.24    212.50    108.30     20 <
 -11   9  -1    475.67    341.20    114.00     20 <
 -11   9   0    403.58    445.20    119.50     20 o
 -11  10  -4    365.46    339.40    111.20     20 o
 -11  10  -3    546.36    370.80    114.20     20 o
 -11  11  -7    509.60    498.00    112.80     20 o
 -11  11  -6     73.09     29.60     84.40     20 <
 -11  12  -9    217.68    139.10     91.80     20 <
 -10   4  14    486.65    564.50    115.50     20 o
 -10   4  15     16.76     27.70     81.70     20 <
 -10   5  10    107.30     99.40     97.80     20 <
 -10   5  11    865.89    832.00    126.60     20 o
 -10   6   6   2431.50   2600.90    165.30     20 o
 -10   6   7   1945.10   2130.40    158.60     20 o
 -10   7   3   3367.00   4206.10    194.80     20 o
 -10   7   4    266.67    341.60    119.80     20 <
 -10   8   0   1500.90   1626.50    150.60     20 o
 -10   9  -4    219.58     76.60     96.60     20 <
 -10   9  -3   1282.30   1274.20    141.80     20 o
 -10  10  -7    262.50    174.20     99.10     20 <
 -10  10  -6     57.83     45.80     86.30     20 <
 -10  11 -10     10.41     36.30     82.60     20 <
 -10  11  -9     61.07     60.10     87.90     20 <
  -9   3  14     28.98     43.20     85.50     20 <
  -9   3  15     99.32     94.50     89.00     20 <
  -9   4  11    119.70     44.40     92.10     20 <
  -9   4  12    423.59    338.60    111.90     20 o
  -9   5   7   3776.90   3873.80    191.50     20 o
  -9   5   8   1782.30   1730.60    152.00     20 o
  -9   6   4   1832.50   1665.00    159.30     20 o
  -9   7   0    271.80    219.90    115.10     20 <
  -9   7   1   2406.40   2660.30    174.80     20 o
  -9   8  -3   1228.00   1149.60    136.60     20 o
  -9   8  -2   1527.30   1574.00    150.70     20 o
  -9   9  -6    760.46    765.60    123.50     20 o
  -9   9  -5    314.26    339.00    110.70     20 o
  -9  10  -9    207.06    110.40     90.90     20 <
  -9  10  -8    564.76    295.20    110.00     20 <
  -9  11 -11    189.45    118.50     90.20     20 <
  -8   2  15    213.84    287.00    104.50     20 <
  -8   2  16    189.14    115.70     94.60     20 <
  -8   3  11    486.93    562.60    121.50     20 o
  -8   3  12    143.72     81.70     95.20     20 <
  -8   3  13     66.90     55.60     89.90     20 <
  -8   4   8    204.32     90.70    105.10     20 <
  -8   4   9   2861.70   3111.70    178.80     20 o
  -8   5   4   3567.70   2978.30    183.30     20 o
  -8   5   5  14181.00  15458.80    319.50     20 o
  -8   6   1   5792.30   6064.20    228.10     20 o
  -8   7  -2    461.76    550.40    129.60     20 o
  -8   8  -5   1200.60   1130.90    136.40     20 o
  -8   9  -8    191.44    151.90     97.40     20 <
  -8  10 -11     48.04     41.60     82.90     20 <
  -8  10 -10    451.84    330.70    109.10     20 o
  -7   2  12    267.66    303.10    110.00     20 <
  -7   2  13   1099.50    747.60    125.50     20 o
  -7   2  14    138.50    120.90     93.80     20 <
  -7   3   9   1159.60   1262.00    142.00     20 o
  -7   4   5   4321.60   4651.00    210.40     20 o
  -7   5   2   1362.90   1393.30    172.40     20 o
  -7   6  -2   6162.80   6577.90    235.10     20 o
  -7   6  -1   1911.00   1803.10    166.80     20 o
  -7   7  -5    472.71    436.50    120.90     20 o
  -7   7  -4   3576.40   3628.90    191.20     20 o
  -7   8  -8   1737.40   1739.20    145.70     20 o
  -7   8  -7    129.69    136.10    100.50     20 <
  -7   9 -11     42.68     20.50     83.40     20 <
  -7   9 -10    509.16    514.50    115.70     20 o
  -7  10 -13     57.39     61.90     85.60     20 <
  -6   2   9   1758.20   1259.30    145.50     20 o
  -6   2  10    243.53    230.70    110.60     20 <
  -6   3   6   5241.90   4782.70    215.10     20 o
  -6   4   2  26709.00  26392.40    416.40     20 o
  -6   5  -1  11231.00  11675.00    297.30     20 o
  -6   6  -4   6142.60   5887.20    224.30     20 o
  -6   7  -7    328.02    260.70    113.70     20 <
  -6   8 -10    465.70    434.50    114.40     20 o
  -6   9 -13    253.11    270.30    105.60     20 <
  -6   9 -12    142.36    107.60     91.30     20 <
  -5   0  14     64.68    111.00     98.00     20 <
  -5   1  10   1114.50   1152.70    143.00     20 o
  -5   1  11   2084.60   2352.00    164.00     20 o
  -5   2   7   1399.80   1230.50    158.80     20 o
  -5   3   3  22570.00  23185.80    397.80     20 o
  -5   5  -3   5745.90   5153.00    227.60     20 o
  -5   6  -7    480.76    368.20    125.00     20 <
  -5   6  -6  10246.00  10753.50    275.80     20 o
  -5   7 -10    296.04    311.50    110.60     20 <
  -5   7  -9    531.33    242.80    113.50     20 <
  -5   8 -13     33.69     13.20     80.00     20 <
  -5   8 -12    130.85    146.10     98.50     20 <
  -5   9 -14     97.80     89.50     87.90     20 <
  -4  -1  15    122.23    115.10     95.00     20 <
  -4  -1  16     92.14    116.00     93.60     20 <
  -4   0  12   4221.50   4257.50    194.10     20 o
  -4   1   7  24996.00  26514.30    409.60     20 o
  -4   1   8   1592.90   1411.80    158.50     20 o
  -4   2   4  53010.00  54917.60    575.60     20 o
  -4   4  -3  12220.00  11655.30    301.90     20 o
  -4   5  -6   2756.80   2618.60    179.40     20 o
  -4   6  -9    367.02    306.60    118.70     20 <
  -4   7 -12    108.75    100.90     93.40     20 <
  -4   7 -11    294.42    230.30    105.40     20 <
  -4   8 -15    350.97    321.50    105.00     20 o
  -4   8 -14    227.97    175.20     98.40     20 <
  -3  -2  16    100.21    132.90     94.80     20 <
  -3  -2  17     29.64      7.20     74.00     20 <
  -3  -1  12   1050.00    615.50    121.80     20 o
  -3  -1  13    152.63    133.20    100.40     20 <
  -3   0   8   8023.30   8649.00    261.50     20 o
  -3   1   5  13750.00  13258.40    322.50     20 o
  -3   2   1  86076.00  84779.80    739.30     20 o
  -3   3  -2  11815.00   9934.10    308.80     20 o
  -3   4  -5   4075.70   3135.10    198.20     20 o
  -3   5  -8    541.13    534.20    128.50     20 o
  -3   6 -11    207.83     74.70     93.30     20 <
  -3   7 -14     35.66     16.80     82.40     20 <
  -3   7 -13     27.16      2.80     72.80     20 <
  -2  -3  16    110.94     49.80     86.00     20 <
  -2  -3  17     56.40     34.20     83.60     20 <
  -2  -2  13    192.49    128.10     99.40     20 <
  -2  -2  14    107.53    196.20    104.00     20 <
  -2  -1   9   4359.60   3594.60    190.30     20 o
  -2   1   2 636060.00 510389.00   1722.20     20 o
  -2   3  -5   3953.20   4203.70    219.50     20 o
  -2   4  -8   3942.50   4275.40    200.10     20 o
  -2   5 -11    155.66    196.30    107.30     20 <
  -2   5 -10    802.74    878.40    131.90     20 o
  -2   6 -14    126.44     58.80     88.60     20 <
  -2   6 -13    307.01    169.40    101.80     20 <
  -1  -3  13    220.78    210.30    105.30     20 <
  -1  -3  14    181.09    100.50     94.70     20 <
  -1  -3  15     62.97     78.00     89.60     20 <
  -1  -2  10   3947.00   4142.90    194.90     20 o
  -1  -1   6  16331.00  17070.30    346.40     20 o
  -1   2  -4  66273.00  67830.30    644.10     20 o
  -1   3  -7   6628.80   6703.90    241.50     20 o
  -1   4 -10    512.36    375.30    123.10     20 o
  -1   5 -13     48.11     26.50     84.40     20 <
  -1   5 -12    306.54    260.60    106.70     20 <
  -1   6 -16     56.37     51.60     87.80     20 <
  -1   6 -15     97.47    110.60     93.70     20 <
   0  -4  14    773.88    753.70    121.80     20 o
   0  -4  15    230.13    188.40     99.00     20 <
   0  -4  16     12.19     -3.10     66.20     20 <
   0  -2   7   7534.90   7132.70    246.10     20 o
   0   2  -6  25157.00  25791.00    411.30     20 o
   0   4 -12    879.38   1166.80    136.30     20 o
   1  -5  15    240.66    295.70    105.30     20 <
   1  -5  16     16.46     27.30     84.90     20 <
   1  -4  11   2611.50   2193.00    156.10     20 o
   1  -4  12   1125.40   1078.20    135.60     20 o
   1  -4  13    170.01    185.30    104.10     20 <
   1  -3   8    621.35    884.00    143.50     20 o
   1  -2   4  61976.00  62376.80    615.30     20 o
   1   1  -6  32540.00  29954.80    441.00     20 o
   1   2  -9    822.74    729.80    135.90     20 o
   1   3 -12    239.74    153.30    101.80     20 <
   1   3 -11    546.60    480.30    117.90     20 o
   1   4 -15     68.66     36.10     88.10     20 <
   1   4 -14     63.29    -10.00     68.00     20 <
   2  -6  16    114.37     28.20     84.70     20 <
   2  -5  12   1158.70   1039.10    132.90     20 o
   2  -5  13    993.80   1041.40    128.90     20 o
   2  -5  14    165.01    167.30     99.40     20 <
   2  -4   9    326.83    246.60    119.60     20 <
   2  -3   5   1457.90   1649.60    178.40     20 o
   2   1  -8   3935.40   3596.80    195.90     20 o
   2   2 -11   1014.20    953.90    135.40     20 o
   2   3 -14    258.02    169.20    103.20     20 <
   2   3 -13   5520.00   5551.70    210.70     20 o
   2   4 -16     16.50     52.70     89.10     20 <
   3  -6  13    151.30    111.80     97.00     20 <
   3  -6  14    226.32    139.70     98.70     20 <
   3  -6  15     19.16     33.70     85.10     20 <
   3  -5  10   2367.30   2184.80    161.00     20 o
[truncated: 1,284,610 more chars]
