# Supplementary material for: Benchmarking 3D electron diffraction strategies for ceramics
Source: IUCrJ. 2026 Apr 27;13(Pt 3):291–303. doi: 10.1107/S2052252526003155 (PMC13134496; doi:10.1107/S2052252526003155)
Supplement: Supplementary file 3 [file m-13-00291-NATPsup3.hkl]

#
# h,k,l, Fc-squared, Fo-squared, sigma(Fo-squared) and status flag
#
data_NATP
_shelx_title                             '   '
_shelx_refln_list_code                   4
_shelx_F_calc_maximum                    455.11
_exptl_crystal_F_000                               385.128
_reflns_d_resolution_high                0.5008

loop_
 _symmetry_equiv_pos_as_xyz
 'x, y, z'
 '-y, x-y, z'
 '-x+y, -x, z'
 'y, x, -z+1/2'
 'x-y, -y, -z+1/2'
 '-x, -x+y, -z+1/2'
 '-x, -y, -z'
 'y, -x+y, -z'
 'x-y, x, -z'
 '-y, -x, z+1/2'
 '-x+y, y, z+1/2'
 'x, x-y, z+1/2'
 'x+2/3, y+1/3, z+1/3'
 '-y+2/3, x-y+1/3, z+1/3'
 '-x+y+2/3, -x+1/3, z+1/3'
 'y+2/3, x+1/3, -z+5/6'
 'x-y+2/3, -y+1/3, -z+5/6'
 '-x+2/3, -x+y+1/3, -z+5/6'
 '-x+2/3, -y+1/3, -z+1/3'
 'y+2/3, -x+y+1/3, -z+1/3'
 'x-y+2/3, x+1/3, -z+1/3'
 '-y+2/3, -x+1/3, z+5/6'
 '-x+y+2/3, y+1/3, z+5/6'
 'x+2/3, x-y+1/3, z+5/6'
 'x+1/3, y+2/3, z+2/3'
 '-y+1/3, x-y+2/3, z+2/3'
 '-x+y+1/3, -x+2/3, z+2/3'
 'y+1/3, x+2/3, -z+1/6'
 'x-y+1/3, -y+2/3, -z+1/6'
 '-x+1/3, -x+y+2/3, -z+1/6'
 '-x+1/3, -y+2/3, -z+2/3'
 'y+1/3, -x+y+2/3, -z+2/3'
 'x-y+1/3, x+2/3, -z+2/3'
 '-y+1/3, -x+2/3, z+1/6'
 '-x+y+1/3, y+2/3, z+1/6'
 'x+1/3, x-y+2/3, z+1/6'

_cell_length_a                           8.4822(4)
_cell_length_b                           8.4822(4)
_cell_length_c                           21.735(3)
_cell_angle_alpha                        90
_cell_angle_beta                         90
_cell_angle_gamma                        120

_shelx_F_squared_multiplier              1.000

loop_
 _refln_index_h
 _refln_index_k
 _refln_index_l
 _refln_intensity_calc
 _refln_intensity_meas
 _refln_intensity_sigma
 _refln_scale_group_code
 _refln_observed_status
 -15   4   2     27.17     13.50     61.50      1 <
 -15   5   4     85.71     27.90     64.80      1 <
 -15   7  11      0.76      3.10     54.20      1 <
 -14   2  -4     52.96     42.90     65.40      1 <
 -14   4   3     26.06     16.20     58.70      1 <
 -14   5   5      9.00     13.20     62.30      1 <
 -14   7  12     46.02      3.30     55.70      1 <
 -14   9  19      3.74     11.80     60.70      1 <
 -13   0 -10    116.42    115.20     73.10      1 <
 -13   2  -3     15.29      4.50     54.10      1 <
 -13   5   6    395.45    288.90     83.60      1 o
 -13   7  13     30.61     22.60     65.00      1 <
 -13   9  20     15.05     35.80     64.30      1 <
 -13  10  22      2.91     -4.10     47.00      1 <
 -12   2  -2     32.37     10.90     60.20      1 <
 -12   5   7    140.15    174.60     78.00      1 <
 -12   7  14    406.87    457.90     92.40      1 o
 -12   9  21     27.23     21.20     61.40      1 <
 -12  10  23      9.54    -10.00     47.90      1 <
 -11  -2 -15      3.70      5.20     53.00      1 <
 -11   0  -8    164.29    120.50     75.90      1 <
 -11   3   1     69.86     66.00     70.20      1 <
 -11   5   8     41.81     40.70     66.80      1 <
 -11   7  15     23.98     24.50     66.20      1 <
 -11  10  24     28.39     17.30     61.50      1 <
 -10  -3 -19      2.57     -7.60     48.40      1 <
 -10  -2 -14     75.76     70.80     69.90      1 <
 -10   3   2    391.59    409.10     87.00      1 o
 -10   5   9    170.81    115.00     77.10      1 <
 -10   7  16    114.43     74.20     71.90      1 <
  -9  -3 -18     26.37     28.50     65.10      1 <
  -9  -1 -11     18.45     52.20     68.60      1 <
  -9   1  -4     58.40     67.10     73.70      1 <
  -9   3   3    158.73    254.10     86.80      1 <
  -9   5  10    246.86    247.00     84.10      1 <
  -9   8  19    165.13    107.80     73.80      1 <
  -9  10  26     12.65     28.90     66.60      1 <
  -9  11  28      6.00    -10.00     48.60      1 <
  -8  -5 -24     16.38     38.50     67.70      1 <
  -8  -3 -17      5.53     -7.00     48.60      1 <
  -8  -1 -10    690.87    688.10     97.80      1 o
  -8   1  -3    286.55    323.90     87.40      1 o
  -8   3   4    152.48    220.30     88.70      1 <
  -8   5  11    486.27    363.10     89.80      1 o
  -8   8  20    103.03    147.60     78.50      1 <
  -8  10  27     17.02     20.80     62.20      1 <
  -8  11  29      2.08     12.10     58.00      1 <
  -7  -5 -23      6.37     19.00     61.30      1 <
  -7  -3 -16    148.54    187.20     78.10      1 <
  -7  -1  -9     26.81     23.50     65.10      1 <
  -7   1  -2    331.94    226.20     92.70      1 <
  -7   3   5    541.16    564.90    106.80      1 o
  -7   8  21    149.82     92.10     74.80      1 <
  -6  -5 -22     50.75     59.10     67.50      1 <
  -6  -3 -15     83.61     61.00     69.80      1 <
  -6  -1  -8    521.94    471.40     97.30      1 o
  -6   1  -1   6572.70   6938.80    218.90      1 o
  -6   8  22    392.16    374.00     88.00      1 o
  -5  -5 -21    138.20     91.70     72.70      1 <
  -5  -3 -14     83.05     82.30     73.30      1 <
  -5  -1  -7   8602.50   9223.00    247.70      1 o
  -5   6  16    968.87    990.80    109.70      1 o
  -5   9  25     42.06     42.30     67.50      1 <
  -4  -7 -27     20.91     28.90     66.20      1 <
  -4  -5 -20      8.99     25.20     64.10      1 <
  -4  -3 -13    398.62    432.40     92.40      1 o
  -4  -1  -6   7803.50   8326.60    237.50      1 o
  -4   4  10  11855.00  11538.60    275.00      1 o
  -4   6  17    606.65    920.40    104.90      1 o
  -4   9  26    125.65    103.60     74.90      1 <
  -3  -7 -26     38.51     13.20     59.50      1 <
  -3  -5 -19     70.07     65.40     70.90      1 <
  -3  -3 -12    978.96   1180.70    119.40      1 o
  -3   4  11   5417.00   4936.80    194.70      1 o
  -3   7  20   1784.00   1664.90    124.20      1 o
  -3   9  27     26.51     31.70     65.30      1 <
  -3  10  29     38.68      9.10     55.80      1 <
  -2  -8 -30      8.60     19.30     61.10      1 <
  -2   4  12   8699.00   9215.20    248.40      1 o
  -2   7  21    445.79    312.50     87.60      1 o
  -2   9  28    130.88    183.50     76.40      1 <
  -2  10  30      3.24     23.90     63.60      1 <
  -1  -8 -29     53.83     11.20     60.20      1 <
  -1  -6 -22     56.96     40.80     64.80      1 <
  -1   2   6  73193.00  73045.60    658.20      1 o
  -1   7  22    121.01     75.80     71.70      1 <
   0  -8 -28    260.78    173.60     78.30      1 <
   0  -4 -14    310.60    673.70    107.50      1 o
   0   5  16    507.42    334.60     92.80      1 o
   1  -8 -27      7.54     -3.90     47.30      1 <
   1  -6 -20    396.93    389.80     90.70      1 o
   1  -4 -13   1944.20   1775.10    135.10      1 o
   1  -2  -6  66107.00  64001.40    618.90      1 o
   1   5  17    909.42    632.50    101.70      1 o
   1   8  26     14.09     -5.80     47.60      1 <
   2  -8 -26     35.38     21.90     62.80      1 <
   2  -6 -19    124.64    192.00     76.70      1 <
   2  -4 -12   5519.60   5723.00    200.60      1 o
   2   3  11   1226.70   1406.30    128.50      1 o
   2   6  20     19.12     47.80     68.10      1 <
   2   8  27     42.19     40.70     65.40      1 <
   3  -8 -25     27.33     26.10     63.50      1 <
   3  -6 -18    235.21    240.00     85.20      1 <
   3   3  12    675.82   1064.80    117.40      1 o
   3   6  21     22.68     26.90     63.10      1 <
   3   8  28     51.84     67.30     68.20      1 <
   4  -9 -29     29.58     24.50     62.00      1 <
   4   1   6   5063.30   5243.90    201.70      1 o
   4   4  15    218.36    141.80     77.40      1 <
   4   6  22     11.56     20.50     62.30      1 <
   5  -9 -28     25.13     31.20     62.90      1 <
   5  -7 -21     21.09     38.70     64.70      1 <
   5  -3  -7   5509.30   5548.10    204.50      1 o
   5  -1   0  22248.00  20853.40    357.10      1 o
   5   4  16    181.38    173.70     77.70      1 <
   5   6  23     54.10     47.40     65.60      1 <
   5   7  25     53.78     50.40     65.70      1 <
   6  -7 -20    652.13    654.80     98.60      1 o
   6  -5 -13    721.98    743.20    104.10      1 o
   6  -3  -6    682.07    561.30    107.80      1 o
   6   2  10    876.89    831.90    107.80      1 o
   6   4  17    269.40    160.10     76.30      1 <
   7  -9 -26     49.33     52.30     67.40      1 <
   7  -5 -12     70.67     73.80     73.20      1 <
   7   2  11     17.08     32.20     66.30      1 <
   7   5  20     32.41     17.20     62.80      1 <
   8 -10 -30      9.28     18.40     58.10      1 <
   8  -9 -25     31.77     25.20     61.10      1 <
   8  -7 -18    116.73     85.70     72.30      1 <
   8   2  12     72.63     90.20     68.90      1 <
   8   3  14     42.48     85.80     70.40      1 <
   8   5  21      5.06     -7.40     45.40      1 <
   9 -10 -29      4.80     11.50     56.10      1 <
   9  -8 -22     22.30     29.80     64.80      1 <
   9  -6 -15    119.73    236.20     80.00      1 <
   9  -4  -8     73.85     51.20     72.40      1 <
   9  -2  -1    176.71    156.50     78.60      1 <
   9   0   6    169.36    118.40     76.10      1 <
   9   3  15    118.95     55.50     69.20      1 <
  10 -10 -28    132.72    102.80     70.90      1 <
  10  -8 -21    100.08     71.90     67.90      1 <
  10  -6 -14     53.17     22.90     62.10      1 <
  10  -4  -7     88.26     38.10     67.80      1 <
  10  -2   0    105.87    194.90     79.60      1 <
  10   1   9      9.83     30.10     64.40      1 <
  10   3  16      4.49     18.30     58.90      1 <
  10   4  18     68.05     42.20     66.10      1 <
  11 -10 -27      9.01      6.80     54.80      1 <
  11  -8 -20    222.03    143.50     75.40      1 <
  11  -6 -13    170.73    177.00     75.80      1 <
  11  -4  -6    133.17     40.50     64.80      1 <
  11  -1   3      6.16     20.30     62.90      1 <
  11   1  10     13.41    -10.00     46.70      1 <
  12  -8 -19     11.05     34.30     62.70      1 <
  12  -6 -12     35.44     26.00     63.60      1 <
  12  -3  -3    402.07    293.70     84.90      1 o
  12  -1   4    299.65    296.00     81.00      1 o
  12   1  11     56.13     13.90     58.40      1 <
  12   2  13      3.07      3.80     53.40      1 <
  13  -9 -23     12.05    -10.00     46.60      1 <
  13  -7 -16     16.84     11.20     57.30      1 <
  13  -5  -9     91.96    107.90     72.00      1 <
  13  -3  -2     40.92     52.40     64.90      1 <
  13  -1   5     44.89     31.70     63.70      1 <
  14  -7 -15      4.25     -8.80     46.00      1 <
  14  -5  -8     46.23     46.70     65.90      1 <
  14  -3  -1      2.40     -4.80     45.90      1 <
  14  -2   1      3.12     20.70     60.60      1 <
  15  -7 -14      5.76      7.80     55.70      1 <
  15  -5  -7     70.72     65.50     68.30      1 <
  15  -4  -5      2.63      0.60     49.70      1 <
 -15   3  -3     11.99      8.80     56.90      2 <
 -15   5   4     43.74     43.60     65.80      2 <
 -15   7  11      3.13     -7.60     48.80      2 <
 -15   8  13      4.62     19.00     63.90      2 <
 -14   1  -9      5.80      0.70     50.30      2 <
 -14   3  -2    108.49     68.00     70.30      2 <
 -14   5   5      4.98     16.40     62.70      2 <
 -14   7  12     54.26     12.40     60.00      2 <
 -14   8  14    141.57    168.40     78.00      2 <
 -13   1  -8      3.67    -10.00     48.80      2 <
 -13   3  -1     10.65     -7.00     47.60      2 <
 -13   5   6    329.82    269.50     79.70      2 o
 -13   8  15     46.14      3.30     56.00      2 <
 -13  10  22      3.51      3.00     54.40      2 <
 -12  -1 -14    118.46    117.70     72.20      2 <
 -12   1  -7    226.53    216.30     82.20      2 <
 -12   3   0     75.46     68.60     68.40      2 <
 -12   5   7    170.94    178.90     80.80      2 <
 -12   8  16     96.03     65.50     69.70      2 <
 -12  10  23     18.92      8.50     57.80      2 <
 -11  -1 -13     45.88     33.70     65.80      2 <
 -11   1  -6     58.81     88.20     73.90      2 <
 -11   3   1     12.72     19.00     60.90      2 <
 -11   5   8     65.79     63.30     69.10      2 <
 -11   8  17     35.31     33.50     65.70      2 <
 -11  10  24     18.68     35.80     65.50      2 <
 -10  -3 -19      3.77      8.60     57.20      2 <
 -10  -1 -12     38.69     48.20     66.50      2 <
 -10   1  -5     89.96     55.90     72.00      2 <
 -10   3   2    426.25    359.60     87.00      2 o
 -10   8  18     33.17     22.40     62.80      2 <
 -10  11  27     25.05    -10.00     48.90      2 <
  -9  -4 -23     26.69      0.20     49.80      2 <
  -9  -3 -18     18.68     25.90     63.40      2 <
  -9  -1 -11     14.19     12.00     60.30      2 <
  -9   1  -4     21.67     29.10     68.00      2 <
  -9   3   3    252.28    170.00     80.30      2 <
  -9   6  12     25.20     44.60     70.00      2 <
  -9   8  19    118.52     53.60     69.00      2 <
  -9  10  26     27.19     18.00     62.00      2 <
  -9  11  28      2.62     -6.80     48.50      2 <
  -8  -4 -22     20.95      7.00     55.90      2 <
  -8  -3 -17      6.35      8.50     56.80      2 <
  -8  -1 -10    795.51    816.30    102.70      2 o
  -8   1  -3    340.09    246.10     87.60      2 <
  -8   6  13    500.55    495.10     94.10      2 o
  -8   8  20     49.25     29.90     67.40      2 <
  -8  10  27     25.58     -7.40     48.90      2 <
  -8  11  29      5.98     12.00     58.40      2 <
  -7  -4 -21     35.08     37.30     65.50      2 <
  -7  -3 -16    161.19    133.70     73.40      2 <
  -7  -1  -9     37.92     13.60     61.80      2 <
  -7   6  14    657.74    689.10     99.50      2 o
  -7   8  21     62.68     46.10     69.80      2 <
  -6  -6 -27     27.06     38.20     64.60      2 <
  -6  -4 -20    619.48    716.60     97.40      2 o
  -6   8  22    410.69    305.40     85.60      2 o
  -5  -6 -26     26.40      0.70     51.40      2 <
  -5  -4 -19    170.94    104.80     72.10      2 <
  -5   6  16    687.50    596.00     99.60      2 o
  -5   9  25     39.37     13.20     60.40      2 <
  -4  -6 -25      6.61      6.90     56.50      2 <
  -4  -4 -18     28.75     30.60     64.90      2 <
  -4   4  10   8576.90   8822.00    244.70      2 o
  -4   6  17    802.73    866.20    109.10      2 o
  -4   9  26    138.56    119.10     75.60      2 <
  -3  -6 -24     24.12     38.30     66.60      2 <
  -3  -4 -17     68.76     89.40     73.10      2 <
  -3   4  11   4747.10   4045.30    183.80      2 o
  -3   9  27     25.57     13.40     59.30      2 <
  -2  -8 -30      6.26     17.80     59.60      2 <
  -2  -6 -23    212.82    178.30     77.00      2 <
  -2  -4 -16    730.31    621.10     99.50      2 o
  -2   4  12   7443.90   7716.80    231.70      2 o
  -2   7  21    700.26    593.30     97.90      2 o
  -2   9  28     73.71     15.30     63.40      2 <
  -1  -8 -29     47.26     16.40     61.00      2 <
  -1  -6 -22    129.74    106.80     72.00      2 <
  -1  -4 -15    803.86    840.80    108.10      2 o
  -1   2   6  71396.00  70680.90    650.20      2 o
  -1   7  22     53.31     56.30     70.60      2 <
  -1   9  29     83.68    111.10     73.70      2 <
   0  -8 -28    293.02    289.10     83.40      2 o
   0  -4 -14    732.23    865.60    109.90      2 o
   1  -9 -32     18.79     -5.50     47.00      2 <
   1  -8 -27      7.96      9.40     56.30      2 <
   1  -6 -20    507.60    500.20     92.60      2 o
   1  -4 -13   1384.20   1415.30    125.10      2 o
   1  -2  -6  69702.00  67704.00    637.00      2 o
   1   5  17   1501.70   1273.50    118.70      2 o
   1   7  24    140.02    196.10     75.40      2 <
   1   8  26     16.92     31.90     64.80      2 <
   2  -9 -31     13.06     -7.00     48.30      2 <
   2  -8 -26     80.71     68.30     67.60      2 <
   2  -6 -19     76.86    175.90     77.20      2 <
   2  -4 -12   6842.30   7557.20    226.60      2 o
   2   5  18    284.99    313.00     87.50      2 o
   2   7  25    100.32    109.70     72.50      2 <
   2   8  27     61.02     37.90     62.90      2 <
   3  -9 -30      7.49    -10.00     48.00      2 <
   3  -6 -18    291.13    328.90     86.70      2 o
   3   3  12    559.38    767.00    110.80      2 o
   3   5  19     70.70     57.50     70.40      2 <
   3   8  28     48.52     22.90     63.40      2 <
   4  -9 -29     19.88    -10.00     48.00      2 <
   4   3  13    624.88   1038.30    111.50      2 o
   4   6  22     17.76     13.00     61.10      2 <
   5  -9 -28     85.71     58.90     68.40      2 <
   5  -7 -21     43.69     44.20     67.40      2 <
   5   1   7   7833.90   8281.10    237.50      2 o
   5   3  14    110.66    134.90     75.90      2 <
   5   6  23     17.72     18.50     60.20      2 <
   6  -7 -20    792.41    862.30    101.60      2 o
   6  -5 -13   1535.30    994.60    116.70      2 o
   6  -1   1   6998.90   7259.40    222.60      2 o
   6   1   8    513.08    460.20     97.00      2 o
   6   4  17    268.07    219.70     77.30      2 <
   6   6  24     51.82     17.10     59.40      2 <
   7  -9 -26     64.93     42.70     64.50      2 <
   7  -5 -12     94.32     58.80     74.10      2 <
   7  -3  -5    443.15    570.80    104.30      2 o
   7  -1   2    329.68    283.10     93.60      2 o
   7   4  18    471.23    258.10     83.60      2 o
   8  -9 -25     31.53     28.60     61.40      2 <
   8  -7 -18     65.86    141.00     73.70      2 <
   8  -5 -11    141.21    111.90     72.80      2 <
   8  -3  -4    109.61    134.40     80.30      2 <
   8  -1   3    365.55    255.30     84.70      2 o
   8   2  12     66.15     38.50     63.00      2 <
   8   4  19     10.52     32.50     63.80      2 <
   9 -10 -29      5.15     10.80     56.50      2 <
   9  -9 -24     22.48     24.30     63.70      2 <
   9  -7 -17    140.37    172.30     77.10      2 <
   9  -5 -10    258.90    240.40     81.20      2 <
   9  -3  -3    278.08    319.10     84.60      2 o
   9   0   6    159.95     67.10     72.40      2 <
   9   2  13     90.19     79.00     71.30      2 <
   9   4  20     10.71     12.20     58.10      2 <
  10 -10 -28    101.53     69.40     66.10      2 <
  10  -9 -23     91.76     82.10     69.40      2 <
  10  -7 -16    168.07    197.40     74.30      2 <
  10  -2   0     99.78     60.70     69.70      2 <
  10   2  14     49.26     62.30     68.20      2 <
  11 -10 -27      7.98     24.90     62.00      2 <
  11  -8 -20    148.68    261.70     77.60      2 o
  11  -6 -13    118.16     75.90     72.00      2 <
  11  -4  -6     76.47     25.10     63.90      2 <
  11  -2   1    220.24    156.30     78.80      2 <
  11   0   8    142.83    113.60     72.80      2 <
  11   2  15      8.09     -8.90     46.30      2 <
  12  -8 -19     14.69     22.20     61.30      2 <
  12  -6 -12     10.32     26.60     63.30      2 <
  12  -4  -5     44.71     51.10     66.30      2 <
  12  -2   2     29.46    -10.00     48.60      2 <
  12   1  11     56.35     77.30     67.80      2 <
  13  -8 -18      6.26      7.80     56.40      2 <
  13  -6 -11      7.78     23.20     60.60      2 <
  13  -4  -4    147.28     78.00     68.60      2 <
  13  -2   3     12.50     -8.90     46.60      2 <
  13  -1   5     74.90     38.30     64.90      2 <
  14  -8 -17      1.30      0.20     47.50      2 <
  14  -6 -10    144.14    132.00     74.30      2 <
  14  -4  -3     12.93     15.20     57.50      2 <
  14  -3  -1      5.42      7.60     55.10      2 <
  14  -1   6      0.99     21.00     60.30      2 <
  15  -7 -14      8.43     23.10     60.20      2 <
  15  -6  -9     57.71     41.30     64.90      2 <
  15  -5  -7     54.17     30.60     63.10      2 <
  15  -3   0     21.73     19.40     59.50      2 <
 -15   4  -1      4.07     -2.90     48.50      3 <
 -15   6   6    124.62    129.10     78.00      3 <
 -15   8  13      6.42     21.20     61.90      3 <
 -14   2  -7     18.65     -0.70     47.70      3 <
 -14   4   0     96.71     91.90     73.90      3 <
 -14   6   7     20.97     30.40     66.10      3 <
 -14   8  14     87.18     40.90     67.70      3 <
 -13   2  -6     86.13     81.50     70.10      3 <
 -13   4   1     23.09     22.10     63.80      3 <
 -13   6   8    151.31     81.10     74.30      3 <
 -13   8  15     23.77     23.10     65.20      3 <
 -13  10  22      2.88      9.40     56.60      3 <
 -12   0 -12     10.44     12.40     57.90      3 <
 -12   2  -5     19.70     29.80     64.70      3 <
 -12   4   2     24.83     24.70     63.00      3 <
 -12   6   9     49.17     27.30     66.10      3 <
 -12   8  16     66.00     27.40     66.00      3 <
 -12  10  23     21.35     32.30     65.90      3 <
 -11  -2 -18      7.25     23.10     61.20      3 <
 -11   2  -4    686.23    941.70    105.30      3 o
 -11   4   3    102.67     92.30     71.30      3 <
 -11   6  10     15.58     20.10     62.80      3 <
 -11   8  17     26.61     29.80     65.00      3 <
 -11  10  24     29.42     13.80     60.70      3 <
 -10  -2 -17    129.08     67.30     70.90      3 <
 -10   0 -10    557.23    517.90     91.90      3 o
 -10   2  -3    620.12    641.90     97.10      3 o
 -10   4   4     20.14     33.50     68.30      3 <
 -10   6  11    274.70    246.60     83.50      3 <
 -10   8  18     15.53      1.80     54.20      3 <
 -10  11  27      2.88     14.20     60.20      3 <
  -9  -4 -23      3.33     13.30     58.30      3 <
  -9  -2 -16     84.53     75.30     68.70      3 <
  -9   2  -2     61.02     37.90     69.70      3 <
  -9   4   5    565.23    494.40     95.30      3 o
  -9   6  12     27.08    -10.00     51.90      3 <
  -9   8  19    166.93     96.40     71.60      3 <
  -9  10  26     20.66     28.70     66.80      3 <
  -9  11  28      8.65     37.60     66.20      3 <
  -8  -4 -22      7.97     -0.80     48.20      3 <
  -8  -2 -15    106.52      7.50     61.00      3 <
  -8   0  -8    465.54    576.00     95.40      3 o
  -8   4   6    713.87    896.80    107.50      3 o
  -8   6  13    183.54    142.90     80.20      3 <
  -8   8  20    133.70     89.30     71.30      3 <
  -8  10  27     12.67     24.30     64.60      3 <
  -8  11  29      3.31     25.20     62.60      3 <
  -7  -4 -21     28.22     19.40     65.00      3 <
  -7  -2 -14    441.51    475.50     91.80      3 o
  -7   4   7   4944.00   5212.80    195.80      3 o
  -7   6  14    441.49    438.20     93.90      3 o
  -7   8  21     62.67    134.00     77.20      3 <
  -6  -6 -27     21.26     -1.90     47.60      3 <
  -6  -4 -20    370.94    262.20     82.70      3 o
  -6  -2 -13    487.86    463.80     90.60      3 o
  -6   4   8    690.59    664.50    108.50      3 o
  -6   8  22    322.84    286.40     83.00      3 o
  -5  -6 -26     24.35     -5.50     47.50      3 <
  -5  -4 -19     71.68     46.30     70.20      3 <
  -5  -2 -12     93.36    148.30     80.80      3 <
  -5   4   9   2732.80   2866.90    158.00      3 o
  -5   6  16    696.38    780.20    104.70      3 o
  -5   9  25     42.53     16.90     62.70      3 <
  -4  -6 -25     11.05     21.70     61.80      3 <
  -4  -4 -18     18.33     40.00     68.00      3 <
  -4  -2 -11     77.95    120.20     85.80      3 <
  -4   4  10   6850.30   5530.60    204.80      3 o
  -4   6  17    856.75    747.10    104.70      3 o
  -4   9  26    128.32    102.00     71.30      3 <
  -3  -7 -29     62.96     46.40     68.50      3 <
  -3  -6 -24     49.06    104.00     72.90      3 <
  -3  -4 -17     70.62     87.50     73.60      3 <
  -3  -2 -10   3040.00   3149.70    162.00      3 o
  -3   4  11   4694.80   4789.10    192.90      3 o
  -3   6  18    492.11    388.60     89.50      3 o
  -3   9  27     18.57     16.60     63.10      3 <
  -2  -8 -30     17.88     53.20     66.10      3 <
  -2  -6 -23    252.13    247.90     81.20      3 o
  -2  -4 -16    422.65    423.20     92.30      3 o
  -2  -2  -9   2197.30   2270.10    151.30      3 o
  -2   4  12   5714.40   6199.10    212.10      3 o
  -2   9  28     99.80     70.10     69.50      3 <
  -1  -6 -22     72.81     74.10     70.20      3 <
  -1  -4 -15    560.88    392.60     93.70      3 o
  -1  -2  -8  22411.00  21721.10    375.50      3 o
  -1   2   6  66365.00  67255.40    633.00      3 o
  -1   4  13   2390.50   2434.60    153.00      3 o
  -1   7  22     39.34     18.50     63.30      3 <
  -1   9  29     63.67     26.60     65.80      3 <
   0  -4 -14   1357.80   1874.70    138.20      3 o
   0   9  30      7.57     -6.40     48.90      3 <
   1  -9 -32     19.50     23.20     61.60      3 <
   1  -6 -20    885.66   1102.10    109.70      3 o
   1  -4 -13   1842.00   1591.40    134.40      3 o
   1  -2  -6  72575.00  70967.30    651.80      3 o
   1   7  24    113.85     42.50     66.70      3 <
   2  -9 -31      4.62    -10.00     47.40      3 <
   2  -6 -19    153.80    202.20     81.80      3 <
   2  -4 -12   7551.60   7972.50    231.70      3 o
   2   5  18    349.87    346.80     86.50      3 o
   2   7  25     44.27     20.20     62.30      3 <
   3  -9 -30     16.15     -4.70     47.60      3 <
   3   5  19    102.79     52.70     67.60      3 <
   3   7  26     19.79     17.60     59.50      3 <
   3   8  28     48.92     20.70     63.50      3 <
   4  -9 -29     12.94     35.10     64.10      3 <
   4  -7 -22    148.28    132.40     74.50      3 <
   4   3  13    830.70    751.70    103.90      3 o
   4   5  20     10.32     -3.10     49.00      3 <
   4   7  27     37.11     -4.50     48.30      3 <
   5  -9 -28     44.32      5.50     56.20      3 <
   5  -7 -21     31.62     10.20     61.00      3 <
   5   3  14     80.29     79.10     71.80      3 <
   5   5  21    110.70     89.30     70.60      3 <
   6  -7 -20    817.04    976.00    106.30      3 o
   6   1   8    572.12    390.30     96.60      3 o
   6   3  15     25.24     18.40     62.90      3 <
   6   5  22    100.23     57.70     68.50      3 <
   6   6  24     84.90     66.60     69.70      3 <
   7  -9 -26     46.87     48.70     65.40      3 <
   7  -5 -12     59.89     57.90     71.70      3 <
   7  -1   2    374.68    422.50     95.50      3 o
   7   1   9     20.25     -8.60     49.70      3 <
   7   3  16     58.12     73.80     71.20      3 <
   8  -9 -25     23.18     49.80     64.60      3 <
   8  -7 -18     86.72     27.90     66.80      3 <
   8  -5 -11    141.46     95.30     74.60      3 <
   8  -3  -4    106.05     91.50     78.00      3 <
   8  -1   3    216.63    308.90     86.70      3 o
   8   1  10    631.97    733.40     99.80      3 o
   8   3  17      9.29     19.30     60.10      3 <
   8   4  19     11.59      6.80     57.10      3 <
   9  -9 -24     34.09     45.90     62.60      3 <
   9  -7 -17    115.43    105.60     74.30      3 <
   9  -5 -10    141.84    141.70     73.40      3 <
   9  -3  -3    164.71    161.20     79.70      3 <
   9  -1   4     11.59     23.50     64.10      3 <
   9   1  11     15.60     53.10     69.90      3 <
   9   4  20      7.88     21.10     60.00      3 <
  10 -10 -28    179.41    115.30     70.00      3 <
  10  -9 -23     29.82     22.00     61.20      3 <
  10  -7 -16     52.21     18.30     63.20      3 <
  10  -5  -9    211.77    116.40     76.30      3 <
  10  -3  -2    381.78    325.60     85.30      3 o
  10  -1   5    109.19     79.80     71.30      3 <
  10   2  14     48.69     21.90     63.10      3 <
  11 -10 -27      3.47     24.20     60.50      3 <
  11  -9 -22    111.20     80.90     70.50      3 <
  11  -7 -15     29.30     16.00     60.90      3 <
  11  -5  -8     54.02     49.50     66.90      3 <
  11  -3  -1     22.94     12.50     60.00      3 <
  11   0   8    156.90    142.40     77.60      3 <
  11   2  15      2.36     -8.00     46.70      3 <
  12  -8 -19     14.64     17.20     59.40      3 <
  12  -7 -14    636.55    630.50     97.10      3 o
  12  -5  -7    257.36    237.10     81.00      3 <
  12  -2   2     43.21     40.60     65.40      3 <
  13  -8 -18      4.96     -1.80     47.40      3 <
  13  -6 -11     22.45     15.10     58.10      3 <
  13  -4  -4    179.25    157.10     72.40      3 <
  13  -2   3      9.53      5.70     53.50      3 <
  13   0  10     96.16     -6.10     48.30      3 <
  14  -8 -17      1.84     22.90     59.60      3 <
  14  -6 -10    142.17    113.30     69.30      3 <
  14  -4  -3      7.93     -6.00     46.90      3 <
  14  -2   4     49.09     67.90     66.00      3 <
  15  -6  -9     24.65     21.60     61.90      3 <
  15  -4  -2     29.08     26.20     62.00      3 <
 -15   3  -6     44.05     17.30     59.00      4 <
 -15   4  -1      2.50     15.40     60.20      4 <
 -15   6   6    148.81    136.30     75.60      4 <
 -15   8  13      4.21     -6.20     48.00      4 <
 -14   2  -7     20.09     17.50     59.20      4 <
 -14   4   0    104.02    102.80     70.60      4 <
 -14   6   7      7.35      4.00     56.10      4 <
 -14   8  14     88.09     91.20     71.40      4 <
 -14   9  16     22.97     26.50     62.70      4 <
 -13   2  -6     93.26     97.30     73.20      4 <
 -13   4   1     29.17      9.30     57.90      4 <
 -13   6   8    165.09    255.60     82.50      4 o
 -13   8  15     20.68     26.80     66.60      4 <
 -13  10  22      4.48     -1.00     48.50      4 <
 -12  -1 -17     28.94    -10.00     47.80      4 <
 -12   0 -12     19.74     27.70     62.50      4 <
 -12   2  -5     13.03     12.30     60.80      4 <
 -12   4   2     11.86     43.80     71.00      4 <
 -12   6   9    117.38    121.20     77.10      4 <
 -12   8  16     76.58     67.90     69.50      4 <
 -12  10  23     37.13     30.50     64.30      4 <
 -11  -2 -18      6.23     16.70     61.10      4 <
 -11  -1 -16     46.56     11.50     57.60      4 <
 -11   2  -4    607.76    691.90     99.40      4 o
 -11   4   3    137.13    219.60     80.20      4 <
 -11   6  10     24.98     13.40     65.70      4 <
 -11   8  17     28.80     47.20     65.80      4 <
 -11  10  24     35.20     58.60     69.50      4 <
 -10  -3 -22     10.05     -1.30     46.20      4 <
 -10  -2 -17    183.82    170.50     77.90      4 <
 -10   0 -10    462.62    554.10     92.70      4 o
 -10   2  -3    501.95    514.00     93.70      4 o
 -10   4   4     18.86    -10.00     50.50      4 <
 -10   6  11    189.85    186.50     80.90      4 <
 -10   8  18     31.57     57.90     69.60      4 <
 -10  11  27      2.40      9.00     57.10      4 <
  -9  -3 -21     19.17    -10.00     48.20      4 <
  -9  -2 -16    105.03    149.10     74.90      4 <
  -9   2  -2     25.01     37.80     70.10      4 <
  -9   4   5    349.72    274.20     87.30      4 o
  -9   6  12     63.14     74.40     74.70      4 <
  -9   8  19    165.36    157.90     75.80      4 <
  -9  11  28      3.98      4.20     55.50      4 <
  -8  -2 -15    174.82    191.50     78.80      4 <
  -8   0  -8    338.48    287.80     84.10      4 o
  -8   2  -1    208.76     84.60     78.60      4 <
  -8   4   6    544.18    746.10    105.00      4 o
  -8   6  13    475.20    677.10     99.00      4 o
  -8   8  20     62.13     65.60     71.00      4 <
  -8  11  29      1.65    -10.00     47.80      4 <
  -7  -5 -26     38.98     11.80     61.90      4 <
  -7  -4 -21     48.55     36.70     64.30      4 <
  -7  -2 -14    712.92    659.90     98.20      4 o
  -7   2   0   1587.80   1563.60    130.60      4 o
  -7   4   7   3929.60   4683.90    186.00      4 o
  -7   6  14    376.96    464.50     93.80      4 o
  -7   8  21     68.77    117.50     76.00      4 <
  -6  -5 -25     25.53     13.60     58.00      4 <
  -6  -4 -20    495.36    643.80     93.90      4 o
  -6  -2 -13    377.17    255.50     82.60      4 o
  -6   0  -6     52.97     71.80     82.80      4 <
  -6   2   1    649.66    458.70    104.90      4 o
  -6   4   8    642.46    511.20    101.90      4 o
  -6   8  22    248.44    366.90     86.60      4 o
  -5  -5 -24    289.64    226.60     79.20      4 <
  -5  -4 -19    111.87     47.20     70.50      4 <
  -5  -2 -12     65.19     98.20     79.20      4 <
  -5   2   2    807.49    779.10    119.40      4 o
  -5   4   9   1665.90   1319.10    125.90      4 o
  -5   6  16    435.48    298.00     89.20      4 o
  -5   9  25     35.67     55.50     67.70      4 <
  -4  -4 -18     37.55     38.20     67.70      4 <
  -4  -2 -11     45.42     28.20     77.60      4 <
  -4   0  -4   2758.00   3003.10    164.10      4 o
  -4   2   3  11098.00   9276.60    259.70      4 o
  -4   4  10   7310.20   7705.50    230.30      4 o
  -4   6  17    692.65    787.50    103.80      4 o
  -4   9  26    180.81    197.10     79.20      4 <
  -3  -7 -29     43.13     -7.10     47.40      4 <
  -3  -4 -17     82.66    112.40     74.70      4 <
  -3  -2 -10   2245.10   2241.40    145.00      4 o
  -3   2   4   4191.20   5697.00    223.40      4 o
  -3   4  11   4698.10   4648.60    188.80      4 o
  -3   6  18    175.83    131.10     77.70      4 <
  -3   9  27     32.17     16.10     61.70      4 <
  -2  -7 -28    122.51    118.20     74.40      4 <
  -2  -4 -16    510.84    572.00     94.60      4 o
  -2  -2  -9   1862.00   2304.50    149.70      4 o
  -2   0  -2  13038.00  13226.50    330.20      4 o
  -2   4  12   6014.00   6406.30    214.40      4 o
  -2   6  19     75.68    154.90     77.50      4 <
  -2   9  28     82.18     27.80     63.20      4 <
  -1  -7 -27      6.20     11.20     59.60      4 <
  -1  -4 -15    733.98    701.50    107.90      4 o
  -1  -2  -8  21264.00  20589.10    366.10      4 o
  -1   2   6  67580.00  66538.50    629.50      4 o
  -1   4  13   2231.30   2019.30    145.90      4 o
  -1   9  29     50.92     56.10     68.40      4 <
   0  -7 -26    200.67    172.10     75.60      4 <
   0  -4 -14   1980.30   2208.30    143.20      4 o
   0   4  14   2244.20   2800.70    157.50      4 o
   0   9  30      9.53     27.60     62.90      4 <
   1  -9 -32     24.23     -9.10     47.70      4 <
   1  -7 -25     19.51    -10.00     49.00      4 <
   1  -4 -13   2571.80   2228.00    147.40      4 o
   1  -2  -6  77629.00  76251.10    677.70      4 o
   1   2   8  24099.00  22565.20    374.30      4 o
   1   7  24    139.39     95.00     72.60      4 <
   2  -9 -31      9.31     23.20     62.20      4 <
   2  -7 -24     99.82     41.40     69.90      4 <
   2  -4 -12   7903.60   8082.40    235.10      4 o
   2   2   9   2465.80   2260.90    156.90      4 o
   2   7  25     53.16     36.30     67.20      4 <
   3  -9 -30      8.16     27.50     65.20      4 <
   3  -7 -23     10.62     16.80     61.50      4 <
   3   5  19    116.31     77.30     70.10      4 <
   3   7  26     10.49     17.50     58.90      4 <
   4  -9 -29     15.21     25.80     61.90      4 <
   4  -7 -22     75.09    114.60     73.80      4 <
   4   5  20      8.82     -4.50     49.00      4 <
   4   7  27      9.50     -5.50     47.60      4 <
   5  -9 -28     45.29     44.30     65.10      4 <
   5  -7 -21      7.42     15.30     60.70      4 <
   5   5  21    143.72    135.10     73.20      4 <
   6  -7 -20    822.43   1049.30    110.50      4 o
   6   3  15     34.15     47.90     69.30      4 <
   6   5  22     61.50     41.80     65.40      4 <
   7  -9 -26     47.89     56.20     65.90      4 <
   7   3  16    112.68    141.60     73.90      4 <
   7   5  23      3.72      9.60     57.10      4 <
   8  -9 -25     29.34     27.60     61.80      4 <
   8  -7 -18     83.22     64.30     70.00      4 <
   8   1  10    670.46    539.30     94.90      4 o
   8   3  17      1.89      5.70     55.00      4 <
   8   5  24     14.75     46.70     64.50      4 <
   9  -9 -24     15.85     23.10     60.90      4 <
   9  -7 -17    127.61     96.40     72.70      4 <
   9  -5 -10    171.29    146.80     73.70      4 <
   9  -3  -3    169.12    279.90     84.00      4 o
   9  -1   4     34.42    107.00     74.00      4 <
   9   1  11     12.04     22.70     63.50      4 <
   9   3  18     12.72     18.80     60.70      4 <
  10  -9 -23     42.53     51.50     68.40      4 <
  10  -7 -16     89.70     46.50     68.20      4 <
  10  -5  -9    205.72    143.30     74.20      4 <
  10  -3  -2    320.58    410.60     88.30      4 o
  10  -1   5     79.36     70.60     69.40      4 <
  10   1  12     54.90     44.50     66.90      4 <
  10   3  19      4.34     18.50     60.50      4 <
  11 -10 -27      3.08      7.70     54.70      4 <
  11  -9 -22     87.43     74.20     68.10      4 <
  11  -7 -15     17.77      5.30     55.90      4 <
  11  -5  -8     35.18      6.80     56.70      4 <
  11  -3  -1     11.98     21.50     63.20      4 <
  11  -1   6     58.62     42.20     66.10      4 <
  11   1  13     48.45     60.80     68.30      4 <
  12  -9 -21      9.64      7.10     53.10      4 <
  12  -7 -14    340.82    349.00     86.30      4 o
  12  -5  -7    162.70    110.90     73.00      4 <
  12  -3   0     69.97     79.20     70.50      4 <
  12  -1   7    219.34    204.60     78.90      4 <
  12   1  14    112.59     61.90     68.60      4 <
  13  -9 -20      7.69     33.60     64.60      4 <
  13  -7 -13     24.35     22.30     61.30      4 <
  13  -5  -6    276.07    338.20     83.00      4 o
  13  -3   1     19.59     28.60     63.80      4 <
  13  -1   8      5.09     15.40     59.30      4 <
  13   0  10    161.09    201.50     79.00      4 <
  14  -9 -19     10.06      7.10     55.00      4 <
  14  -8 -17      5.13      3.80     52.20      4 <
  14  -7 -12     45.89     24.40     59.00      4 <
  14  -5  -5      4.37     43.70     65.10      4 <
  14  -3   2     87.57     81.80     68.30      4 <
  14  -1   9      4.63     27.00     62.10      4 <
  15  -7 -11      4.98      6.60     55.70      4 <
  15  -6  -9     63.94     26.20     62.40      4 <
  15  -5  -4     51.70     33.80     64.60      4 <
  15  -4  -2     55.21     20.90     61.60      4 <
  15  -3   3     35.56     10.50     56.80      4 <
 -15   3  -6     45.74     63.10     67.00      5 <
 -15   5   1     14.09    -10.00     48.30      5 <
 -15   7   8     28.04     25.30     65.90      5 <
 -14   3  -5     16.93     13.20     58.20      5 <
 -14   5   2     14.36     40.40     67.40      5 <
 -14   7   9      8.31     13.10     60.30      5 <
 -14   9  16     10.47     11.00     59.00      5 <
 -13   1 -11     52.48     -6.10     49.80      5 <
 -13   3  -4     45.04     34.90     63.10      5 <
 -13   5   3     47.86     -8.90     50.10      5 <
 -13   7  10    211.34    177.60     77.80      5 <
 -13   9  17     13.33     13.40     60.10      5 <
 -12  -1 -17     20.82     -5.00     47.20      5 <
 -12   1 -10     11.48     18.80     63.00      5 <
 -12   3  -3    112.31     68.20     69.60      5 <
 -12   5   4    480.29    529.50     93.60      5 o
 -12   7  11    112.40     51.30     67.80      5 <
 -12   9  18      9.32     10.80     58.70      5 <
 -11  -1 -16     19.38     53.60     66.40      5 <
 -11   1  -9      3.39     21.50     63.50      5 <
 -11   3  -2    114.44    158.70     76.50      5 <
 -11   5   5    148.68    140.00     78.30      5 <
 -11   7  12    203.52    127.20     73.30      5 <
 -11   9  19     13.61     12.90     59.80      5 <
 -10  -3 -22     14.83     24.10     62.20      5 <
 -10  -1 -15     34.87     51.80     66.60      5 <
 -10   1  -8     38.86     72.40     73.40      5 <
 -10   9  20     32.61     23.80     65.30      5 <
 -10  11  27      3.40      7.20     56.80      5 <
  -9  -3 -21     18.54    -10.00     47.80      5 <
  -9  -1 -14    347.95    378.20     87.00      5 o
  -9   1  -7    237.95    279.30     83.40      5 o
  -9  11  28      5.61      0.20     49.60      5 <
  -8  -3 -20    181.27    133.80     74.30      5 <
  -8  -1 -13     62.39     25.20     67.20      5 <
  -8   9  22     15.23      8.70     58.60      5 <
  -8  11  29      3.99    -10.00     47.40      5 <
  -7  -5 -26     43.44     36.80     65.70      5 <
  -7  -3 -19     30.76     14.40     62.20      5 <
  -7   4   7   5998.70   6152.30    208.60      5 o
  -7   6  14    673.80    750.60    103.00      5 o
  -7   9  23      4.76     23.50     61.70      5 <
  -6  -5 -25     41.07     16.50     61.70      5 <
  -6  -3 -18     16.31     17.50     64.10      5 <
  -6   4   8    727.51    694.60    108.60      5 o
  -6   8  22    303.85    268.00     81.00      5 o
  -6   9  24    455.72    342.80     86.40      5 o
  -5  -5 -24    168.25    153.10     72.90      5 <
  -5  -3 -17    447.64    511.70     91.20      5 o
  -5   2   2   1892.30   2027.50    148.10      5 o
  -5   4   9   2903.70   3192.90    163.90      5 o
  -5   6  16    392.29    287.90     90.50      5 o
  -5   9  25     33.53     26.80     64.20      5 <
  -4  -5 -23     68.93     50.70     67.80      5 <
  -4   2   3  11930.00   9662.00    264.80      5 o
  -4   4  10   8385.10   7954.90    232.00      5 o
  -4   6  17    886.39    870.10    107.40      5 o
  -4   8  24     36.53     53.00     69.20      5 <
  -4   9  26    194.82    180.50     78.50      5 <
  -3  -7 -29     24.85     20.20     62.20      5 <
  -3  -5 -22     10.75     24.50     62.90      5 <
  -3   2   4   5731.00   6821.00    237.60      5 o
  -3   4  11   4847.00   4877.40    191.60      5 o
  -3   6  18    257.33    310.70     86.90      5 o
  -3   8  25     34.25     19.90     62.20      5 <
  -3   9  27     35.02    -10.00     48.90      5 <
  -2  -7 -28     77.64     73.30     69.60      5 <
  -2  -5 -21    418.36    479.10     92.00      5 o
  -2   4  12   5792.20   6210.30    209.00      5 o
  -2   6  19    111.00    118.50     75.30      5 <
  -2   8  26     95.22    140.50     75.30      5 <
  -2   9  28    145.26    124.90     74.30      5 <
  -1  -7 -27     10.39     22.70     63.30      5 <
  -1  -5 -20    962.74   1173.40    114.70      5 o
  -1   2   6  68263.00  73633.20    659.40      5 o
  -1   4  13   1756.10   1602.10    133.70      5 o
  -1   6  20   1024.60   1145.00    112.60      5 o
  -1   8  27     35.21     22.90     62.70      5 <
  -1   9  29     51.03     67.00     69.60      5 <
   0  -7 -26    159.50    154.00     72.90      5 <
   0   4  14   1906.60   3151.50    159.90      5 o
   0   8  28    394.96    445.00     88.60      5 o
   0   9  30      9.53     22.10     62.60      5 <
   1  -9 -32     23.84    -10.00     47.20      5 <
   1  -7 -25     10.95     23.50     63.20      5 <
   1  -2  -6  80357.00  82237.00    705.10      5 o
   1   2   8  22173.00  20434.50    360.00      5 o
   1   4  15    827.09    702.90    107.80      5 o
   1   6  22    202.07    217.10     79.90      5 <
   2  -9 -31     15.63      8.60     56.80      5 <
   2  -7 -24     73.66    118.70     75.50      5 <
   2   0   2  12450.00  13783.80    332.30      5 o
   2   2   9   2278.20   2267.40    154.20      5 o
   2   4  16    649.01    541.40     97.50      5 o
   2   6  23    348.11    270.20     80.50      5 o
   3  -9 -30     21.09      7.80     57.50      5 <
   3  -7 -23     24.47     18.90     62.20      5 <
   3  -4 -11   6074.20   6151.10    209.80      5 o
   3  -2  -4   5719.80   6435.50    231.10      5 o
   3   2  10   1325.30   1024.80    119.60      5 o
   3   4  17     53.87     55.70     71.00      5 <
   3   6  24     48.03     46.40     64.50      5 <
   3   7  26     27.12     15.40     59.30      5 <
   4  -9 -29     15.80    -10.00     47.40      5 <
   4  -7 -22     90.56    120.10     73.90      5 <
   4  -4 -10  10121.00   9194.80    250.90      5 o
   4  -2  -3  10093.00   7620.90    246.50      5 o
   4   0   4   3175.00   3563.40    182.60      5 o
   4   2  11     72.39    109.20     82.70      5 <
   4   4  18     20.31     21.70     63.80      5 <
   4   6  25     15.45    -10.00     47.20      5 <
   4   7  27     18.83     67.10     68.60      5 <
   5  -9 -28     48.33     76.80     68.60      5 <
   5  -7 -21      9.23     18.10     62.30      5 <
   5  -4  -9   3255.90   3204.20    164.70      5 o
   5  -2  -2    829.94    746.20    115.70      5 o
   5   2  12    155.38    168.90     83.10      5 <
   5   4  19    161.01     95.10     74.30      5 <
   5   6  26     29.43     19.50     61.80      5 <
   6  -4  -8    639.88    525.50    107.50      5 o
   6  -2  -1    850.61    726.60    110.90      5 o
   6   0   6     47.66     88.90     81.20      5 <
   6   2  13    250.63    249.60     83.00      5 o
   6   4  20    542.04    499.40     93.60      5 o
   7  -9 -26     19.51     19.70     59.00      5 <
   7  -4  -7   5078.90   5710.10    200.80      5 o
   7  -2   0   1673.20   1660.10    132.60      5 o
   7   2  14    462.51    428.60     92.70      5 o
   7   4  21     26.68     26.50     63.50      5 <
   7   5  23      6.17    -10.00     46.70      5 <
   8  -9 -25     13.80     50.10     66.60      5 <
   8  -4  -6    742.28    835.80    105.00      5 o
   8  -2   1    294.41    275.50     85.00      5 o
   8   0   8    345.97    296.50     84.90      5 o
   8   2  15    169.92     97.70     71.20      5 <
   8   4  22     30.76    -10.00     47.30      5 <
   8   5  24      8.50      4.20     52.90      5 <
   9  -9 -24     41.43     40.00     64.40      5 <
   9  -4  -5    592.90    386.00     87.70      5 o
   9  -2   2     43.46     39.80     66.90      5 <
   9   2  16    176.42     94.70     69.90      5 <
  10  -9 -23     17.25     40.20     65.50      5 <
  10  -7 -16     73.77     57.00     69.70      5 <
  10  -4  -4     30.23     54.20     68.10      5 <
  10  -2   3    618.99    535.70     92.60      5 o
  10   0  10    502.76    506.20     90.10      5 o
  10   2  17    297.82    216.90     74.60      5 <
  10   3  19      3.42     16.20     57.60      5 <
  11  -9 -22    109.17    170.00     72.30      5 <
  11  -7 -15     14.76     -8.00     48.20      5 <
  11  -4  -3    135.01    109.20     72.10      5 <
  11  -2   4    767.72    708.10    101.10      5 o
  11   1  13     74.41     59.10     68.10      5 <
  12  -9 -21     20.93     38.60     59.70      5 <
  12  -7 -14    549.31    611.70     95.70      5 o
  12  -4  -2    108.31    102.30     72.30      5 <
  12  -2   5     25.68     22.20     61.20      5 <
  12   0  12     24.02     36.10     65.50      5 <
  12   1  14    148.85    134.10     75.80      5 <
  13  -9 -20     43.02     75.80     67.40      5 <
  13  -7 -13     11.65      1.90     51.70      5 <
  13  -5  -6    496.42    467.60     90.50      5 o
  13  -3   1     72.57     69.00     68.90      5 <
  13  -2   6     95.98     91.70     71.70      5 <
  13  -1   8      7.16     16.00     59.80      5 <
  14  -9 -19      1.63     -6.40     46.00      5 <
  14  -7 -12     53.62     39.90     61.00      5 <
  14  -5  -5      9.81      3.90     53.80      5 <
  14  -3   2    104.42     69.90     70.80      5 <
  14  -1   9      5.14    -10.00     46.80      5 <
  15  -7 -11      2.85    -10.00     46.20      5 <
  15  -5  -4     52.64     29.00     63.20      5 <
  15  -3   3     14.46    -10.00     47.50      5 <
 -15   4  -4     18.27     17.00     59.30      6 <
 -15   6   3     31.39     26.90     65.70      6 <
 -15   8  10     72.93     52.70     71.50      6 <
 -14   2 -10      7.16     51.90     68.50      6 <
 -14   4  -3      2.62    -10.00     48.10      6 <
 -14   6   4     89.21     67.40     70.80      6 <
 -14   7   9     17.05     17.70     62.40      6 <
 -14   9  16     24.68     31.30     63.90      6 <
 -14  10  18     89.15     69.10     69.80      6 <
 -13   2  -9      8.16    -10.00     49.10      6 <
 -13   5   3     51.43     33.50     66.90      6 <
 -13   7  10    314.67    270.10     82.10      6 o
 -13   9  17     18.37    -10.00     48.60      6 <
 -12   2  -8     11.63     17.00     62.60      6 <
 -12   3  -3    158.19    102.50     71.90      6 <
 -12   5   4    494.16    616.80     97.30      6 o
 -12   7  11    128.57     69.30     68.40      6 <
 -12   9  18     22.30     17.90     60.30      6 <
 -11   0 -14     20.39      0.10     48.50      6 <
 -11   1  -9     36.43     41.10     68.60      6 <
 -11   3  -2    103.96     88.00     73.70      6 <
 -11   5   5     73.15     84.90     73.30      6 <
 -11   7  12    182.45    168.90     78.60      6 <
 -11   9  19     34.23     40.00     66.50      6 <
 -10  -2 -20      6.36    -10.00     47.10      6 <
 -10   1  -8     43.10     65.50     70.60      6 <
 -10   3  -1    200.69    183.90     77.10      6 <
 -10   5   6    755.63    581.90     98.10      6 o
 -10   7  13     51.75     24.30     66.50      6 <
 -10   9  20     16.53     39.20     65.90      6 <
 -10  11  27      1.66     -1.70     48.20      6 <
  -9  -2 -19     30.85     -0.70     48.90      6 <
  -9  -1 -14    456.43    497.10     91.20      6 o
  -9   1  -7     70.85     43.90     69.10      6 <
  -9   3   0    156.02    201.90     82.50      6 <
  -9   5   7    118.87    109.10     73.60      6 <
  -9   7  14    610.79    642.00     97.20      6 o
  -9  11  28      4.16     -6.90     48.00      6 <
  -8  -4 -25     24.02     34.20     64.80      6 <
  -8  -1 -13     76.02     93.20     72.10      6 <
  -8   1  -6     56.86    108.50     79.20      6 <
  -8   9  22     14.02      0.50     52.60      6 <
  -8  11  29      2.75     10.10     57.00      6 <
  -7  -4 -24      3.66     -7.20     48.80      6 <
  -7  -3 -19     67.28    104.00     71.60      6 <
  -7  -1 -12     53.07     85.40     74.60      6 <
  -7   1  -5     91.21    103.80     81.20      6 <
  -7   9  23     12.23     14.10     60.10      6 <
  -6  -3 -18     14.60     -4.60     48.90      6 <
  -6  -1 -11    299.18    368.40     89.90      6 o
  -6   9  24    549.29    507.90     93.40      6 o
  -5  -6 -29     65.50     57.90     67.00      6 <
  -5  -5 -24    400.09    337.20     84.70      6 o
  -5  -3 -17    395.87    341.60     89.70      6 o
  -5   6  16   1121.80   1466.30    122.90      6 o
  -4  -6 -28     84.28     83.10     69.20      6 <
  -4  -5 -23     47.11     52.70     66.70      6 <
  -4  -3 -16    171.45    176.50     77.30      6 <
  -4   4  10  10202.00  10669.90    262.00      6 o
  -4   6  17   1063.20   1143.50    116.20      6 o
  -4   8  24     35.52    -10.00     49.40      6 <
  -3  -5 -22     19.29     36.00     65.80      6 <
  -3  -3 -15   1208.20   1107.20    113.10      6 o
  -3   4  11   5559.20   5715.00    202.80      6 o
  -3   6  18    206.74    165.10     80.20      6 <
  -3   8  25     15.03     15.50     61.60      6 <
  -2  -7 -28    166.40    118.20     73.60      6 <
  -2  -5 -21    356.98    439.70     90.50      6 o
  -2   4  12   6018.20   6718.80    215.60      6 o
  -2   6  19     60.53    106.10     73.10      6 <
  -2   8  26     59.92     71.70     71.30      6 <
  -1  -8 -32     15.63     48.50     66.10      6 <
  -1  -7 -27     30.62     30.10     64.80      6 <
  -1  -5 -20    831.15   1006.30    107.00      6 o
  -1   2   6  74609.00  78375.40    677.50      6 o
  -1   4  13   1884.90   1400.30    129.80      6 o
  -1   6  20    598.66    698.50     97.70      6 o
  -1   8  27     17.58     12.10     57.20      6 <
   0  -7 -26    141.29     93.30     72.90      6 <
   0   4  14   1472.90   1431.60    124.70      6 o
   0   8  28    317.93    306.40     79.80      6 o
   1  -9 -32     31.12     35.20     62.10      6 <
   1  -7 -25     17.91     29.30     64.90      6 <
   1  -2  -6  97543.00  95623.80    763.20      6 o
   1   2   8  30019.00  28505.40    422.80      6 o
   1   4  15    673.09    684.10    107.80      6 o
   1   6  22     78.60     72.80     71.60      6 <
   1   8  29     39.39     40.00     65.00      6 <
   2  -9 -31     10.23     26.50     61.50      6 <
   2  -7 -24     76.16    163.70     74.30      6 <
   2   2   9   2502.40   2797.60    167.50      6 o
   2   4  16    507.60    534.10     95.90      6 o
   2   6  23    165.32    138.60     75.90      6 <
   2   8  30      5.56      9.20     55.90      6 <
   3  -9 -30     13.41     15.20     59.30      6 <
   3  -7 -23      7.68     19.40     62.00      6 <
   3  -4 -11   7082.40   7177.60    221.90      6 o
   3  -2  -4   5616.20   7383.50    245.30      6 o
   3   2  10   5091.70   4720.10    194.40      6 o
   3   4  17     88.93    128.10     76.60      6 <
   3   6  24     48.02     26.20     62.50      6 <
   4  -9 -29     19.35     26.50     61.00      6 <
   4  -7 -22    109.51     68.60     72.20      6 <
   4  -4 -10   7859.60   7460.00    226.90      6 o
   4  -2  -3  13233.00   9947.70    265.50      6 o
   4   2  11     88.19    172.40     84.90      6 <
   4   4  18     17.85     51.20     68.80      6 <
   4   6  25      5.93      4.40     55.20      6 <
   5  -9 -28     64.69     31.30     63.20      6 <
   5  -4  -9   2493.70   2454.90    152.60      6 o
   5  -2  -2   1902.60   2039.90    148.80      6 o
   5   2  12    136.30    108.80     77.90      6 <
   5   4  19     86.23     66.10     70.70      6 <
   5   6  26     28.99     29.40     63.70      6 <
   6  -4  -8    527.68    613.20    105.30      6 o
   6  -2  -1    685.61    768.80    110.80      6 o
   6   0   6    205.55    431.40     97.60      6 o
   6   2  13    305.06    182.70     80.50      6 <
   6   4  20    313.03    302.30     83.90      6 o
   6   6  27     21.99     11.20     57.90      6 <
   7  -9 -26     28.71     24.20     61.30      6 <
   7  -6 -14    507.81    493.20     94.30      6 o
   7  -4  -7   4067.90   4687.80    188.70      6 o
   7  -2   0   2730.40   2701.90    151.20      6 o
   7   2  14    623.49    739.60    101.80      6 o
   7   4  21     17.77     -2.30     47.60      6 <
   8  -9 -25     26.50     43.00     64.50      6 <
   8  -6 -13    322.59    333.50     86.40      6 o
   8  -4  -6    541.78    689.20    103.30      6 o
   8  -2   1    626.01    515.40     94.30      6 o
   8   0   8    397.30    559.60     92.60      6 o
   8   2  15    160.56     95.60     69.50      6 <
   8   4  22     15.29     33.90     62.10      6 <
   9  -9 -24     12.15     25.50     61.50      6 <
   9  -6 -12     49.90     34.90     68.60      6 <
   9  -4  -5    432.00    370.00     88.60      6 o
   9  -2   2     69.30    165.20     76.10      6 <
   9   2  16    140.54    131.70     73.20      6 <
   9   4  23     19.82      0.80     48.80      6 <
  10  -9 -23     24.60      8.00     56.00      6 <
  10  -8 -18     31.57     48.40     66.30      6 <
  10  -6 -11    320.39    289.10     85.80      6 o
  10  -4  -4     19.22     19.30     63.10      6 <
  10  -2   3    577.79    596.70     92.90      6 o
  10   0  10    475.53    537.60     93.40      6 o
  10   2  17    191.14    127.90     73.80      6 <
  11  -9 -22    135.70    144.50     74.40      6 <
  11  -8 -17     35.89     12.60     59.80      6 <
  11  -6 -10     16.14     -1.40     47.70      6 <
  11  -4  -3    107.72     35.90     67.60      6 <
  11  -2   4    649.27    818.90     99.70      6 o
  11   2  18      4.18    -10.00     46.60      6 <
  12  -9 -21     20.83     26.40     61.40      6 <
  12  -8 -16     99.43     63.60     69.30      6 <
  12  -6  -9     67.50     46.60     65.40      6 <
  12  -4  -2     55.18     87.20     70.80      6 <
  12  -2   5      8.59      5.40     54.20      6 <
  12   0  12     28.26     50.60     65.90      6 <
  13  -9 -20      9.69     36.40     64.20      6 <
  13  -8 -15     33.30     33.80     63.70      6 <
  13  -6  -8    202.02    208.40     77.70      6 <
  13  -4  -1     19.50     11.60     55.90      6 <
  13  -2   6     86.13     90.00     69.80      6 <
  14  -9 -19      1.71      1.90     50.00      6 <
  14  -8 -14    111.74     54.20     67.40      6 <
  14  -6  -7      9.70    -10.00     47.00      6 <
  14  -4   0    163.01     86.30     68.90      6 <
  14  -2   7     15.30     14.50     57.20      6 <
  15  -8 -13      7.83    -10.00     47.30      6 <
  15  -6  -6    128.97    102.70     69.90      6 <
  15  -4   1      4.52    -10.00     47.60      6 <
 -15   4  -4     26.22     57.60     66.50      7 <
 -15   6   3     32.38     28.50     65.10      7 <
 -15   8  10    124.87    104.50     74.20      7 <
 -14   3  -8    478.38    411.00     84.40      7 o
 -14   4  -3      5.78     -8.50     48.00      7 <
 -14   6   4     77.93    115.20     74.20      7 <
 -14   8  11     11.29     29.10     63.70      7 <
 -14  10  18     51.03     39.10     67.40      7 <
 -13   1 -14    231.52    181.40     79.40      7 <
 -13   2  -9      8.28     14.60     60.40      7 <
 -13   4  -2     12.86     25.60     63.80      7 <
 -13   6   5     15.39      5.90     57.30      7 <
 -13   8  12    112.06     97.70     70.40      7 <
 -13  10  19      2.46     -2.90     47.40      7 <
 -12   2  -8     12.85     -7.50     50.80      7 <
 -12   4  -1     16.92     27.90     64.80      7 <
 -12   6   6    515.07    606.60     95.60      7 o
 -12   9  18     97.54    114.80     73.10      7 <
 -12  10  20     19.35    -10.00     47.60      7 <
 -11  -1 -19     92.11     75.50     69.50      7 <
 -11   0 -14     30.05     24.10     64.20      7 <
 -11   2  -7     85.95     83.20     72.00      7 <
 -11   7  12    210.11    132.90     76.30      7 <
 -11   9  19     29.69     42.00     67.40      7 <
 -10  -2 -20     11.00    -10.00     46.80      7 <
 -10   2  -6   1178.40   1206.50    114.90      7 o
 -10   5   6    824.06    776.80    102.20      7 o
 -10   7  13     54.05     43.40     69.70      7 <
 -10   9  20     31.46     40.30     66.80      7 <
 -10  11  27      2.47    -10.00     48.10      7 <
  -9  -3 -24     68.52     -1.10     47.20      7 <
  -9  -2 -19     16.35     -9.20     47.20      7 <
  -9   0 -12    209.88    257.00     78.70      7 o
  -9   3   0    414.79    408.00     88.40      7 o
  -9   5   7     95.89    106.20     73.60      7 <
  -9   7  14    393.17    413.30     91.00      7 o
  -9  11  28      3.72     15.20     60.60      7 <
  -8  -4 -25     28.66     -1.90     48.00      7 <
  -8  -2 -18     82.42     96.40     70.40      7 <
  -8   1  -6     93.45    125.90     78.60      7 <
  -8   3   1    573.03    557.00     98.10      7 o
  -8   5   8   1622.40   1704.60    128.00      7 o
  -8   7  15     77.62     65.10     72.60      7 <
  -8   9  22     19.49     14.20     61.00      7 <
  -8  11  29      3.48     -2.10     48.80      7 <
  -7  -4 -24      7.61     -4.10     46.70      7 <
  -7  -2 -17    106.21     87.50     71.60      7 <
  -7   1  -5    119.36    106.60     81.80      7 <
  -7   3   2   2018.00   2101.10    139.00      7 o
  -7   7  16    395.89    327.10     86.90      7 o
  -7   9  23     11.09     18.60     62.10      7 <
  -6  -4 -23     37.52     35.70     65.30      7 <
  -6  -1 -11    435.24    375.60     88.80      7 o
  -6   1  -4  12308.00  12837.90    282.60      7 o
  -6   9  24    629.58    485.10     94.50      7 o
  -5  -6 -29     94.55     97.80     69.90      7 <
  -5  -4 -22    283.39    207.30     77.90      7 <
  -5  -1 -10   3840.20   4049.40    179.00      7 o
  -5  10  30      8.51     22.90     62.50      7 <
  -4  -6 -28     69.67    180.80     76.90      7 <
  -4  -3 -16    216.13    209.30     84.60      7 <
  -4  -1  -9   2291.80   2256.10    145.40      7 o
  -4   6  17   1069.60   1244.20    114.20      7 o
  -4   8  24     83.08     95.00     71.90      7 <
  -4  10  31     26.79     24.70     61.40      7 <
  -3  -6 -27     71.25      7.50     56.50      7 <
  -3  -3 -15    800.98    712.20    103.20      7 o
  -3   4  11   5973.40   5223.60    198.30      7 o
  -3   6  18    232.69    150.10     80.60      7 <
  -3   8  25     38.85     16.80     61.00      7 <
  -2  -6 -26    167.34    126.70     72.00      7 <
  -2  -5 -21    602.51    736.20    100.20      7 o
  -2  -3 -14   5457.20   5654.80    200.20      7 o
  -2   4  12   6522.50   6654.30    217.50      7 o
  -2   6  19     94.58     89.80     73.70      7 <
  -2   8  26     44.44     16.00     61.90      7 <
  -1  -8 -32      5.61     31.00     64.60      7 <
  -1  -5 -20    679.32    683.00    100.10      7 o
  -1   2   6  76903.00  73954.50    662.20      7 o
  -1   4  13   1872.30   1395.00    131.00      7 o
  -1   6  20    815.56    787.20     99.50      7 o
  -1   8  27     20.77     28.40     62.40      7 <
   0  -7 -26    337.91    402.70     87.10      7 o
   0   4  14   1294.20   1807.10    137.30      7 o
   0   8  28    270.35    139.30     75.50      7 <
   1  -8 -30     43.11     11.50     59.30      7 <
   1  -7 -25     58.06     74.00     69.90      7 <
   1  -5 -18   1624.90   1636.50    125.20      7 o
   1   6  22    169.20    155.40     75.30      7 <
   1   8  29     66.74     38.70     65.40      7 <
   2  -7 -24     35.28     -2.90     49.60      7 <
   2   6  23    272.01    192.90     77.40      7 <
   2   8  30     12.88     27.20     63.70      7 <
   3  -9 -30     15.59      6.10     55.00      7 <
   3  -7 -23     33.92     63.20     68.20      7 <
   3  -4 -11   6637.20   6717.90    217.30      7 o
   3   6  24     30.89     36.60     64.70      7 <
   4  -9 -29     26.51     28.00     62.10      7 <
   4  -7 -22     68.69     52.50     71.00      7 <
   4  -4 -10   9271.40   8772.40    242.50      7 o
   4   6  25     11.66     12.20     59.30      7 <
   5  -9 -28     31.26     27.50     64.00      7 <
   5  -6 -16   1273.00   1683.80    126.00      7 o
   5  -4  -9   1442.60   1334.80    127.00      7 o
   5   6  26     32.78     26.40     61.00      7 <
   6  -4  -8    620.27    440.20    102.90      7 o
   6   3  18     67.21     61.80     70.30      7 <
   6   6  27     32.42     21.90     60.50      7 <
   7  -9 -26     35.98     19.50     58.80      7 <
   7  -6 -14    724.80    721.00     98.30      7 o
   7  -4  -7   7073.50   7966.50    230.80      7 o
   7   1  12    103.14     71.70     71.80      7 <
   7   3  19     47.14     21.30     62.60      7 <
   7   5  26     31.29     52.10     67.60      7 <
   8  -9 -25     19.06     27.50     60.70      7 <
   8  -8 -20     72.58     93.10     73.10      7 <
   8  -6 -13    584.37    405.60     87.80      7 o
   8   1  13    159.18     38.50     67.20      7 <
   8   3  20    276.30    275.40     81.00      7 o
   9  -9 -24     30.15     51.20     65.80      7 <
   9  -8 -19    160.60    157.90     74.10      7 <
   9  -6 -12     16.45     38.10     68.40      7 <
   9  -1   7    160.87    124.20     70.60      7 <
   9   1  14    471.13    494.90     89.80      7 o
   9   3  21     29.00     10.10     56.80      7 <
   9   4  23     10.55     22.90     61.60      7 <
  10  -8 -18     43.92     41.00     65.50      7 <
  10  -6 -11    225.50    195.20     78.20      7 <
  10  -1   8     45.17     84.60     70.30      7 <
  10   1  15     32.38     19.30     62.50      7 <
  10   3  22      4.92     15.60     59.50      7 <
  11 -10 -24     54.69     27.50     61.50      7 <
  11  -8 -17     28.58     10.10     58.90      7 <
  11  -6 -10     11.82     13.10     60.00      7 <
  11  -3   2    292.48    252.50     83.20      7 o
  11  -1   9      5.75     20.20     61.40      7 <
  11   1  16     45.92     28.60     63.90      7 <
  12 -10 -23     30.97     27.30     61.40      7 <
  12  -8 -16     70.42     19.10     62.40      7 <
  12  -6  -9    140.19     94.70     70.80      7 <
  12  -3   3    155.51     82.20     68.40      7 <
  12  -1  10     15.22     19.50     61.10      7 <
  12   1  17     26.55     29.00     61.60      7 <
  13 -10 -22      4.73     20.90     60.10      7 <
  13  -8 -15     35.08     42.20     65.70      7 <
  13  -6  -8    198.40    226.00     78.90      7 <
  13  -3   4     60.52     22.60     60.40      7 <
  13  -1  11     55.90     -6.80     46.60      7 <
  14  -8 -14    117.95     87.30     70.70      7 <
  14  -6  -7     21.23     18.30     60.70      7 <
  14  -5  -2     18.01     47.70     64.90      7 <
  14  -3   5      9.12     12.40     57.30      7 <
  15  -8 -13      2.57     -3.80     45.90      7 <
  15  -6  -6    159.68    166.50     72.90      7 <
  15  -5  -1     18.27      9.50     56.80      7 <
  15  -4   1      6.45     -2.60     45.90      7 <
  15  -3   6     47.27     55.10     64.30      7 <
 -15   5  -2     19.94     22.10     62.40      8 <
 -15   7   5      6.04     21.20     63.80      8 <
 -15   9  12     25.42     22.60     62.30      8 <
 -14   2 -13     12.35      1.00     50.40      8 <
 -14   3  -8    172.89     89.40     71.20      8 <
 -14   5  -1     16.30     -3.30     47.50      8 <
 -14   7   6     52.09     13.70     60.40      8 <
 -14   8  11      4.70     22.80     64.80      8 <
 -14  10  18     46.21     26.30     62.90      8 <
 -13   1 -14    235.57    267.40     81.90      8 o
 -13   3  -7     80.10     83.70     71.90      8 <
 -13   6   5     19.45     57.90     67.80      8 <
 -13   8  12     83.09     29.10     64.80      8 <
 -13  10  19      4.23    -10.00     48.60      8 <
 -12   1 -13     48.22     79.40     69.60      8 <
 -12   4  -1     15.86      0.10     48.90      8 <
 -12   6   6    301.69    261.00     85.80      8 o
 -12   8  13     86.07     49.10     68.90      8 <
 -12  10  20     19.78      1.20     53.10      8 <
 -11  -1 -19     63.12     42.20     65.00      8 <
 -11   1 -12     43.87     42.00     65.00      8 <
 -11   2  -7    128.93    162.20     79.30      8 <
 -11   4   0   1788.30   1716.00    126.50      8 o
 -11   6   7    371.02    399.90     90.80      8 o
 -11   8  14     15.17      9.90     60.70      8 <
 -11  10  21     35.73     58.60     67.60      8 <
 -10  -1 -18     99.77     60.20     69.30      8 <
 -10   2  -6    462.31    512.80     94.30      8 o
 -10   4   1    618.73    544.00     93.50      8 o
 -10   9  20     23.55     23.20     65.00      8 <
 -10  11  27      4.61     14.60     60.30      8 <
  -9  -3 -24     43.60     67.20     68.20      8 <
  -9   0 -12    403.91    366.20     85.30      8 o
  -9   2  -5     88.15    130.10     78.30      8 <
  -9   5   7    162.36    152.50     79.30      8 <
  -9   7  14    935.84    849.20    104.90      8 o
  -9  11  28      2.10    -10.00     49.60      8 <
  -8  -3 -23      5.90     16.20     59.40      8 <
  -8  -2 -18     59.30     44.90     65.30      8 <
  -8   5   8   1632.60   1813.50    130.70      8 o
  -8   7  15     93.25     59.20     72.30      8 <
  -8   9  22     15.81     21.10     63.80      8 <
  -8  11  29      3.41     11.60     58.80      8 <
  -7  -2 -17    132.61     76.40     71.70      8 <
  -7   3   2   1071.60   1450.20    127.00      8 o
  -7   5   9    112.40     75.70     79.80      8 <
  -7   7  16    176.52    165.70     81.10      8 <
  -7   9  23     12.70      4.90     57.10      8 <
  -6  -5 -28      6.87      0.10     47.70      8 <
  -6  -4 -23     62.27     92.80     69.70      8 <
  -6  -2 -16    588.62    564.90     97.20      8 o
  -6   1  -4  13673.00  13209.70    290.80      8 o
  -6   3   3   3197.30   3042.90    160.40      8 o
  -6   9  24    494.37    532.20     93.50      8 o
  -5  -5 -27     69.16     37.90     65.70      8 <
  -5  -4 -22    158.20    197.10     77.00      8 <
  -5   1  -3   9597.70  10188.50    256.70      8 o
  -5  10  30      4.96     -0.30     49.70      8 <
  -4  -6 -28     94.46     90.20     70.40      8 <
  -4  -4 -21     82.02    121.70     73.20      8 <
  -4  -1  -9   3109.40   3103.30    165.40      8 o
  -4   6  17    876.57    988.90    110.70      8 o
  -4   8  24     42.22     59.10     69.10      8 <
  -4  10  31     25.14     20.80     61.70      8 <
  -3  -6 -27     46.35     30.20     63.50      8 <
  -3  -3 -15    980.47    864.30    106.20      8 o
  -3  -1  -8  16647.00  16972.70    335.40      8 o
  -3   4  11   6238.70   6107.00    208.20      8 o
  -3   6  18    273.93    216.40     80.60      8 <
  -3   8  25     23.36     26.10     64.20      8 <
  -2  -6 -26    195.77    271.20     80.70      8 o
  -2  -3 -14   5630.40   5681.60    198.90      8 o
  -2   4  12   6235.30   6567.50    214.80      8 o
  -2   6  19    159.74    184.80     81.10      8 <
  -2   8  26     50.22     36.90     64.90      8 <
  -1  -8 -32     13.92     -7.90     47.30      8 <
  -1  -6 -25     38.21     27.20     64.40      8 <
  -1  -5 -20   1027.80   1061.10    110.10      8 o
  -1  -3 -13   3193.70   3490.60    171.30      8 o
  -1   2   6  90936.00  91767.10    732.80      8 o
  -1   4  13   2770.90   2393.50    152.50      8 o
  -1   6  20    583.01    568.70     99.90      8 o
  -1   8  27     13.79     33.50     64.70      8 <
   0   8  28    407.75    415.00     87.50      8 o
   1  -8 -30     26.55     18.80     61.80      8 <
   1  -7 -25     98.93     63.00     68.40      8 <
   1  -5 -18   1279.40   1433.20    120.80      8 o
   1   8  29     63.00     42.00     64.60      8 <
   2  -8 -29    116.11     80.20     69.40      8 <
   2  -7 -24    163.72    107.70     72.70      8 <
   2   5  21    754.31    758.20    105.90      8 o
   2   7  28    175.63    244.10     78.90      8 o
   2   8  30     10.47     12.80     58.40      8 <
   3  -7 -23     10.25     12.60     58.50      8 <
   3  -4 -11   6070.40   6149.50    207.30      8 o
   3   3  15   1261.40   1227.60    116.70      8 o
   3   5  22     11.14     26.10     64.80      8 <
   3   7  29     35.79    -10.00     47.20      8 <
   4  -9 -29     22.22     20.90     61.20      8 <
   4  -7 -22    216.65    174.80     78.80      8 <
   4  -4 -10   9748.00   9324.70    251.10      8 o
   4   3  16    210.21    197.80     83.10      8 <
   4   5  23     66.83     69.10     71.10      8 <
   5  -9 -28     73.17     63.70     65.90      8 <
   5  -6 -16   1323.50   1256.30    115.90      8 o
   5  -4  -9   2484.80   2323.10    149.20      8 o
   5   1  10   1778.70   2232.90    143.40      8 o
   5   3  17    260.46    157.00     79.60      8 <
   5   5  24    189.23    124.60     70.80      8 <
   6  -1   4  15286.00  14543.40    297.70      8 o
   6   1  11    371.10    337.70     89.30      8 o
   6   3  18     29.08     22.20     64.60      8 <
   6   5  25     45.52     31.30     63.70      8 <
   7  -9 -26     55.48     13.00     56.80      8 <
   7  -8 -21    123.67    151.40     75.60      8 <
   7  -6 -14    746.99    678.70     97.80      8 o
   7  -1   5    128.95    152.30     84.90      8 <
   7   1  12     23.59     32.20     67.50      8 <
   7   3  19     75.54     62.80     67.60      8 <
   7   5  26     35.46     44.00     64.50      8 <
   8  -9 -25     34.02     26.00     60.60      8 <
   8  -8 -20    140.49    126.30     77.40      8 <
   8  -6 -13    346.24    248.90     82.30      8 o
   8  -3  -1    623.58    612.80    101.00      8 o
   8  -1   6     58.92    129.60     78.10      8 <
   8   1  13    100.05     25.00     66.90      8 <
   8   3  20    306.10    297.10     82.80      8 o
   9  -8 -19    199.53    117.20     73.10      8 <
   9  -3   0    340.60    385.80     86.20      8 o
   9  -1   7     75.66     69.40     71.80      8 <
   9   1  14    391.87    497.60     88.80      8 o
   9   3  21     16.99      7.80     55.50      8 <
  10  -8 -18      9.50     16.80     60.30      8 <
  10  -5  -6    726.29    604.70     93.80      8 o
  10  -3   1    140.69     49.40     71.40      8 <
  10  -1   8     28.58     47.80     68.10      8 <
  10   1  15     45.33     46.90     64.20      8 <
  10   3  22      4.74     14.90     59.10      8 <
  11 -10 -24     29.34     50.10     65.90      8 <
  11  -8 -17     24.77     26.10     63.10      8 <
  11  -5  -5    144.87    105.90     72.10      8 <
  11  -3   2    227.61    152.10     79.30      8 <
  11  -1   9      4.70     13.30     61.60      8 <
  11   1  16     39.66     69.00     69.50      8 <
  12 -10 -23     17.41     11.20     56.90      8 <
  12  -8 -16    105.06    104.00     70.40      8 <
  12  -7 -11    151.43    112.80     74.10      8 <
  12  -5  -4    531.79    465.10     89.90      8 o
  12  -3   3    141.31     93.50     72.10      8 <
  12  -1  10     15.03     14.70     60.10      8 <
  12   1  17     24.51     -9.60     45.10      8 <
  13 -10 -22      4.69      6.70     54.00      8 <
  13  -8 -15     59.71     53.90     68.00      8 <
  13  -7 -10    231.06    165.10     74.80      8 <
  13  -5  -3     47.76     18.40     61.60      8 <
  13  -3   4     50.18     25.30     62.30      8 <
  13  -1  11     67.52     36.00     63.40      8 <
  14  -7  -9     14.86     22.30     59.70      8 <
  14  -5  -2     11.60     25.20     62.00      8 <
  14  -3   5     10.29     -2.50     46.50      8 <
  15  -7  -8     29.41     32.80     61.60      8 <
  15  -5  -1     11.08     21.20     61.40      8 <
  15  -3   6     47.68     14.00     58.20      8 <
 -15   4  -7     26.34     16.20     59.10      9 <
 -15   6   0     14.60     12.20     60.00      9 <
 -15   7   5      4.37     10.50     59.00      9 <
 -15   9  12     24.35    -10.00     48.80      9 <
 -14   2 -13     11.88    -10.00     47.40      9 <
 -14   4  -6      6.10      4.70     54.70      9 <
 -14   5  -1      5.54     16.90     60.30      9 <
 -14   7   6      9.94      4.60     56.10      9 <
 -14   9  13      3.42     23.10     62.70      9 <
 -13   2 -12      9.38     11.20     60.70      9 <
 -13   3  -7    130.39    105.90     71.90      9 <
 -13   5   0     35.56     19.90     62.30      9 <
 -13   7   7      9.56     27.20     66.10      9 <
 -13   9  14    327.78    387.70     85.50      9 o
 -13  10  19      7.25     -3.80     47.70      9 <
 -12   0 -18     14.11    -10.00     47.30      9 <
 -12   3  -6    110.43     82.10     72.10      9 <
 -12   5   1     99.34    103.40     74.10      9 <
 -12   8  13     48.38     36.30     65.50      9 <
 -12  10  20     22.79     31.90     63.60      9 <
 -11   1 -12     50.28     59.90     70.00      9 <
 -11   3  -5     30.47     31.20     66.80      9 <
 -11   6   7    236.76    227.30     82.00      9 <
 -11   8  14     29.82     41.30     68.90      9 <
 -11  10  21     33.16     21.50     61.60      9 <
 -10  -2 -23     40.47      0.40     50.10      9 <
 -10  -1 -18    185.97    122.50     70.40      9 <
 -10   1 -11      8.86     39.80     66.70      9 <
 -10   4   1    551.72    458.20     91.10      9 o
 -10   6   8    234.98    233.20     81.20      9 <
 -10   8  15    194.37    168.90     77.70      9 <
 -10  10  22     38.48     28.70     64.40      9 <
 -10  11  27      3.39      7.70     57.40      9 <
  -9  -1 -17     42.85     38.40     65.20      9 <
  -9   2  -5    132.79     82.00     73.70      9 <
  -9   4   2    105.62    110.20     80.10      9 <
  -9  11  28      1.78      1.30     53.50      9 <
  -8  -3 -23     10.88     21.20     60.80      9 <
  -8  -1 -16    191.23    225.60     79.40      9 <
  -8   2  -4   3109.50   3135.90    156.20      9 o
  -8   7  15    147.51    227.00     81.50      9 <
  -8   9  22     17.00     41.20     68.30      9 <
  -8  11  29      3.77     -8.50     47.90      9 <
  -7  -3 -22     12.51     44.80     67.10      9 <
  -7   0 -10   3856.00   4012.80    169.50      9 o
  -7   5   9    174.52    232.80     88.30      9 <
  -7   7  16    174.85    191.20     81.30      9 <
  -7   9  23     18.20     12.90     61.50      9 <
  -6  -5 -28     10.53     17.00     61.90      9 <
  -6  -3 -21    152.62     85.10     71.20      9 <
  -6  -2 -16    629.77    661.00     98.90      9 o
  -6   3   3   3370.90   3665.00    172.60      9 o
  -6   5  10   2831.30   3320.50    164.50      9 o
  -6   7  17    148.50     30.30     66.90      9 <
  -6   9  24    617.21    488.60     91.80      9 o
  -5  -5 -27     44.62     44.10     64.50      9 <
  -5  -2 -15    449.61    315.00     89.10      9 o
  -5   1  -3  16346.00  15171.70    314.80      9 o
  -5   3   4   8922.30   8984.20    245.20      9 o
  -5  10  30      4.31     29.20     61.50      9 <
  -4  -5 -26    170.42    152.30     74.70      9 <
  -4  -4 -21     22.40     75.30     70.00      9 <
  -4   1  -2   3266.80   3247.70    175.00      9 o
  -4   6  17    565.23    937.10    108.00      9 o
  -4   8  24     66.30    110.00     73.40      9 <
  -4  10  31     32.12     25.00     60.80      9 <
  -3  -4 -20   1047.80   1075.00    110.30      9 o
  -3  -1  -8  13959.00  13704.50    296.20      9 o
  -3   4  11   9237.90   9096.60    246.90      9 o
  -3   6  18    166.36    165.30     81.00      9 <
  -3   8  25     25.96     36.30     67.00      9 <
  -2  -7 -31     26.11      5.00     55.00      9 <
  -2  -6 -26    182.10    185.60     75.00      9 <
  -2  -3 -14   7510.40   7922.60    229.10      9 o
  -2   4  12   8354.20   8358.90    236.90      9 o
  -2   6  19    153.36    209.30     81.80      9 <
  -2   8  26    105.30     64.40     68.40      9 <
  -1  -6 -25     20.17     17.70     62.80      9 <
  -1  -3 -13   1550.90   1550.90    131.90      9 o
  -1   2   6  88904.00  92126.50    737.70      9 o
  -1   8  27      9.93     29.30     64.20      9 <
   0  -6 -24     58.28     64.50     69.60      9 <
   0   7  26    514.64    516.60     88.00      9 o
   1  -8 -30     50.86     49.50     65.70      9 <
   1  -5 -18   1131.00   1078.50    111.40      9 o
   1   5  20    738.12    807.90    103.50      9 o
   1   7  27     48.04     54.10     66.70      9 <
   2  -8 -29     61.10     34.10     66.20      9 <
   2  -7 -24    195.31    209.00     80.30      9 <
   2  -5 -17    115.04    127.50     78.20      9 <
   2   3  14   4836.60   4627.00    190.90      9 o
   2   5  21    481.62    562.30     93.50      9 o
   2   7  28    108.59    109.10     72.90      9 <
   3  -7 -23     43.65     49.80     66.50      9 <
   3  -4 -11   7454.60   7076.90    223.30      9 o
   3   1   8  18602.00  17746.70    345.80      9 o
   3   3  15    879.93    816.70    107.80      9 o
   3   5  22     23.92     22.10     62.40      9 <
   3   7  29     44.36     28.00     63.00      9 <
   4  -9 -29     75.09     96.50     70.90      9 <
   4  -7 -22     46.84     43.60     68.70      9 <
   4  -4 -10   9781.60   9865.10    255.80      9 o
   4   1   9   1877.70   1771.00    139.20      9 o
   4   3  16    172.36    181.00     79.90      9 <
   4   5  23     89.43     63.40     69.90      9 <
   5  -9 -28     40.64      0.40     50.50      9 <
   5  -6 -16   1085.70    842.80    103.20      9 o
   5  -1   3  10040.00   9664.60    250.10      9 o
   5   1  10   2032.90   2335.10    147.70      9 o
   5   3  17    521.19    407.70     87.10      9 o
   5   5  24    284.97    308.40     83.00      9 o
   6  -3  -3   5558.90   5423.20    199.70      9 o
   6  -1   4  12235.00  13233.90    286.20      9 o
   6   5  25     56.97     33.30     64.30      9 <
   7  -9 -26     29.30     20.90     60.20      9 <
   7  -8 -21    101.18     66.50     70.10      9 <
   7  -6 -14    833.22    735.40    103.80      9 o
   7  -3  -2   2951.60   2951.60    158.50      9 o
   7  -1   5    140.99    175.00     86.20      9 <
   7   4  24     11.93     -0.30     47.90      9 <
   7   5  26     46.85     44.90     65.10      9 <
   8  -8 -20     48.67     53.70     68.30      9 <
   8  -5  -8   2324.70   2196.60    137.30      9 o
   8  -3  -1    632.90    546.70    103.40      9 o
   8   2  18     31.67      8.80     59.40      9 <
   8   4  25     28.91      0.30     48.00      9 <
   9 -10 -26     54.64     62.80     66.40      9 <
   9  -8 -19    175.37    154.80     75.50      9 <
   9  -5  -7    242.66    252.50     82.00      9 o
   9  -3   0    417.04    377.70     88.10      9 o
   9   0  12    464.01    473.30     88.20      9 o
   9   2  19     17.52     28.10     63.00      9 <
  10  -8 -18     32.46     21.70     63.60      9 <
  10  -7 -13    118.72    112.50     73.80      9 <
  10  -5  -6    941.36    726.20    102.90      9 o
  10  -2   6   1032.30   1359.70    115.40      9 o
  10   2  20     14.66     22.00     60.00      9 <
  11 -10 -24     28.74      4.80     54.40      9 <
  11  -7 -12    255.88    138.70     73.80      9 <
  11  -5  -5    107.37    105.80     70.70      9 <
  11  -2   7     98.67     74.00     69.80      9 <
  11   0  14     22.01     18.00     63.00      9 <
  12 -10 -23     24.98     33.00     63.10      9 <
  12  -9 -18     27.88     54.10     66.10      9 <
  12  -7 -11    106.53    120.20     71.60      9 <
  12  -5  -4    866.17    822.90    104.20      9 o
  12  -4   1     72.78     48.10     67.80      9 <
  12  -2   8      9.74     28.10     65.10      9 <
  13 -10 -22      3.99     -9.50     46.00      9 <
  13  -9 -17     27.35     27.40     62.60      9 <
  13  -7 -10    276.44    274.90     80.00      9 o
  13  -4   2     12.70     -4.80     46.30      9 <
  13  -2   9      7.42     -6.30     48.10      9 <
  14  -9 -16     28.00     34.70     63.10      9 <
  14  -7  -9     15.05      9.20     55.60      9 <
  14  -6  -4    177.14    115.90     70.10      9 <
  14  -4   3     10.13    -10.00     47.60      9 <
  14  -2  10      8.06     19.10     60.40      9 <
  15  -7  -8     33.33     18.70     60.10      9 <
  15  -6  -3     55.29     31.30     62.70      9 <
  15  -4   4     19.75     39.90     64.90      9 <
 -16   7   1     17.95     11.40     59.30     10 <
 -15   5  -5     29.24     53.00     65.30     10 <
 -15   6   0      8.38     21.10     60.60     10 <
 -15   8   7     12.66    -10.00     49.10     10 <
 -14   3 -11      3.99    -10.00     48.80     10 <
 -14   4  -6      5.22     21.40     62.00     10 <
 -14   6   1      5.60     17.80     61.10     10 <
 -14   9  13      3.84     20.00     60.50     10 <
 -13   1 -17     19.49     14.50     57.80     10 <
 -13   2 -12     15.29     -2.50     48.80     10 <
 -13   4  -5     63.33     53.20     67.30     10 <
 -13   7   7     14.11     22.60     64.30     10 <
 -13   9  14    221.21    213.60     81.50     10 <
 -12   2 -11    200.75    193.00     77.00     10 <
 -12   5   1     54.23     60.00     69.90     10 <
 -12   7   8     16.06     22.60     65.20     10 <
 -12   9  15    184.81     95.20     74.20     10 <
 -12  10  20     17.52     13.30     59.30     10 <
 -11  -1 -22     58.84     92.80     69.50     10 <
 -11   2 -10     15.85     -9.20     49.70     10 <
 -11   3  -5     41.39     45.90     67.70     10 <
 -11   5   2     37.40     28.30     64.70     10 <
 -11   8  14     32.39     39.00     67.40     10 <
 -11  10  21     29.50     63.20     69.60     10 <
 -10  -2 -23     29.46     47.10     66.40     10 <
 -10   0 -16     72.43     41.80     65.50     10 <
 -10   1 -11     18.41     43.90     68.20     10 <
 -10   3  -4    173.53    212.20     83.00     10 <
 -10   6   8    251.93    277.60     83.60     10 o
 -10   8  15    181.60    111.40     73.50     10 <
 -10  10  22     20.09     -9.00     48.40     10 <
  -9  -2 -22    127.17     99.80     72.50     10 <
  -9   1 -10    713.60    791.50    100.30     10 o
  -9   4   2    484.08    259.10     86.70     10 <
  -9   6   9    259.50    211.70     79.90     10 <
  -9   8  16    230.05    183.50     79.00     10 <
  -9  10  23     55.60     44.30     66.70     10 <
  -9  11  28      2.40     -2.30     48.20     10 <
  -8  -2 -21    133.64     92.70     71.30     10 <
  -8  -1 -16    220.63    163.30     76.10     10 <
  -8   2  -4   5047.50   5088.20    191.20     10 o
  -8   4   3    803.42    951.40    110.70     10 o
  -8   7  15    186.31    178.30     78.60     10 <
  -8   9  22      6.98     34.00     67.40     10 <
  -8  11  29      3.62     -7.40     48.40     10 <
  -7  -4 -27     11.40     16.50     59.20     10 <
  -7  -3 -22     39.99     50.90     69.00     10 <
  -7  -1 -15    130.40     82.20     75.70     10 <
  -7   2  -3    144.06    130.90     88.70     10 <
  -7   7  16    183.64    143.40     79.60     10 <
  -7   9  23      9.27     23.30     62.50     10 <
  -6  -4 -26     18.71     31.00     64.20     10 <
  -6  -3 -21    234.86    215.70     77.60     10 <
  -6   5  10   1879.30   1967.20    137.70     10 o
  -6   7  17    173.04     81.90     72.90     10 <
  -6   9  24    388.37    311.50     85.10     10 o
  -5  -5 -27     50.35     28.60     64.50     10 <
  -5  -3 -20    304.27    169.80     80.00     10 <
  -5  -2 -15    430.51    340.10     84.50     10 o
  -5   3   4   8126.50   7645.10    230.10     10 o
  -5  10  30      6.46      5.90     55.20     10 <
  -4  -6 -31     30.34    -10.00     48.00     10 <
  -4  -5 -26    131.01     89.70     71.60     10 <
  -4  -2 -14   1292.50   1179.10    113.60     10 o
  -4   1  -2   2151.50   2447.10    164.30     10 o
  -4   6  17    278.90    335.50     90.00     10 o
  -4   8  24     46.73     58.90     69.10     10 <
  -4  10  31     28.07     24.40     63.70     10 <
  -3  -5 -25     31.59     28.40     65.90     10 <
  -3  -4 -20   1234.20   1268.90    116.80     10 o
  -3   4  11   8956.60   8692.50    239.60     10 o
  -3   6  18    200.85    106.80     72.40     10 <
  -3   8  25     22.80     -7.50     47.80     10 <
  -2  -7 -31     12.23     15.10     61.00     10 <
  -2  -4 -19    123.25     82.30     71.70     10 <
  -2  -1  -7   8023.80   6521.60    232.70     10 o
  -2   4  12   6192.60   7087.80    220.10     10 o
  -2   6  19    272.76    424.40     91.70     10 o
  -2   8  26    148.66    109.70     73.10     10 <
  -1  -7 -30     33.54     18.20     60.40     10 <
  -1  -6 -25     23.95     -8.50     48.80     10 <
  -1  -3 -13   1845.90   2157.40    145.40     10 o
  -1   2   6  92677.00  98438.40    762.80     10 o
  -1   7  25     35.74     45.90     68.00     10 <
  -1   9  32      6.29     11.90     60.50     10 <
   0  -6 -24     74.36     56.30     67.60     10 <
   0   7  26    274.75    257.80     79.50     10 o
   1  -8 -30     32.80     20.20     62.80     10 <
   1  -5 -18    934.57    950.00    107.80     10 o
   1   3  13   2988.50   2838.50    163.70     10 o
   1   5  20    458.22    535.30     95.10     10 o
   1   7  27     41.22     -7.90     49.00     10 <
   2  -8 -29     73.35     46.50     65.20     10 <
   2  -7 -24    297.75    292.60     82.60     10 o
   2  -5 -17     32.51     57.90     72.80     10 <
   2   3  14   4449.90   4720.00    191.60     10 o
   2   5  21    507.06    454.70     93.50     10 o
   2   7  28     99.44     77.90     70.40     10 <
   3  -8 -28    145.19     89.80     71.30     10 <
   3  -7 -23     38.71     75.10     69.10     10 <
   3  -4 -11   6492.50   6778.90    217.50     10 o
   3   1   8  13088.00  12962.40    292.60     10 o
   3   3  15    810.15    763.30    106.50     10 o
   3   5  22     17.42     38.40     65.70     10 <
   3   7  29     35.26     12.10     59.00     10 <
   4  -9 -29     63.76     49.60     68.40     10 <
   4  -7 -22     87.06    157.90     74.10     10 <
   4  -4 -10  13428.00  13873.20    295.70     10 o
   4  -1   2   2483.50   2824.40    169.20     10 o
   4   6  28     28.86     30.00     65.30     10 <
   5  -9 -28     48.78     61.00     69.20     10 <
   5  -6 -16    934.46    993.40    105.60     10 o
   5  -1   3  16156.00  14823.50    305.80     10 o
   5   4  22    220.78    209.90     79.90     10 <
   5   6  29     46.72     78.60     68.80     10 <
   6  -8 -22    320.65    384.60     85.30     10 o
   6  -3  -3   2321.20   2503.40    152.40     10 o
   6   2  16    526.47    515.70     92.10     10 o
   6   4  23     77.32    134.10     72.90     10 <
   7  -9 -26     30.66     27.90     63.10     10 <
   7  -8 -21     82.20     46.40     69.20     10 <
   7  -5  -9    216.71    164.20     85.20     10 <
   7   0  10   4047.80   3832.90    171.90     10 o
   7   2  17    141.13     93.70     72.40     10 <
   7   4  24      7.54    -10.00     47.20     10 <
   8  -8 -20     76.05     65.00     69.50     10 <
   8  -5  -8   1370.60   1235.80    118.60     10 o
   8  -2   4   4706.80   4661.10    179.70     10 o
   8   2  18     36.60     48.80     67.00     10 <
   8   4  25     27.65    -10.00     46.90     10 <
   9 -10 -26     20.30     22.40     58.80     10 <
   9  -8 -19    262.85    249.60     79.20     10 o
   9  -7 -14   1210.10   1135.30    112.40     10 o
   9  -5  -7    156.13    168.80     78.70     10 <
   9  -2   5     82.48    102.90     72.90     10 <
   9   0  12    297.18    286.20     84.70     10 o
   9   2  19     26.89     -7.90     46.20     10 <
  10  -7 -13     60.29     82.50     70.90     10 <
  10  -4  -1    465.12    365.30     89.60     10 o
  10  -2   6    521.61    580.80     95.70     10 o
  10   2  20     14.06     37.70     63.40     10 <
  11 -10 -24     26.98     12.20     56.80     10 <
  11  -9 -19     17.78     15.40     60.60     10 <
  11  -7 -12    302.81    258.10     82.50     10 o
  11  -4   0   2072.40   1988.10    131.40     10 o
  11  -2   7    104.43     89.70     69.90     10 <
  11   0  14     31.21     47.10     65.70     10 <
  11   1  19     41.95     -5.40     45.90     10 <
  12 -10 -23     40.97     32.40     62.70     10 <
  12  -9 -18     11.96     11.10     59.20     10 <
  12  -7 -11    201.95    261.10     80.10     10 o
  12  -6  -6    235.54    233.10     80.40     10 <
  12  -4   1     62.63     42.70     66.40     10 <
  12  -2   8     20.61     39.00     66.50     10 <
  12  -1  13     41.07     68.50     68.40     10 <
  13  -9 -17      8.66     19.30     58.70     10 <
  13  -6  -5     17.81     39.70     64.10     10 <
  13  -4   2     26.66      4.70     53.90     10 <
  13  -3   7    162.12    160.90     75.60     10 <
  13  -1  14    263.22    372.60     85.60     10 o
  14  -9 -16     42.14     40.40     63.30     10 <
  14  -8 -11     10.91     14.20     57.40     10 <
  14  -6  -4    127.76    109.50     70.10     10 <
  14  -4   3     22.56     -0.90     47.80     10 <
  14  -3   8    337.82    337.00     82.30     10 o
  15  -8 -10     51.07    104.80     68.80     10 <
  15  -6  -3     72.71     66.40     66.50     10 <
  15  -5   2     42.08     54.80     65.90     10 <
 -16   7   1     15.62     19.10     62.90     11 <
 -15   4 -10     65.48     90.10     68.90     11 <
 -15   5  -5     17.33     16.10     60.00     11 <
 -15   7   2     32.38     16.90     66.30     11 <
 -15   8   7      9.74    -10.00     49.00     11 <
 -14   3 -11      2.48      5.80     56.80     11 <
 -14   5  -4     27.35     22.70     63.60     11 <
 -14   6   1     36.81     46.50     67.50     11 <
 -14   8   8     41.43     50.40     70.40     11 <
 -14  10  15     10.28     -9.60     48.60     11 <
 -13   1 -17     23.38     22.50     63.30     11 <
 -13   3 -10    200.43    242.60     83.60     11 <
 -13   4  -5     73.93     97.10     68.90     11 <
 -13   6   2     44.45     11.90     60.60     11 <
 -13   8   9     82.25     21.00     64.30     11 <
 -13   9  14    222.43    281.20     82.70     11 o
 -12   1 -16     29.36     60.10     67.50     11 <
 -12   4  -4    103.80    105.10     72.30     11 <
 -12   7   8     31.75     -0.60     51.10     11 <
 -12   9  15    130.89     57.20     68.30     11 <
 -12  11  22     29.73     51.50     67.20     11 <
 -11  -1 -22     57.83     38.00     65.30     11 <
 -11   1 -15    130.90    180.40     75.70     11 <
 -11   2 -10     12.28     45.30     70.40     11 <
 -11   5   2     44.28     24.40     64.90     11 <
 -11   7   9     44.24     65.60     72.50     11 <
 -11  10  21     40.04     73.00     68.50     11 <
 -10  -1 -21     24.36     17.20     61.70     11 <
 -10   0 -16     95.85     89.00     72.10     11 <
 -10   2  -9     91.22     58.90     71.00     11 <
 -10   3  -4    230.67    222.20     81.40     11 <
 -10   5   3    680.25    518.60     93.80     11 o
 -10   8  15    125.94     76.80     71.30     11 <
 -10  10  22     15.03     36.30     64.80     11 <
  -9   3  -3    141.59     84.70     78.10     11 <
  -9   6   9    327.34    267.00     84.50     11 o
  -9   8  16    167.23    158.40     79.70     11 <
  -9  10  23     79.61     72.80     70.20     11 <
  -9  11  28      4.50     14.40     60.70     11 <
  -8  -3 -26      8.35     10.30     57.00     11 <
  -8  -2 -21     85.38     93.40     70.90     11 <
  -8   1  -9     79.69     43.50     72.50     11 <
  -8   4   3   1027.20   1038.30    112.20     11 o
  -8   6  10    587.75    494.60     95.70     11 o
  -8   9  22     51.23     39.10     67.40     11 <
  -8  11  29      3.06      7.90     55.40     11 <
  -7  -4 -27     16.40     27.20     60.90     11 <
  -7  -2 -20    106.14    121.60     72.80     11 <
  -7  -1 -15     78.40     64.70     71.50     11 <
  -7   2  -3    310.88    336.80     98.90     11 o
  -7   4   4    750.62    579.80    105.90     11 o
  -7   7  16    231.47    150.70     82.90     11 <
  -7   9  23     16.22      4.30     55.50     11 <
  -6  -4 -26      2.75    -10.00     48.70     11 <
  -6  -1 -14    800.87    913.60    107.30     11 o
  -6   2  -2    713.22    695.20    111.30     11 o
  -6   5  10   2912.70   3209.90    163.50     11 o
  -6   7  17     90.92     55.60     69.90     11 <
  -6   9  24    509.17    472.90     91.60     11 o
  -5  -4 -25     86.29     34.20     67.90     11 <
  -5  -3 -20    179.03    183.00     78.40     11 <
  -5   0  -8   1549.30   1560.50    130.30     11 o
  -5   3   4   9575.90   8917.70    248.20     11 o
  -5  10  30      3.58     32.40     63.70     11 <
  -4  -6 -31     22.44     12.70     59.00     11 <
  -4  -5 -26    289.26    272.50     83.80     11 o
  -4  -3 -19    127.04    149.30     77.90     11 <
  -4  -2 -14   1380.50   1324.10    119.60     11 o
  -4   6  17    217.10    235.70     82.70     11 <
  -4   8  24     57.57     37.70     65.70     11 <
  -4  10  31     13.67    -10.00     47.50     11 <
  -3  -6 -30     12.31      6.90     55.20     11 <
  -3  -5 -25     11.25      8.20     56.30     11 <
  -3  -2 -13   3981.10   3906.40    180.80     11 o
  -3   4  11  10371.00  10139.70    267.00     11 o
  -3   6  18    310.71    320.60     86.80     11 o
  -3   8  25     59.63     73.60     70.20     11 <
  -2  -7 -31     19.10     20.80     62.80     11 <
  -2  -5 -24    234.17    222.40     78.80     11 <
  -2  -4 -19    125.69    152.70     76.70     11 <
  -2  -1  -7   6716.20   6453.50    224.40     11 o
  -2   4  12   7138.50   7804.20    230.50     11 o
  -2   9  31     13.09     16.20     62.70     11 <
  -1  -7 -30     35.83     12.20     59.20     11 <
  -1  -4 -18   1077.70   1029.70    113.90     11 o
  -1   2   6 102590.00 103134.00    781.30     11 o
  -1   7  25     16.09     50.00     66.20     11 <
  -1   9  32      3.50     15.50     60.00     11 <
   0  -6 -24     85.82     74.40     70.90     11 <
   0  -3 -12   8897.80   9033.10    244.30     11 o
   0   7  26    341.65    271.10     81.40     11 o
   1  -8 -30     72.33     16.20     59.00     11 <
   1  -6 -23    435.64    382.70     86.10     11 o
   1  -5 -18   1083.80   1061.10    109.90     11 o
   1   3  13   3010.20   3050.10    160.00     11 o
   1   5  20    651.62    644.20     99.90     11 o
   1   7  27     45.13     53.50     66.30     11 <
   2  -8 -29     61.01     39.40     64.00     11 <
   2  -5 -17    179.01    194.60     84.10     11 <
   2   1   7   7544.10   6644.50    229.20     11 o
   2   3  14   7753.40   7283.10    228.20     11 o
   2   6  26    176.14    175.80     75.90     11 <
   3  -8 -28    134.39    101.30     72.80     11 <
   3  -7 -23     66.83     32.20     64.20     11 <
   3  -4 -11   6457.20   7152.40    219.30     11 o
   3   4  20   1192.50   1335.10    122.80     11 o
   3   6  27     94.31     54.40     68.00     11 <
   4  -7 -22     84.92    106.40     71.80     11 <
   4  -1   2   2587.90   2872.10    169.20     11 o
   4   2  14   1788.60   2036.60    138.90     11 o
   4   4  21    100.97    104.50     72.80     11 <
   4   6  28     18.55     17.10     59.60     11 <
   5  -9 -28     57.80     50.10     66.70     11 <
   5  -6 -16    938.94    947.40    106.50     11 o
   5  -3  -4   7498.40   7731.00    231.90     11 o
   5   2  15    300.04    181.60     80.60     11 <
   5   4  22    144.60    146.90     75.70     11 <
   5   6  29     50.47     59.70     67.50     11 <
   6 -10 -32     36.26     31.90     62.60     11 <
   6  -8 -22    269.30    302.60     84.60     11 o
   6   2  16    715.14    584.10     96.60     11 o
   6   4  23     88.21    138.10     72.60     11 <
   6   5  28     41.36     98.50     68.50     11 <
   7  -9 -26     26.15     43.00     64.40     11 <
   7  -8 -21     40.72     52.60     69.30     11 <
   7  -5  -9     93.10     26.70     73.20     11 <
   7  -2   3    164.00    246.30     90.10     11 <
   7   0  10   3390.80   3618.60    165.30     11 o
   7   3  22     14.82     22.60     63.20     11 <
   8 -10 -27     10.71     29.10     59.30     11 <
   8  -8 -20     87.22     50.80     65.40     11 <
   8  -7 -15    347.31    380.90     90.30     11 o
   8  -5  -8   3079.50   3125.70    157.10     11 o
   8  -2   4   3706.20   3507.90    162.20     11 o
   8   1  16    243.28    212.10     81.20     11 <
   8   3  23      6.20    -10.00     48.00     11 <
   9 -10 -26     50.76     19.20     59.30     11 <
   9  -7 -14    639.84    507.10     94.20     11 o
   9  -4  -2    135.15    289.00     86.00     11 o
   9   1  17     12.69     29.90     62.70     11 <
   9   3  24     65.52     60.40     65.10     11 <
  10  -9 -20     33.54     54.00     67.10     11 <
  10  -7 -13     50.94     45.50     69.50     11 <
  10  -6  -8    333.33    456.20     87.10     11 o
  10  -4  -1    366.26    367.90     87.60     11 o
  10  -1  11      7.85     24.90     64.80     11 <
  10   1  18    100.42     63.80     66.80     11 <
  11 -10 -24     44.44     36.40     63.20     11 <
  11  -9 -19     20.67     40.10     64.60     11 <
  11  -6  -7    235.52    163.90     78.60     11 <
  11  -3   5     28.74     22.30     64.90     11 <
  11  -1  12     43.56     41.50     65.80     11 <
  11   1  19     39.23     17.10     58.90     11 <
  12  -9 -18      6.81     12.50     58.50     11 <
  12  -8 -13     89.34     78.80     69.30     11 <
  12  -6  -6    155.58    231.80     80.60     11 <
  12  -3   6    123.27    125.00     74.80     11 <
  12  -1  13     49.35     80.50     69.50     11 <
  13  -9 -17     26.76     33.40     63.80     11 <
  13  -8 -12    106.23     52.20     68.90     11 <
  13  -6  -5     16.18      1.70     52.00     11 <
  13  -5   0     15.69     10.30     56.50     11 <
  13  -3   7     79.00     80.30     70.10     11 <
  13  -1  14    276.23    425.40     86.10     11 o
  14 -10 -18     47.25     64.70     66.90     11 <
  14  -8 -11      5.19     20.40     59.00     11 <
  14  -7  -6     16.22     22.10     61.50     11 <
  14  -5   1     11.46     28.50     60.90     11 <
  14  -3   8    293.96    244.00     78.60     11 o
  14  -2  13     16.40     -4.70     45.40     11 <
  15  -8 -10     47.20     28.10     62.10     11 <
  15  -7  -5     11.68     18.90     60.90     11 <
  15  -5   2     12.27     36.10     64.70     11 <
  15  -4   7     48.44     71.90     70.20     11 <
 -16   8   3     70.41     58.40     70.90     12 <
 -15   4 -10     58.94     31.80     62.10     12 <
 -15   6  -3     26.23     26.00     62.80     12 <
 -15   7   2     29.66     18.50     63.40     12 <
 -15   9   9     31.59     36.10     66.70     12 <
 -14   4  -9     14.72     23.40     61.10     12 <
 -14   5  -4     38.13     34.10     63.80     12 <
 -14   7   3     17.13     23.00     63.50     12 <
 -14   8   8     59.90     21.60     65.30     12 <
 -14  10  15     13.23     16.90     59.50     12 <
 -13   2 -15     16.32     38.20     64.90     12 <
 -13   3 -10    259.74    255.70     84.20     12 o
 -13   5  -3     31.79     13.40     59.90     12 <
 -13   6   2     80.84     51.10     69.10     12 <
 -13   8   9     53.05     60.90     68.20     12 <
 -13  10  16      2.45      9.80     58.20     12 <
 -12   3  -9     64.27     30.80     66.00     12 <
 -12   6   3    340.98    343.60     84.60     12 o
 -12   9  15    154.99     65.00     70.10     12 <
 -12  11  22     70.34     56.80     67.40     12 <
 -11   0 -20    164.51    166.60     76.90     12 <
 -11   1 -15     49.05     89.70     70.10     12 <
 -11   4  -3     44.22      3.90     58.40     12 <
 -11   7   9     19.47     24.20     65.50     12 <
 -11   9  16     81.85    100.20     71.40     12 <
 -10  -1 -21     32.24     13.60     59.80     12 <
 -10   1 -14    618.99    651.20     97.90     12 o
 -10   2  -9    101.29    122.00     77.70     12 <
 -10   5   3    580.30    516.00     94.30     12 o
 -10   7  10   1287.60   1379.30    116.00     12 o
 -10  10  22     16.25     14.00     59.70     12 <
  -9  -2 -25      5.04      3.20     53.20     12 <
  -9  -1 -20     40.60     48.80     67.70     12 <
  -9   2  -8    381.36    378.50     87.50     12 o
  -9   3  -3    118.73    123.50     78.60     12 <
  -9   5   4   2922.70   2961.80    151.90     12 o
  -9   8  16    182.78    126.90     74.30     12 <
  -9  10  23     37.98     36.00     65.70     12 <
  -8  -3 -26     17.98     14.80     59.40     12 <
  -8   0 -14   2081.80   2469.80    140.40     12 o
  -8   3  -2    254.70    305.80     90.30     12 o
  -8   6  10    308.58    406.30     88.30     12 o
  -8   9  22     25.58     39.50     67.20     12 <
  -8  11  29      1.60    -10.00     47.20     12 <
  -7  -3 -25    113.94    112.30     70.60     12 <
  -7  -2 -20     92.02     91.50     72.10     12 <
  -7   1  -8    953.37   1062.10    111.30     12 o
  -7   4   4    401.22    352.50     94.20     12 o
  -7   7  16    413.78    405.90     91.70     12 o
  -7   9  23     13.92    -10.00     48.60     12 <
  -6  -2 -19    119.12    102.00     75.60     12 <
  -6  -1 -14    766.62    815.80    106.40     12 o
  -6   2  -2    681.80    831.30    116.00     12 o
  -6   7  17    185.77    169.50     78.40     12 <
  -6   9  24    445.78    479.60     91.10     12 o
  -5  -5 -30      7.17    -10.00     46.80     12 <
  -5  -4 -25     39.08     20.90     62.70     12 <
  -5  -1 -13   1934.70   1603.80    128.90     12 o
  -5  10  30      4.48     40.10     65.60     12 <
  -4  -6 -31     27.34     13.30     60.80     12 <
  -4  -4 -24     72.88    128.80     76.60     12 <
  -4  -3 -19    107.09     84.60     70.30     12 <
  -4   3   5   7059.10   7011.30    230.00     12 o
  -4   6  17    345.39    267.60     85.30     12 o
  -4   8  24     53.29     57.60     72.20     12 <
  -4  10  31     27.44     19.60     59.10     12 <
  -3  -6 -30      8.64      1.40     51.90     12 <
  -3  -5 -25     29.39      0.10     48.00     12 <
  -3  -2 -13   3321.70   3619.70    169.90     12 o
  -3   1  -1  33770.00  34762.50    462.20     12 o
  -3   6  18    207.08    214.70     81.80     12 <
  -3   8  25     22.83     48.20     67.80     12 <
  -3   9  30     33.48      8.60     57.10     12 <
  -2  -6 -29     40.97    -10.00     49.40     12 <
  -2  -5 -24    204.57    233.90     79.90     12 <
  -2   4  12   7916.90   8337.90    237.50     12 o
  -2   7  24    191.60    198.10     80.50     12 <
  -2   9  31     16.31     32.00     64.20     12 <
  -1  -7 -30     29.48     25.50     62.80     12 <
  -1  -4 -18    943.70   1049.00    111.50     12 o
  -1   5  18   1138.90    994.20    112.30     12 o
  -1   7  25     11.29    -10.00     48.10     12 <
  -1   9  32      3.70     10.50     58.50     12 <
   0  -6 -24    111.86     91.00     70.00     12 <
   0  -3 -12   7555.80   7480.10    226.20     12 o
   0   7  26    313.93    251.20     79.90     12 o
   1  -6 -23    289.48    231.00     79.30     12 <
   1   3  13   2602.80   2483.30    156.00     12 o
   1   6  25     50.84     73.90     69.00     12 <
   1   8  32     22.31     20.40     61.00     12 <
   2  -8 -29     55.63     21.10     62.10     12 <
   2  -5 -17    105.51    107.70     78.70     12 <
   2   1   7  10753.00   9809.70    266.80     12 o
   2   4  19    347.10    288.50     85.50     12 o
   2   6  26     81.51     46.80     66.50     12 <
   3  -9 -33      1.10     15.10     56.60     12 <
   3  -8 -28    116.28    150.70     73.20     12 <
   3  -7 -23     72.12     41.20     68.90     12 <
   3  -4 -11   6889.30   7175.10    222.40     12 o
   3  -1   1  37334.00  36301.60    475.10     12 o
   3   4  20   1084.20   1215.90    113.60     12 o
   3   6  27     74.31     34.80     67.40     12 <
   4  -7 -22     86.81     77.30     71.60     12 <
   4   2  14   1376.20   1370.10    125.80     12 o
   4   4  21    134.16    183.80     77.70     12 <
   4   6  28     37.78     42.60     65.30     12 <
   5  -9 -28     95.74    124.40     73.00     12 <
   5  -6 -16    828.38    713.60    102.10     12 o
   5  -3  -4   9540.80   9618.30    256.30     12 o
   5   0   8   2145.60   1815.80    137.60     12 o
   5   2  15    494.96    511.90     93.60     12 o
   5   5  27     41.42     35.30     63.80     12 <
   6 -10 -32     38.60     -2.10     47.30     12 <
   6  -8 -22    186.55    211.40     77.90     12 <
   6  -5 -10   1993.00   2110.30    140.70     12 o
   6  -2   2    715.90    563.10    106.70     12 o
   6   3  21    102.41     30.50     65.00     12 <
   6   5  28      5.59    -10.00     47.10     12 <
   7  -9 -26     35.84     15.30     57.40     12 <
   7  -8 -21     38.37     10.00     60.80     12 <
   7  -5  -9    102.65     69.80     75.60     12 <
   7  -2   3    161.13    218.20     90.00     12 <
   7   1  15     67.55     75.90     70.70     12 <
   7   3  22     15.24     19.60     60.20     12 <
   8 -10 -27      4.81     16.60     58.90     12 <
   8  -8 -20    136.68    119.30     74.90     12 <
   8  -7 -15    104.99     85.90     71.80     12 <
   8  -4  -3    569.10    573.90     99.40     12 o
   8  -1   9    155.84    172.50     77.90     12 <
   8   1  16    214.37    174.90     74.90     12 <
   8   3  23      7.81     30.60     62.50     12 <
   9 -10 -26     15.79     -9.20     45.70     12 <
   9  -7 -14    682.49    612.30     95.10     12 o
   9  -6  -9    265.76    174.50     77.20     12 <
   9  -4  -2    144.93    175.50     78.30     12 <
   9  -1  10    711.58    766.90    102.20     12 o
   9   1  17     33.10     19.80     62.70     12 <
   9   2  22    169.00    138.20     70.30     12 <
  10  -9 -20     19.79     13.30     58.70     12 <
  10  -6  -8    245.36    264.20     81.40     12 o
  10  -3   4    258.61    250.70     80.80     12 o
  10  -1  11     15.05     21.70     61.20     12 <
  10   0  16    106.42     48.90     65.90     12 <
  10   2  23     20.83    -10.00     46.90     12 <
  11  -9 -19     26.94     37.40     65.10     12 <
  11  -8 -14     48.51     36.40     68.30     12 <
  11  -6  -7    291.72    253.70     77.60     12 o
  11  -5  -2     23.78     27.20     64.90     12 <
  11  -3   5     23.74     30.00     64.80     12 <
  12  -8 -13     99.18    118.40     71.90     12 <
  12  -5  -1     26.61     10.30     57.20     12 <
  12  -2  11    212.54    145.40     74.50     12 <
  12   0  18     13.97     15.50     58.20     12 <
  13 -10 -19      4.23     -7.90     47.00     12 <
  13  -8 -12    153.41     98.40     70.90     12 <
  13  -7  -7      7.60     -1.00     47.70     12 <
  13  -5   0     26.26     37.20     64.20     12 <
  13  -4   5     54.85     52.50     65.80     12 <
  13  -2  12      8.36     -2.60     46.60     12 <
  14 -10 -18     29.74     17.40     58.20     12 <
  14  -7  -6     23.22     13.70     57.70     12 <
  14  -4   6      8.43      9.50     56.00     12 <
  14  -2  13      9.80      7.40     55.20     12 <
  15  -9 -12     26.23     13.40     57.60     12 <
  15  -7  -5      5.56     -3.40     48.30     12 <
  15  -6   0      5.60      3.50     53.00     12 <
  15  -4   7     21.46      9.30     56.90     12 <
 -16   7  -2      2.57     -1.30     48.90     13 <
 -16   8   3     40.85     25.10     62.20     13 <
 -15   5  -8      7.97    -10.00     47.90     13 <
 -15   6  -3     35.71     24.40     63.50     13 <
 -15   8   4     19.16     26.70     63.10     13 <
 -15   9   9     53.15     50.90     66.70     13 <
 -14   3 -14     15.98     -1.40     47.50     13 <
 -14   4  -9     14.34     12.60     57.80     13 <
 -14   6  -2     11.26     13.30     59.40     13 <
 -14   7   3     13.15     -4.80     48.50     13 <
 -14   9  10     98.62     94.50     70.20     13 <
 -14  10  15     15.61      6.00     55.60     13 <
 -13   4  -8     37.42     26.50     61.20     13 <
 -13   5  -3     68.89     79.10     70.40     13 <
 -13   7   4     11.74     25.60     65.80     13 <
 -13   8   9     84.28    106.20     74.00     13 <
 -13  10  16      5.50     10.50     57.60     13 <
 -12   1 -19     79.15    100.90     69.80     13 <
 -12   2 -14     99.00     99.10     73.60     13 <
 -12   5  -2     95.96     75.00     70.50     13 <
 -12   6   3    804.15    544.30     97.80     13 o
 -12   8  10     59.56     25.20     66.40     13 <
 -12  11  22     59.70     44.70     66.30     13 <
 -11   0 -20    250.45    222.50     77.10     13 <
 -11   3  -8    302.98    333.90     86.20     13 o
 -11   6   4    689.81    509.40     95.80     13 o
 -11   9  16    116.68     50.00     68.30     13 <
 -10   1 -14    469.34    449.10     87.60     13 o
 -10   4  -2    529.71    601.20     95.10     13 o
 -10   7  10    538.49    657.40     96.80     13 o
 -10   9  17     21.57     -3.90     47.80     13 <
 -10  10  22     30.60     19.70     62.20     13 <
  -9  -2 -25      3.26      0.50     49.30     13 <
  -9  -1 -20    113.70    117.20     75.50     13 <
  -9   1 -13    182.94    138.10     77.20     13 <
  -9   2  -8    552.19    483.30     95.60     13 o
  -9   5   4   2423.30   2574.40    144.20     13 o
  -9   8  16    183.92    212.60     79.00     13 <
  -9  10  23     29.91     69.10     67.60     13 <
  -8  -1 -19    127.60    129.10     72.70     13 <
  -8   0 -14   2929.80   3363.10    160.10     13 o
  -8   3  -2    251.07    202.10     88.60     13 <
  -8   6  10    545.19    545.50     94.80     13 o
  -8  11  29      3.99     35.50     63.60     13 <
  -7  -3 -25    109.51    107.20     71.70     13 <
  -7   6  11    586.24    560.40     99.50     13 o
  -7   9  23      7.83      8.00     56.30     13 <
  -6  -3 -24    467.96    439.60     89.00     13 o
  -6  -2 -19    134.45    103.80     74.50     13 <
  -6   1  -7  11219.00  10239.40    258.90     13 o
  -6   4   5   2987.50   2366.60    150.10     13 o
  -6   7  17     77.70     60.30     73.00     13 <
  -6   9  24    508.66    479.50     88.80     13 o
  -5  -5 -30      9.86     31.50     64.60     13 <
  -5  -4 -25     62.67     70.80     67.90     13 <
  -5  -1 -13   1088.80   1108.10    111.60     13 o
  -5   2  -1   2864.50   3375.20    171.30     13 o
  -5  10  30      3.90     -7.20     48.10     13 <
  -4  -5 -29     39.55      1.90     51.70     13 <
  -4  -4 -24     27.56     53.60     70.40     13 <
  -4  -3 -19    123.11    101.40     73.70     13 <
  -4   3   5   6321.20   5742.60    214.40     13 o
  -4   6  17    330.78    498.30     94.10     13 o
  -4   8  24     47.38     55.20     71.60     13 <
  -4  10  31     24.40     12.10     58.20     13 <
  -3  -6 -30     13.36     29.90     64.80     13 <
  -3  -3 -18    230.32    136.10     77.10     13 <
  -3   6  18    358.93    243.60     81.20     13 o
  -3   9  30      9.99     13.80     58.70     13 <
  -2  -6 -29     32.62    -10.00     49.70     13 <
  -2  -5 -24    151.97    129.80     72.50     13 <
  -2  -2 -12   7996.40   9168.10    250.80     13 o
  -2   4  12   8291.70   9295.30    250.40     13 o
  -2   7  24     84.03    122.20     73.70     13 <
  -2   9  31      8.58      0.90     52.30     13 <
  -1  -5 -23    447.50    424.70     86.30     13 o
  -1  -4 -18    916.39    926.00    109.30     13 o
  -1   5  18   1183.30   1229.90    114.90     13 o
  -1   7  25     11.17     28.80     63.50     13 <
  -1   9  32     13.41     17.80     62.10     13 <
   0  -3 -12  10858.00  11051.90    265.60     13 o
   0   3  12  11547.00  11070.40    270.70     13 o
   1  -7 -28     69.69     43.20     67.30     13 <
   1  -6 -23    398.64    306.10     83.50     13 o
   1   6  25     54.90     46.80     69.00     13 <
   1   8  32     16.66     43.70     65.50     13 <
   2  -8 -29    130.41     78.70     68.00     13 <
   2  -5 -17    286.06    246.80     82.60     13 <
   2   4  19     99.66    159.80     79.10     13 <
   2   6  26     65.85    104.60     70.50     13 <
   3  -9 -33      5.93     12.40     57.20     13 <
   3  -8 -28    144.33    159.40     75.40     13 <
   3  -7 -23    116.25    108.00     73.70     13 <
   3  -4 -11   6470.50   7041.40    218.50     13 o
   3  -1   1  45857.00  45165.10    526.30     13 o
   3   2  13   2944.50   3024.60    162.30     13 o
   3   4  20   1346.30   1267.40    118.00     13 o
   4  -7 -22     86.94     82.90     72.00     13 <
   4  -3  -5   6442.50   5708.20    212.10     13 o
   4   5  26    165.77     53.50     67.40     13 <
   5  -9 -28     57.77     58.50     66.60     13 <
   5  -6 -16   1080.40   1069.10    110.90     13 o
   5   0   8   3091.80   3357.00    171.00     13 o
   5   3  20    181.60    109.10     71.50     13 <
   5   5  27     25.69      6.60     54.90     13 <
   6 -10 -32     46.74      9.30     56.50     13 <
   6  -8 -22    168.31    114.10     71.30     13 <
   6  -5 -10   1525.40   1584.30    128.30     13 o
   6  -2   2    472.25    408.80     97.60     13 o
   6   1  14    321.84    226.20     83.70     13 <
   6   3  21    301.51    255.50     80.30     13 o
   6   5  28     32.06     29.50     63.30     13 <
   7  -8 -21     18.56     24.10     64.50     13 <
   7  -7 -16    276.21    242.70     82.80     13 <
   7  -4  -4    515.54    521.20    100.80     13 o
   7  -1   8   1176.30   1204.20    118.40     13 o
   7   1  15    102.57     87.60     73.90     13 <
   7   4  27     15.81      8.10     56.20     13 <
   8 -10 -27      6.45      0.70     49.00     13 <
   8  -7 -15    223.23    210.80     79.80     13 <
   8  -4  -3    993.27    930.80    111.70     13 o
   8  -1   9    176.21    196.40     82.60     13 <
   8   2  21    100.01    122.60     71.80     13 <
   9 -10 -26     33.41     51.20     65.80     13 <
   9  -6  -9    412.48    327.10     87.20     13 o
   9  -3   3     98.84     61.30     69.00     13 <
   9   2  22    125.61    101.50     70.70     13 <
  10  -9 -20     13.14     -2.80     47.00     13 <
  10  -8 -15    186.06    167.60     73.80     13 <
  10  -6  -8    412.30    416.90     90.20     13 o
  10  -5  -3    629.51    415.50     87.40     13 o
  10  -2   9     99.06     82.00     72.60     13 <
  10   0  16     80.53     38.20     65.80     13 <
  10   2  23     47.11     34.30     62.90     13 <
  11  -8 -14     19.00     35.70     66.00     13 <
  11  -5  -2     40.91     -3.50     49.00     13 <
  11  -2  10     21.22     -5.60     47.70     13 <
  11   1  22     60.52     80.20     68.90     13 <
  12 -10 -20     32.14     33.80     62.60     13 <
  12  -8 -13    111.74     84.70     69.80     13 <
  12  -7  -8     32.73     71.40     69.30     13 <
  12  -4   4    135.28    163.60     76.50     13 <
  12  -2  11    218.45    202.60     75.40     13 <
  12  -1  16     58.88     70.80     69.80     13 <
  13 -10 -19      3.58     -2.10     46.60     13 <
  13  -9 -14    278.74    256.60     77.90     13 o
  13  -7  -7     12.28     18.50     59.90     13 <
  13  -6  -2     65.57     56.70     65.80     13 <
  13  -4   5     44.59     37.10     64.70     13 <
  13  -3  10    278.64    284.90     82.40     13 o
  13  -1  17     10.57     19.60     57.80     13 <
  14 -10 -18     60.90     17.00     58.30     13 <
  14  -9 -13      6.60     26.00     61.10     13 <
  14  -6  -1      3.38     17.30     59.60     13 <
  14  -3  11      3.48      9.20     55.60     13 <
  15  -9 -12     26.34     53.90     66.30     13 <
  15  -8  -7     10.48     30.20     62.70     13 <
  15  -6   0      2.31    -10.00     46.50     13 <
  15  -5   5     20.58     12.10     57.30     13 <
  16  -7  -1      9.96     12.40     55.90     13 <
 -16   7  -2      3.45    -10.00     48.60     14 <
 -15   5  -8     12.09     11.20     57.30     14 <
 -15   7  -1     40.66     22.30     62.50     14 <
 -15   8   4     11.41    -10.00     48.70     14 <
 -15  10  11     21.90     59.00     68.00     14 <
 -14   5  -7     40.10      0.80     51.60     14 <
 -14   6  -2     15.39     13.70     59.70     14 <
 -14   8   5     14.85     16.30     63.20     14 <
 -14   9  10    127.40    170.30     75.80     14 <
 -13   2 -18     16.37     -1.90     46.40     14 <
 -13   3 -13     11.02     19.20     65.00     14 <
 -13   4  -8     42.53     24.10     61.70     14 <
 -13   6  -1     64.12     38.60     66.50     14 <
 -13   7   4     18.08    -10.00     48.50     14 <
 -13   9  11     40.53     32.10     66.20     14 <
 -13  10  16      9.89     13.80     59.30     14 <
 -12   1 -19     70.54     55.50     68.70     14 <
 -12   4  -7     98.82     58.10     68.90     14 <
 -12   5  -2     29.43     56.30     65.90     14 <
 -12   7   5     48.87     68.60     70.60     14 <
 -12   8  10     46.75     19.40     62.40     14 <
 -12  10  17    174.34    132.40     73.60     14 <
 -12  11  22     57.34     58.20     68.40     14 <
 -11   1 -18    188.39    193.00     78.70     14 <
 -11   2 -13    256.50    273.90     81.80     14 o
 -11   5  -1    472.39    391.60     87.40     14 o
 -11   6   4    720.93    709.50     98.70     14 o
 -11   8  11      7.27     12.20     60.40     14 <
 -11   9  16    170.55    131.20     73.90     14 <
 -10  -1 -24     55.05     36.80     66.30     14 <
 -10   3  -7    907.95    812.60    103.40     14 o
 -10   6   5     55.54     43.00     69.90     14 <
 -10   9  17     17.31     -0.60     48.70     14 <
 -10  11  24     64.48     -9.00     49.50     14 <
  -9   0 -18     56.08     37.20     65.70     14 <
  -9   1 -13    213.24    199.40     79.10     14 <
  -9   4  -1    421.91    306.00     88.20     14 o
  -9   7  11     48.87     33.60     69.50     14 <
  -9  10  23     43.17     23.10     61.90     14 <
  -8  -3 -29      1.26      2.80     53.10     14 <
  -8  -2 -24    112.75     93.70     70.70     14 <
  -8  -1 -19    291.11    248.00     84.40     14 <
  -8   2  -7    595.40    426.00     94.00     14 o
  -8   5   5    458.25    263.40     87.70     14 o
  -8  10  24    159.20    161.30     77.10     14 <
  -8  11  29      3.86    -10.00     48.30     14 <
  -7  -1 -18    187.50    231.80     81.50     14 <
  -7   3  -1   1002.80   1063.10    119.00     14 o
  -7   6  11    430.46    406.50     91.10     14 o
  -7   9  23     39.56     35.40     66.20     14 <
  -6  -4 -29     91.47     97.90     69.30     14 <
  -6  -3 -24    431.71    394.50     87.50     14 o
  -6   1  -7   9964.40  10058.00    252.10     14 o
  -6   4   5   1758.00   1828.60    136.90     14 o
  -6   7  17    203.82    184.60     78.10     14 <
  -6   9  24    413.94    489.80     90.60     14 o
  -5  -3 -23    129.75    136.00     75.80     14 <
  -5  -2 -18     24.64     21.20     63.80     14 <
  -5   2  -1   3299.80   4043.00    183.80     14 o
  -5  10  30     24.61     35.50     65.20     14 <
  -4  -5 -29     39.38     38.70     66.50     14 <
  -4  -4 -24     54.67     68.00     68.20     14 <
  -4  -1 -12     94.54    119.40     87.10     14 <
  -4   6  17    593.97    395.20     91.30     14 o
  -4   8  24     52.45     21.20     63.30     14 <
  -4  10  31     38.76     -8.70     48.40     14 <
  -3  -4 -23     13.09     26.20     63.90     14 <
  -3  -3 -18    212.86    137.10     76.60     14 <
  -3   6  18    288.44    133.10     75.90     14 <
  -3   9  30     10.66      1.60     52.40     14 <
  -2  -6 -29     41.91     15.50     61.20     14 <
  -2  -2 -12   6146.80   7114.30    220.60     14 o
  -2   4  12  10308.00  10620.70    266.30     14 o
  -2   7  24     71.04     51.00     70.00     14 <
  -2   9  31     13.01     10.10     59.10     14 <
  -1  -6 -28    222.87    180.40     75.90     14 <
  -1  -5 -23    360.46    309.70     82.40     14 o
  -1  -1  -6  87538.00  88550.50    725.30     14 o
  -1   5  18   2160.50   2127.00    137.20     14 o
  -1   7  25     37.29     -3.70     47.00     14 <
  -1   8  30     41.64     30.10     64.70     14 <
   0   3  12   7370.80   7219.40    222.40     14 o
   0   6  24    369.17    387.50     85.40     14 o
   1  -8 -33      4.47      5.00     53.90     14 <
   1  -7 -28     76.95     61.20     68.00     14 <
   1  -6 -23    364.51    369.90     86.00     14 o
   1   1   6 123550.00 120086.00    833.50     14 o
   1   4  18   2303.00   2091.30    140.90     14 o
   1   6  25     56.36     34.60     65.30     14 <
   1   8  32     35.52     36.00     66.40     14 <
   2  -6 -22    151.45    118.00     75.20     14 <
   2  -5 -17    180.84    339.10     86.50     14 o
   2   4  19    277.15    233.40     84.80     14 <
   2   7  31      7.15     12.80     60.70     14 <
   3  -9 -33      9.82     22.90     62.20     14 <
   3  -8 -28    151.94    142.90     74.60     14 <
   3  -4 -11   6660.90   6721.20    214.60     14 o
   3   2  13   4012.40   3732.30    174.50     14 o
   3   5  25     23.87     36.20     65.70     14 <
   4  -8 -27     18.14     13.20     59.00     14 <
   4  -7 -22     94.81     56.60     67.50     14 <
   4  -3  -5   4362.30   4338.60    191.20     14 o
   4   3  19    156.33    128.70     77.60     14 <
   4   5  26    153.78     75.40     71.20     14 <
   4   6  31     45.39     -2.30     47.10     14 <
   5  -9 -28     55.98     64.60     67.60     14 <
   5  -6 -16    754.81    666.10     99.10     14 o
   5  -2   1   3194.10   3444.00    171.90     14 o
   5   1  13   1847.60   1718.40    132.00     14 o
   5   3  20    205.45    179.70     76.80     14 <
   5   4  25     68.01     66.80     67.30     14 <
   6 -10 -32     27.18     23.80     61.50     14 <
   6  -8 -22    245.63    213.90     81.50     14 <
   6  -5 -10   2702.70   3146.80    159.40     14 o
   6  -1   7  13422.00  12617.40    290.90     14 o
   6   1  14    681.61    627.50     99.30     14 o
   6   4  26     16.00     28.60     63.50     14 <
   7  -8 -21     30.65     12.50     59.50     14 <
   7  -7 -16     89.17     44.30     68.80     14 <
   7  -4  -4    294.70    262.10     92.00     14 <
   7  -1   8    936.75    902.90    111.30     14 o
   7   2  20     78.92     29.30     68.50     14 <
   7   4  27      9.22     17.60     58.50     14 <
   8 -10 -27      6.41     18.80     58.80     14 <
   8  -7 -15     82.83     97.90     71.90     14 <
   8  -6 -10    464.24    458.80     91.80     14 o
   8  -3   2    149.84    214.80     85.20     14 <
   8   0  14   2090.70   2008.20    135.10     14 o
   8   2  21    107.73    107.60     72.80     14 <
   8   3  26     26.50     32.30     64.40     14 <
   9 -10 -26     28.08     10.70     55.20     14 <
   9  -6  -9    237.39    139.50     76.90     14 <
   9  -5  -4   2556.40   2463.20    143.70     14 o
   9  -2   8    553.41    615.20     97.90     14 o
   9   1  20    196.32    287.00     83.70     14 o
  10  -9 -20     35.60     60.20     68.10     14 <
  10  -8 -15    203.97    144.10     72.50     14 <
  10  -5  -3    828.06    789.20     99.40     14 o
  10  -4   2    647.46    721.80     98.80     14 o
  10  -2   9    114.92     92.40     73.60     14 <
  10  -1  14    713.67    701.30     99.70     14 o
  10   1  21     46.48     55.70     66.70     14 <
  11 -10 -21     31.24      7.40     55.50     14 <
  11  -8 -14     26.21     49.00     65.90     14 <
  11  -7  -9     47.49     25.70     64.70     14 <
  11  -4   3     65.17     71.70     70.10     14 <
  11  -1  15     57.54     54.80     68.20     14 <
  11   1  22     83.94     59.30     66.30     14 <
  12 -10 -20     22.23     23.80     59.30     14 <
  12  -9 -15    224.14    178.00     77.40     14 <
  12  -7  -8     18.82     16.40     59.30     14 <
  12  -6  -3    485.27    242.10     77.90     14 o
  12  -3   9     54.27     35.40     64.10     14 <
  12  -1  16     42.78     20.70     59.90     14 <
  13 -10 -19      9.35      1.40     50.00     14 <
  13  -9 -14    177.62    135.50     73.70     14 <
  13  -6  -2     56.64     45.30     65.70     14 <
  13  -5   3     42.64     38.10     65.10     14 <
  13  -3  10    216.90    197.40     76.30     14 <
  13  -2  15     23.87     40.20     63.60     14 <
  14  -9 -13      3.07     10.80     56.50     14 <
  14  -8  -8     58.13     25.20     61.70     14 <
  14  -5   4      7.90    -10.00     47.40     14 <
  15  -8  -7      8.29      8.20     57.00     14 <
  15  -7  -2     38.62     17.20     60.60     14 <
  15  -5   5     31.35     23.10     61.10     14 <
  15  -4  10     48.68     41.20     63.30     14 <
  16  -7  -1      9.09     17.70     58.00     14 <
 -16   8   0     73.60     71.60     68.70     15 <
 -15   6  -6     41.80     19.50     60.30     15 <
 -15   7  -1     46.61     82.60     70.10     15 <
 -15   9   6     47.22     44.70     65.50     15 <
 -15  10  11     30.74     11.80     59.40     15 <
 -14   4 -12     40.61     19.80     62.70     15 <
 -14   5  -7     13.02     49.30     68.50     15 <
 -14   7   0    226.86    216.30     78.50     15 <
 -14   8   5     13.20     36.60     67.00     15 <
 -14  10  12     34.18     -1.90     48.10     15 <
 -13   2 -18      8.47     11.80     59.00     15 <
 -13   5  -6     59.80     90.50     70.80     15 <
 -13   6  -1     35.60     18.20     64.90     15 <
 -13   8   6    110.22     66.50     69.10     15 <
 -13   9  11     48.31    -10.00     50.00     15 <
 -13  11  18      8.58     10.10     58.50     15 <
 -12   2 -17    336.11    192.80     77.60     15 <
 -12   3 -12     28.17     18.80     62.00     15 <
 -12   4  -7     73.14     68.90     68.10     15 <
 -12   6   0    239.47    301.30     84.90     15 o
 -12   7   5     44.39     18.30     65.20     15 <
 -12  10  17    224.61    198.40     76.20     15 <
 -11   1 -18    144.67    134.70     71.70     15 <
 -11   4  -6    214.36    253.60     81.50     15 o
 -11   5  -1    355.17    276.50     83.70     15 o
 -11   8  11      7.00    -10.00     49.40     15 <
 -11  10  18    214.64    142.80     73.80     15 <
 -10  -1 -24     80.40     80.60     70.30     15 <
 -10   2 -12     98.70     90.90     74.80     15 <
 -10   3  -7   1301.70    949.20    109.00     15 o
 -10   6   5     69.57     28.40     66.40     15 <
 -10   9  17     15.27     14.00     60.20     15 <
 -10  11  24     28.90     36.10     65.30     15 <
  -9  -2 -28      9.77     -7.80     47.40     15 <
  -9  -1 -23     19.68     12.20     60.50     15 <
  -9   0 -18     86.45     87.60     70.50     15 <
  -9   3  -6   2153.60   2206.60    137.60     15 o
  -9   4  -1    596.95    518.50     94.30     15 o
  -9   7  11     67.88     48.20     71.00     15 <
  -9   9  18     85.95     71.00     69.80     15 <
  -9  10  23     37.70     34.50     65.00     15 <
  -8  -3 -29      6.86      9.30     56.70     15 <
  -8   1 -12    338.15    412.60     87.20     15 o
  -8   5   5    339.83    287.80     86.90     15 o
  -8  10  24     74.12     49.50     69.40     15 <
  -8  11  29      9.08     -5.90     47.50     15 <
  -7  -3 -28    281.47    329.50     86.20     15 o
  -7  -2 -23      8.36     19.00     61.20     15 <
  -7  -1 -18    165.49    166.70     75.60     15 <
  -7   2  -6   6919.40   6117.30    207.10     15 o
  -7   6  11    494.28    411.70     92.70     15 o
  -7   8  18    489.50    515.10     91.00     15 o
  -7   9  23     12.97     13.20     59.60     15 <
  -6  -4 -29     70.34     59.20     67.80     15 <
  -6   0 -12   1006.30   1126.60    112.70     15 o
  -6   4   5   3456.40   2972.50    160.80     15 o
  -6   7  17    136.14     54.40     70.80     15 <
  -6   9  24    420.58    397.70     85.70     15 o
  -5  -4 -28    119.65    135.50     72.80     15 <
  -5  -3 -23     85.54     64.50     68.30     15 <
  -5  -2 -18     49.49     60.90     70.90     15 <
  -5   1  -6   8025.80   7996.80    233.30     15 o
  -5   7  18    193.23    238.30     83.80     15 <
  -5  10  30      5.95     -0.70     49.60     15 <
  -4  -5 -29     38.99     36.10     64.80     15 <
  -4  -2 -17    427.52    361.30     88.00     15 o
  -4  -1 -12    152.08    168.60     84.70     15 <
  -4   6  17    258.69    287.00     83.70     15 o
  -4   8  24    117.88     86.10     71.60     15 <
  -4  10  31     42.29     20.20     60.80     15 <
  -3  -6 -33     12.54    -10.00     47.20     15 <
  -3  -5 -28    148.27    117.90     72.50     15 <
  -3  -4 -23     22.36     13.90     61.80     15 <
  -3   0  -6   1970.10   2289.40    162.10     15 o
  -3   6  18    287.66    139.30     78.80     15 <
  -3   9  30      5.35     19.20     59.90     15 <
  -2  -6 -29     63.30     -0.50     48.60     15 <
  -2  -3 -17     42.09     35.70     72.50     15 <
  -2  -2 -12   9403.90  10256.20    261.10     15 o
  -2   7  24     51.90     34.70     66.30     15 <
  -2   9  31     13.41     22.00     63.30     15 <
  -1  -7 -33      3.71     -5.10     47.60     15 <
  -1  -6 -28    116.85    101.50     71.60     15 <
  -1  -5 -23    428.59    386.40     85.80     15 o
  -1  -1  -6  96083.00  97896.40    759.60     15 o
  -1   5  18   1471.70   1352.80    117.10     15 o
  -1   8  30     26.33     -8.80     49.30     15 <
   0   3  12   7640.10   9418.00    250.90     15 o
   0   6  24    169.22    169.20     76.30     15 <
   1  -8 -33      3.51     27.10     61.60     15 <
   1  -7 -28     85.10     50.60     67.80     15 <
   1  -6 -23    440.88    314.30     83.10     15 o
   1   1   6  88455.00  91293.70    721.50     15 o
   1   4  18   1564.20   1392.30    123.30     15 o
   1   6  25     36.28     27.20     64.40     15 <
   1   7  30     36.21     31.50     63.10     15 <
   2  -6 -22    157.66    100.90     72.30     15 <
   2  -5 -17    213.19    253.00     85.00     15 <
   2   2  12   8611.70   8604.40    242.50     15 o
   2   5  24     78.89    103.90     71.30     15 <
   2   7  31     13.73     27.80     63.60     15 <
   3  -9 -33      2.76     -2.40     45.90     15 <
   3  -8 -28    116.27     67.10     69.80     15 <
   3  -4 -11   7259.20   7377.10    223.60     15 o
   3   3  18    377.05    395.80     89.50     15 o
   3   5  25     17.75     26.40     62.80     15 <
   4  -8 -27     21.15     16.40     58.90     15 <
   4  -7 -22     84.65     68.40     71.20     15 <
   4  -6 -17    316.83    352.80     88.10     15 o
   4  -3  -5   7852.90   7042.50    229.60     15 o
   4   3  19    263.12    196.70     80.20     15 <
   4   6  31     41.77      3.00     54.40     15 <
   5  -9 -28     72.27     48.10     64.70     15 <
   5  -6 -16    936.85    681.00    100.90     15 o
   5  -2   1   2203.80   2649.60    159.80     15 o
   5   1  13   1908.70   1978.00    135.60     15 o
   5   4  25     22.91      0.80     50.30     15 <
   6 -10 -32     28.66     20.80     58.70     15 <
   6  -8 -22    152.16     97.40     71.10     15 <
   6  -4  -5   2804.90   2917.90    155.90     15 o
   6  -1   7   9506.70   8812.10    245.20     15 o
   6   2  19    164.89     96.00     74.50     15 <
   6   4  26     27.89     -6.40     49.50     15 <
   7  -8 -21     25.59      8.20     58.80     15 <
   7  -7 -16    143.88    130.90     79.10     15 <
   7  -3   1    197.96    149.50     86.00     15 <
   7   2  20    235.62    335.00     84.30     15 o
   7   3  25    191.63    196.70     76.50     15 <
   8 -10 -27      1.46      7.30     53.00     15 <
   8  -9 -22     66.43     76.30     68.10     15 <
   8  -6 -10    463.41    538.80     93.70     15 o
   8  -2   7    938.09    763.90    103.30     15 o
   8   0  14   3673.90   3455.60    167.80     15 o
   8   1  19    246.71    200.90     77.50     15 <
   8   3  26     14.43    -10.00     46.90     15 <
   9 -10 -26     68.78     47.20     62.30     15 <
   9  -8 -16    198.67    176.60     74.60     15 <
   9  -5  -4   2173.60   2105.50    135.10     15 o
   9  -2   8    521.01    508.40     94.70     15 o
   9  -1  13    174.42    168.40     74.90     15 <
   9   1  20    124.24     85.50     68.90     15 <
  10 -11 -27      7.03     23.50     61.50     15 <
  10  -8 -15    190.00    181.90     75.70     15 <
  10  -7 -10    702.48    702.10     97.10     15 o
  10  -4   2    661.90    514.70     94.80     15 o
  10  -1  14    362.68    280.30     81.60     15 o
  11 -10 -21     17.42      7.30     54.40     15 <
  11  -7  -9     10.83     -1.60     48.20     15 <
  11  -6  -4    576.12    630.40     93.80     15 o
  11  -3   8    249.95    236.50     83.30     15 <
  11   0  20    238.41    196.40     75.50     15 <
  12 -10 -20     31.37     13.60     58.20     15 <
  12  -9 -15    181.07    197.00     76.40     15 <
  12  -6  -3    462.21    300.00     82.60     15 o
  12  -5   2     13.70    -10.00     46.50     15 <
  12  -3   9     74.88    115.70     70.40     15 <
  12  -2  14    115.75     73.60     68.40     15 <
  13  -9 -14    306.85    348.80     83.80     15 o
  13  -8  -9     67.04     29.40     62.20     15 <
  13  -5   3     70.37     57.30     67.90     15 <
  13  -4   8     32.33     32.60     64.40     15 <
  13  -2  15     10.78      3.90     52.40     15 <
  14 -10 -15     20.69     36.90     64.00     15 <
  14  -8  -8     77.86     45.20     68.20     15 <
  14  -7  -3      6.93     26.50     62.50     15 <
  14  -4   9      9.73     32.90     63.70     15 <
  15  -9  -9     35.15     18.70     58.00     15 <
  15  -7  -2     41.31     27.00     64.80     15 <
  15  -6   3     24.56     31.00     63.10     15 <
  15  -4  10     58.40     61.70     65.80     15 <
  16  -8  -3    114.18     37.10     64.10     15 <
 -16   8   0     60.78     47.10     68.20     16 <
 -15   5 -11     29.13     40.10     62.80     16 <
 -15   6  -6     74.23     81.80     70.20     16 <
 -15   8   1     36.05     16.10     60.90     16 <
 -15   9   6     43.60     51.20     67.20     16 <
 -14   6  -5     13.65     17.50     59.00     16 <
 -14   7   0    201.18    239.90     80.10     16 <
 -14  10  12     41.99     38.90     67.00     16 <
 -13   3 -16      5.54     36.10     65.30     16 <
 -13   4 -11     22.84     -8.70     49.20     16 <
 -13   5  -6     78.15    107.90     73.20     16 <
 -13   8   6     45.99     16.20     61.30     16 <
 -13  11  18      7.79     33.30     64.50     16 <
 -12   1 -22     38.22     63.40     65.40     16 <
 -12   2 -17    220.01    148.10     75.10     16 <
 -12   5  -5    148.80    139.10     75.40     16 <
 -12   6   0    111.47    126.30     75.70     16 <
 -12   9  12     17.76    -10.00     50.20     16 <
 -12  10  17    334.42    172.90     80.10     16 <
 -11   3 -11      7.85      3.60     55.50     16 <
 -11   4  -6    139.41    146.50     77.00     16 <
 -11   7   6    302.40    240.10     84.00     16 <
 -11  10  18    167.32     70.50     71.40     16 <
 -10  -1 -27      4.28     -9.30     47.40     16 <
 -10   0 -22     27.80      3.80     54.70     16 <
 -10   1 -17     22.84     31.70     63.60     16 <
 -10   5   0    997.55   1110.30    111.40     16 o
 -10   8  12     70.76    106.70     75.00     16 <
 -10   9  17     20.61     40.00     67.70     16 <
 -10  11  24     56.56     51.60     69.20     16 <
  -9  -2 -28      9.16     11.70     57.80     16 <
  -9  -1 -23     21.94     -3.00     47.20     16 <
  -9   2 -11     54.53    107.40     73.60     16 <
  -9   3  -6   1989.50   2069.70    137.50     16 o
  -9   6   6   1418.30   1369.10    117.60     16 o
  -9   9  18     73.02    130.30     73.40     16 <
  -9  10  23     18.58     23.70     63.00     16 <
  -8  -1 -22     11.02     -0.70     48.30     16 <
  -8   4   0    716.58    684.90    101.60     16 o
  -8   7  12    363.28    648.00     97.60     16 o
  -8  10  24    238.22    182.90     76.20     16 <
  -8  11  29      5.96     20.50     60.50     16 <
  -7  -3 -28    198.15    280.10     81.20     16 o
  -7  -2 -23     10.47     -0.10     48.10     16 <
  -7   1 -11    598.39    669.10    102.20     16 o
  -7   2  -6   4989.50   4522.40    182.90     16 o
  -7   5   6   5205.90   5541.70    199.10     16 o
  -7   8  18    220.77    205.40     79.40     16 <
  -7   9  23     23.73     20.10     65.00     16 <
  -6  -2 -22    236.75    225.70     78.10     16 <
  -6  -1 -17    170.52    114.40     71.70     16 <
  -6   3   0   9601.30   9500.50    247.10     16 o
  -6   6  12   1340.20   1520.90    124.10     16 o
  -6   7  17    120.31    112.40     74.90     16 <
  -6   9  24    471.69    351.10     88.80     16 o
  -5  -4 -28     87.56    125.00     72.60     16 <
  -5  -3 -23    147.45    187.20     74.90     16 <
  -5   1  -6   6558.00   7059.30    219.30     16 o
  -5   7  18    101.68    217.90     84.20     16 <
  -5  10  30     28.01     19.30     63.30     16 <
  -4  -3 -22     98.11     78.00     69.20     16 <
  -4  -2 -17    185.56    171.60     81.20     16 <
  -4   2   0  11288.00  10236.60    268.20     16 o
  -4   6  17    337.04    288.20     82.70     16 o
  -4   8  24    158.06    122.60     73.70     16 <
  -4   9  29    128.03     18.10     63.70     16 <
  -3  -6 -33      3.77     -4.60     46.80     16 <
  -3  -5 -28    146.21    136.50     73.10     16 <
  -3  -4 -23     42.67     45.00     69.30     16 <
  -3   0  -6   2145.60   2720.50    168.50     16 o
  -3   6  18    601.99    601.60     95.20     16 o
  -3   7  23     53.74     42.40     69.60     16 <
  -3   9  30      6.41     13.00     57.90     16 <
  -2  -4 -22    211.36    224.30     79.30     16 <
  -2  -3 -17     28.08     30.00     69.20     16 <
  -2   7  24     48.28     50.20     68.90     16 <
  -2   8  29    209.19    117.90     75.10     16 <
  -1  -7 -33      2.44    -10.00     46.40     16 <
  -1  -6 -28    147.97    167.00     77.50     16 <
  -1   5  18   3054.60   3227.30    158.10     16 o
  -1   8  30     32.72     25.30     64.80     16 <
   0  -5 -22   1726.70   1793.00    127.60     16 o
   0   3  12   8604.00   9159.30    245.30     16 o
   0   6  24    270.00    343.10     84.90     16 o
   1  -8 -33      2.22     14.70     59.90     16 <
   1  -7 -28    185.82    102.80     69.50     16 <
   1  -3 -11    629.54    461.40    105.10     16 o
   1   1   6 101550.00 100236.00    758.30     16 o
   1   4  18   2242.00   2064.50    139.20     16 o
   1   7  30     46.08     37.30     64.70     16 <
   2  -7 -27     11.86     25.00     62.80     16 <
   2  -6 -22    182.70    167.10     75.30     16 <
   2  -5 -17     66.83     57.40     71.60     16 <
   2   2  12   7417.50   7788.00    235.50     16 o
   2   5  24     50.96     79.80     69.70     16 <
   2   7  31     25.85     11.80     58.00     16 <
   3  -9 -33      9.54     23.00     60.20     16 <
   3  -8 -28    215.40    174.70     74.40     16 <
   3  -4 -11   7406.10   7490.70    222.40     16 o
   3   0   6   2872.10   2900.30    170.10     16 o
   3   3  18    451.18    522.60     94.30     16 o
   3   6  30     12.09     11.10     57.70     16 <
   4  -9 -32    195.07    127.30     73.00     16 <
   4  -8 -27     12.58     16.70     60.60     16 <
   4  -7 -22     93.32     75.50     70.10     16 <
   4   1  12    337.00    400.40     98.30     16 o
   4   4  24     52.47     36.10     65.60     16 <
   4   6  31     35.08     52.60     65.80     16 <
   5  -6 -16   1185.60   1206.80    113.50     16 o
   5  -1   6   7928.90   7594.00    235.00     16 o
   5   2  18    173.67    181.90     77.90     16 <
   5   4  25     54.33     49.40     66.70     16 <
   5   5  30      4.87     10.30     56.50     16 <
   6 -10 -32     24.21     15.40     57.20     16 <
   6  -8 -22    192.29    214.00     81.20     16 <
   6  -4  -5   2085.20   1958.70    139.20     16 o
   6   0  12    955.23   1079.30    114.80     16 o
   6   3  24    451.59    318.90     85.50     16 o
   7  -7 -16    155.72     48.20     71.20     16 <
   7  -6 -11    752.27    744.10     99.80     16 o
   7  -3   1    123.05    216.60     87.60     16 <
   7   1  18    172.98    229.20     76.50     16 <
   7   3  25    107.13     57.00     69.00     16 <
   8 -10 -27      5.25      0.70     48.60     16 <
   8  -9 -22     16.60     22.90     61.00     16 <
   8  -6 -10    681.24    603.20     96.00     16 o
   8  -5  -5    241.76    212.90     83.70     16 <
   8  -2   7    984.72    821.30    103.00     16 o
   8   1  19    178.31     49.80     67.00     16 <
   8   2  24    214.66    326.30     84.10     16 o
   9 -10 -26     96.85     92.20     69.60     16 <
   9  -8 -16    129.14    113.10     72.10     16 <
   9  -4   1    539.52    415.10     87.70     16 o
   9  -1  13    265.78    158.30     76.70     16 <
   9   2  25      6.86     21.70     59.00     16 <
  10 -11 -27      2.78     41.60     65.30     16 <
  10  -7 -10   1016.60   1004.20    106.30     16 o
  10  -6  -5    129.90    118.10     74.90     16 <
  10  -3   7    895.45    769.90    100.00     16 o
  11 -10 -21     18.82     10.70     58.20     16 <
  11  -9 -16    203.34    164.40     76.30     16 <
  11  -6  -4    618.31    582.50     94.30     16 o
  11  -5   1    370.41    298.60     84.60     16 o
  11  -2  13    250.71    216.60     79.60     16 <
  11   0  20    343.26    341.90     83.80     16 o
  12  -9 -15    141.58     78.00     70.20     16 <
  12  -8 -10     67.26     35.50     66.70     16 <
  12  -5   2     11.37     41.10     64.50     16 <
  12  -4   7     41.23     71.40     69.40     16 <
  12  -2  14    147.57     82.50     70.10     16 <
  12  -1  19     78.80     77.30     69.20     16 <
  13  -8  -9     97.24     52.10     66.60     16 <
  13  -7  -4     10.96     22.20     60.80     16 <
  13  -4   8     29.75     36.70     62.90     16 <
  13  -3  13     14.56     21.00     61.90     16 <
  14 -10 -15      9.86     28.00     61.00     16 <
  14  -9 -10    146.72    181.50     74.20     16 <
  14  -7  -3     12.79     23.70     62.30     16 <
  14  -6   2     20.21     22.90     60.60     16 <
  14  -3  14     20.71     -0.20     46.30     16 <
  15  -9  -9     42.68     39.40     62.40     16 <
  15  -8  -4     24.96     10.40     58.50     16 <
  15  -6   3      7.75      3.80     54.60     16 <
  15  -5   8      4.73     15.50     57.90     16 <
  16  -8  -3     59.37     39.00     62.30     16 <
  16  -7   2      5.09    -10.00     46.70     16 <
 -16   9   2      7.34     40.00     66.90     17 <
 -15   7  -4      7.62     26.00     64.50     17 <
 -15   8   1     24.07     25.30     62.50     17 <
 -14   4 -15      6.46     12.20     59.50     17 <
 -14   5 -10     93.48    102.70     72.60     17 <
 -14   6  -5     11.42     15.40     60.30     17 <
 -14   9   7      6.68     14.40     60.30     17 <
 -14  10  12     52.08     30.50     66.80     17 <
 -13   3 -16      3.87     39.20     66.30     17 <
 -13   6  -4     17.93     44.90     66.40     17 <
 -13   7   1     16.14     16.30     60.10     17 <
 -13   8   6     76.01     45.80     68.80     17 <
 -13  10  13     14.55     -1.60     48.10     17 <
 -13  11  18     11.98      5.60     53.70     17 <
 -12   4 -10    105.58     81.80     71.60     17 <
 -12   5  -5     46.45     64.40     70.20     17 <
 -12   8   7     45.55     41.70     70.60     17 <
 -12   9  12     19.52     25.40     64.40     17 <
 -12  11  19     44.47     48.00     66.00     17 <
 -11   1 -21     18.86     -0.40     48.40     17 <
 -11   2 -16     78.00     89.10     72.30     17 <
 -11   3 -11      6.18     10.20     58.50     17 <
 -11   6   1    297.60    185.50     82.20     17 <
 -11   7   6    142.84    135.20     77.00     17 <
 -11  10  18    162.50    141.50     73.30     17 <
 -10  -1 -27      1.84     18.10     60.50     17 <
 -10   0 -22     29.04     -4.30     47.80     17 <
 -10   3 -10   1034.90    970.10    111.60     17 o
 -10   4  -5     37.59     65.10     71.20     17 <
 -10   8  12     77.26     75.00     71.00     17 <
 -10  11  24     18.55     21.50     63.70     17 <
  -9   1 -16    203.55    162.80     76.70     17 <
  -9   2 -11     38.61     51.00     69.20     17 <
  -9   6   6   1791.20   2017.30    135.40     17 o
  -9   9  18     19.26     49.60     69.90     17 <
  -8  -2 -27      9.58     10.00     57.00     17 <
  -8  -1 -22     17.35     45.00     66.10     17 <
  -8   3  -5    271.92    245.80     87.10     17 <
  -8   4   0    361.71    343.50     93.20     17 o
  -8   7  12    279.65    306.30     86.60     17 o
  -8  10  24     56.97     52.60     70.40     17 <
  -8  11  29      8.16     -3.50     47.70     17 <
  -7   0 -16    227.93    277.70     80.30     17 o
  -7   1 -11    379.63    344.90     88.40     17 o
  -7   5   6   3980.30   3894.30    172.80     17 o
  -7   8  18    209.63    198.60     79.60     17 <
  -7   9  23     27.07     28.80     66.20     17 <
  -6  -4 -32     39.69     81.00     68.30     17 <
  -6  -3 -27     74.25     69.70     70.60     17 <
  -6  -2 -22    170.23    163.10     75.00     17 <
  -6   3   0   9267.60  10327.60    258.90     17 o
  -6   6  12    856.71    810.80    105.90     17 o
  -6   9  24    376.35    334.10     86.80     17 o
  -5  -1 -16   1043.90   1433.80    125.20     17 o
  -5   4   6   5689.70   6106.10    208.60     17 o
  -5   7  18    136.34    149.20     79.70     17 <
  -5  10  30     15.47     30.50     64.90     17 <
  -4  -5 -32     85.79    117.10     71.60     17 <
  -4  -4 -27     20.56     16.60     59.10     17 <
  -4  -3 -22     81.73     61.70     67.30     17 <
  -4   2   0   8557.30   8525.40    251.40     17 o
  -4   6  17    266.17    387.20     90.10     17 o
  -4   8  24     71.32     21.70     63.60     17 <
  -4   9  29     16.73     42.60     67.10     17 <
  -3  -6 -33      3.08     18.40     60.50     17 <
  -3  -1 -11   7014.10   8262.60    236.50     17 o
  -3   7  23     45.88     22.90     63.70     17 <
  -3   9  30      2.74      2.60     52.20     17 <
  -2  -6 -32    177.85    192.10     74.60     17 <
  -2  -5 -27     16.55    -10.00     50.00     17 <
  -2  -4 -22    148.09    154.30     74.60     17 <
  -2  -3 -17     39.74     46.80     71.80     17 <
  -2   1   0  79911.00  69383.50    660.80     17 o
  -2   5  17     25.30     19.60     69.30     17 <
  -2   7  24     41.29     42.10     67.20     17 <
  -2   8  29     59.35     33.80     65.30     17 <
  -1  -7 -33      2.20      0.10     47.20     17 <
  -1  -2 -11    185.54    166.70     92.20     17 <
  -1   6  23    311.71    258.90     82.50     17 o
  -1   8  30     26.17     33.90     64.30     17 <
   0  -7 -32     88.02    100.70     70.90     17 <
   0  -5 -22   1178.10   1418.10    118.20     17 o
   0   6  24     56.89     57.60     68.10     17 <
   1  -8 -33      1.95     -2.30     46.40     17 <
   1  -3 -11    202.29    135.70     88.00     17 <
   1   5  23    324.84    233.60     79.10     17 <
   1   7  30     26.85     14.50     57.90     17 <
   2  -8 -32    174.57    245.70     79.10     17 o
   2  -7 -27     19.15     35.00     65.80     17 <
   2  -6 -22    144.82     55.70     70.40     17 <
   2  -5 -17     37.26     66.50     73.50     17 <
   2  -1   0  79276.00  68199.00    651.10     17 o
   2   3  17     23.21     39.60     73.90     17 <
   2   5  24     36.27     28.70     66.30     17 <
   2   6  29     64.28     60.50     67.10     17 <
   3  -9 -33      4.39     31.00     60.90     17 <
   3  -4 -11   7158.30   7963.50    233.60     17 o
   3   4  23     41.67     27.30     64.20     17 <
   3   6  30      2.59    -10.00     47.30     17 <
   4  -9 -32     95.20     41.70     63.30     17 <
   4  -8 -27     16.85      4.10     54.00     17 <
   4  -7 -22     78.88     48.10     67.70     17 <
   4  -2   0   8496.40   8447.60    249.60     17 o
   4   2  17    239.97    379.90     89.50     17 o
   4   4  24     73.10    119.20     72.10     17 <
   4   5  29     16.36     28.70     61.50     17 <
   5  -1   6   5801.60   6455.60    215.80     17 o
   5   2  18    136.72    133.20     76.10     17 <
   5   3  23     98.27     -0.70     47.70     17 <
   5   5  30     19.51     20.50     62.70     17 <
   6 -10 -32     44.63     28.40     60.80     17 <
   6  -8 -22    183.15     77.60     71.00     17 <
   6  -3   0   8764.30   9570.10    248.30     17 o
   6   0  12    903.97   1123.80    116.40     17 o
   6   3  24    365.04    366.00     87.10     17 o
   6   4  29     69.90     35.80     63.20     17 <
   7  -7 -16    236.20    154.10     79.40     17 <
   7  -6 -11    390.51    458.40     91.90     17 o
   7  -2   6   4044.60   4505.20    179.00     17 o
   7   1  18    198.33    266.70     79.70     17 o
   7   2  23     18.56     31.20     63.20     17 <
   8 -10 -27      8.17     14.90     55.80     17 <
   8  -9 -22     15.39     21.40     62.30     17 <
   8  -5  -5    279.81    319.20     83.70     17 o
   8  -4   0    346.01    399.00     89.90     17 o
   8  -1  12    284.65    332.80     88.10     17 o
   8   2  24     57.77     54.80     68.60     17 <
   8   3  29      6.95     29.70     62.80     17 <
   9  -8 -16    205.80    143.30     72.60     17 <
   9  -7 -11     39.34     37.70     66.00     17 <
   9  -3   6   1754.30   2331.90    138.40     17 o
   9   0  18     24.19     30.00     63.70     17 <
  10 -11 -27      1.81     42.10     64.30     17 <
  10 -10 -22     26.59     21.50     61.00     17 <
  10  -6  -5     37.26     50.90     67.30     17 <
  10  -2  12     73.75     27.50     63.10     17 <
  10   1  24     19.98     15.40     57.80     17 <
  11 -10 -21     19.59     21.60     62.70     17 <
  11  -9 -16     77.10    101.70     73.00     17 <
  11  -8 -11      7.10      9.70     57.80     17 <
  11  -5   1    300.43    329.40     84.50     17 o
  11  -4   6    137.73    173.40     76.80     17 <
  11  -1  18    155.91    103.40     72.70     17 <
  12 -11 -22     55.10     48.30     66.00     17 <
  12  -8 -10    103.96     86.80     69.50     17 <
  12  -7  -5     44.66     29.50     64.70     17 <
  12  -4   7     43.87     24.00     62.20     17 <
  12  -3  12     19.97     49.80     67.80     17 <
  12  -1  19     53.56     55.60     69.40     17 <
  13 -10 -16      3.84    -10.00     45.60     17 <
  13  -7  -4     23.31     18.20     60.30     17 <
  13  -6   1     16.57     14.20     57.90     17 <
  13  -5   6     77.98     70.50     69.90     17 <
  13  -3  13     14.79     20.80     61.00     17 <
  13  -2  18     12.61     29.10     61.40     17 <
  14 -10 -15      8.51    -10.00     45.90     17 <
  14  -9 -10     91.66    143.30     72.00     17 <
  14  -8  -5     10.27     18.90     60.30     17 <
  14  -5   7      6.63     14.90     57.60     17 <
  14  -4  12     45.51     -1.60     47.30     17 <
  15  -8  -4      7.85     49.00     65.40     17 <
  15  -7   1     25.50     27.90     60.90     17 <
  16  -7   2      6.93    -10.00     46.70     17 <
 -16   8  -3     48.35      3.60     54.00     18 <
 -16   9   2     24.34     15.00     61.10     18 <
 -15   6  -9     52.14     22.50     62.40     18 <
 -15   7  -4     13.80     -5.80     48.40     18 <
 -15   9   3     49.58     53.70     69.00     18 <
 -15  10   8      5.63     21.80     61.60     18 <
 -14   4 -15      4.92     -3.30     47.80     18 <
 -14   7  -3     26.05     21.70     63.00     18 <
 -14   8   2      9.30     -7.60     49.40     18 <
 -14   9   7      2.89     18.20     62.50     18 <
 -14  11  14     15.83     -6.60     47.80     18 <
 -13   5  -9     75.79     14.30     59.40     18 <
 -13   6  -4     22.79    -10.00     48.80     18 <
 -13   9   8     37.29     36.20     66.20     18 <
 -13  10  13      5.89     -1.80     48.30     18 <
 -12   2 -20     13.31     33.90     64.50     18 <
 -12   3 -15    151.88     97.70     72.50     18 <
 -12   4 -10    111.53     74.10     73.20     18 <
 -12   7   2     27.11     31.90     63.80     18 <
 -12   8   7     72.02     62.40     69.20     18 <
 -12  11  19     51.96     11.30     59.90     18 <
 -11   1 -21     18.92     46.20     69.40     18 <
 -11   5  -4    759.96    667.00     96.30     18 o
 -11   6   1    439.07    334.40     87.00     18 o
 -11   9  13    207.82    305.40     82.20     18 o
 -11  10  18    222.65    237.80     81.20     18 <
 -10   1 -20     44.06     59.20     68.20     18 <
 -10   2 -15    203.97    217.60     77.40     18 <
 -10   3 -10    678.44    770.70    102.40     18 o
 -10   7   7    882.16    799.20    101.60     18 o
 -10   8  12     39.74     46.00     68.60     18 <
 -10  11  24     60.51     82.90     68.80     18 <
  -9  -1 -26     63.94     69.60     69.00     18 <
  -9   1 -16    217.57    180.20     74.60     18 <
  -9   5   1    459.84    374.10     87.20     18 o
  -9   8  13    196.68     94.50     72.30     18 <
  -9   9  18     67.22     94.10     72.40     18 <
  -9  11  25      6.55     13.20     60.10     18 <
  -8   2 -10    337.70    301.40     88.30     18 o
  -8   3  -5    301.87    307.40     90.40     18 o
  -8   6   7   1161.70   1208.20    115.70     18 o
  -8   7  12     80.65    100.40     74.10     18 <
  -8  10  24    189.94    127.80     76.80     18 <
  -7  -3 -31      2.61     11.60     58.50     18 <
  -7  -2 -26     32.23     31.80     63.70     18 <
  -7  -1 -21     42.85     21.40     59.80     18 <
  -7   0 -16    120.81     95.30     72.70     18 <
  -7   4   1    110.65    118.60     83.10     18 <
  -7   5   6   7394.80   7403.10    227.60     18 o
  -7   8  18    137.25     66.90     73.00     18 <
  -6  -4 -32     25.74     33.70     62.60     18 <
  -6  -3 -27     58.86     -6.00     47.70     18 <
  -6   2  -5   2205.80   2132.20    142.50     18 o
  -6   6  12   1192.50   1315.60    119.40     18 o
  -6   9  24    502.19    419.90     88.10     18 o
  -5  -3 -26     18.21     17.10     59.40     18 <
  -5  -2 -21     21.88     -7.60     48.70     18 <
  -5  -1 -16    676.97    697.40    100.60     18 o
  -5   4   6   5593.70   5347.30    198.80     18 o
  -5   7  18     55.48     43.00     69.60     18 <
  -5  10  30     14.79     36.40     66.50     18 <
  -4  -5 -32    112.49     70.90     67.70     18 <
  -4  -4 -27     13.40     17.00     59.40     18 <
  -4  -3 -22    144.62     81.60     71.60     18 <
  -4   1  -5   7497.00   6933.20    228.00     18 o
  -4   5  12    134.46    138.20     88.20     18 <
  -4   8  24     66.64    101.50     73.70     18 <
  -4   9  29     27.40     35.10     65.40     18 <
  -3  -2 -16    732.55    645.60    102.70     18 o
  -3  -1 -11   7074.20   7996.50    230.20     18 o
  -3   3   6   1594.70   1730.50    149.00     18 o
  -3   7  23     33.38     24.40     64.70     18 <
  -3   9  30      7.01     12.60     57.80     18 <
  -2  -6 -32    179.86    136.10     76.00     18 <
  -2  -5 -27     16.87     -2.50     47.80     18 <
  -2  -4 -22    212.41    171.40     79.80     18 <
  -2   5  17     21.43     16.80     64.10     18 <
  -2   8  29     61.55     48.10     66.30     18 <
  -1  -3 -16    232.16    233.30     86.20     18 <
  -1  -2 -11    779.21    555.70    109.10     18 o
  -1   6  23    329.97    220.20     83.20     18 <
  -1   8  30     40.15      3.10     55.00     18 <
   0  -7 -32     80.66     57.90     66.10     18 <
   0  -5 -22   1602.30   1787.10    127.40     18 o
   1  -8 -33      1.98      9.70     55.80     18 <
   1  -3 -11    787.39    660.10    110.30     18 o
   1   5  23    340.75    333.50     83.60     18 o
   2  -8 -32    187.01    132.20     74.00     18 <
   2  -7 -27     16.26     17.60     59.00     18 <
   2  -6 -22    254.89    157.00     75.60     18 <
   2   3  17     63.68     92.60     75.60     18 <
   2   6  29    128.15     39.70     65.70     18 <
   3  -9 -33      3.68     13.60     56.10     18 <
   3  -4 -11   7520.60   7954.20    229.60     18 o
   3   1  11   7114.50   7414.80    230.00     18 o
   3   4  23     15.88     44.50     66.00     18 <
   4  -9 -32     96.35     33.70     65.20     18 <
   4  -8 -27     13.22      2.60     53.50     18 <
   4  -7 -22     65.79     49.80     67.00     18 <
   4  -6 -17    346.34    375.80     89.60     18 o
   4  -2   0   9220.10   8120.10    247.60     18 o
   4   2  17    240.13    249.90     83.80     18 <
   4   5  29     12.60     39.00     66.00     18 <
   5  -4  -6   7937.30   8037.20    233.70     18 o
   5   3  23     97.15     26.40     66.40     18 <
   6 -10 -32     34.02     12.90     57.10     18 <
   6  -8 -22    177.40    127.40     75.40     18 <
   6  -7 -17    149.16     89.70     73.00     18 <
   6  -3   0  10946.00  11352.20    270.70     18 o
   6   1  17    139.71    139.20     75.10     18 <
   6   4  29     41.68     31.60     64.80     18 <
   7  -6 -11    464.52    369.00     89.70     18 o
   7  -5  -6   6131.80   6142.00    206.40     18 o
   7  -1  11    406.44    404.10     89.00     18 o
   7   2  23      9.98     24.60     62.40     18 <
   8 -10 -27      5.63     23.70     60.60     18 <
   8  -9 -22     12.33     12.90     58.00     18 <
   8  -4   0    296.48    216.40     84.70     18 <
   8   3  29      5.44     -8.40     46.20     18 <
   9  -8 -16    270.65    181.90     77.10     18 <
   9  -7 -11     35.12     47.40     67.50     18 <
   9  -6  -6   2346.00   2191.50    137.30     18 o
   9  -3   6   2431.10   2641.30    144.00     18 o
   9  -2  11     38.49     27.10     67.00     18 <
   9   1  23     23.02     22.90     61.00     18 <
  10 -11 -27      4.33     16.50     59.20     18 <
  10 -10 -22     21.93     18.00     60.00     18 <
  10  -9 -17     36.53     24.30     63.10     18 <
  10  -5   0   1283.70   1432.50    120.30     18 o
  10  -1  17     40.90    -10.00     48.20     18 <
  11  -9 -16    123.52    102.80     71.20     18 <
  11  -8 -11      5.15      5.30     53.80     18 <
  11  -7  -6    224.26    230.30     78.20     18 <
  11  -4   6    142.52    133.50     76.10     18 <
  11  -3  11      7.36     -7.10     47.90     18 <
  12 -11 -22     64.59     86.00     68.70     18 <
  12 -10 -17    368.99    240.90     80.00     18 o
  12  -7  -5     58.31     99.60     69.40     18 <
  12  -6   0    158.89    210.40     77.20     18 <
  12  -3  12     14.11     16.10     59.70     18 <
  12  -2  17    214.96    125.20     73.00     18 <
  13 -10 -16      5.76      1.30     50.10     18 <
  13  -9 -11     73.87     66.20     66.30     18 <
  13  -8  -6    155.29    137.90     71.70     18 <
  13  -5   6    126.57     84.40     70.60     18 <
  13  -4  11     37.46     17.80     58.10     18 <
  13  -2  18     11.54     -9.10     45.50     18 <
  14  -8  -5      6.57     -6.80     45.80     18 <
  14  -7   0    189.40     98.60     68.80     18 <
  14  -4  12     30.50    -10.00     47.60     18 <
  15 -10 -11     36.75     18.20     57.80     18 <
  15  -7   1     17.90     42.00     63.90     18 <
  15  -6   6     53.91     30.20     64.90     18 <
  15  -5  11     44.58     10.30     55.90     18 <
  16  -8   0     38.09     42.50     63.70     18 <
 -15   8  -2     76.33     19.60     61.90     19 <
 -15   9   3      3.70     16.70     63.50     19 <
 -15  10   8     13.23     14.30     59.80     19 <
 -14   5 -13     11.09     15.00     61.30     19 <
 -14   6  -8     76.69     49.40     65.70     19 <
 -14   7  -3     12.50     35.50     65.80     19 <
 -14  10   9      6.89      2.30     51.90     19 <
 -14  11  14     16.93     38.60     64.50     19 <
 -13   3 -19      2.24     -3.10     47.40     19 <
 -13   4 -14    242.87    288.30     80.30     19 o
 -13   5  -9     76.05     55.50     67.90     19 <
 -13   8   3     67.73     22.50     65.50     19 <
 -13   9   8     20.91    -10.00     49.30     19 <
 -12   2 -20     22.48     42.40     65.90     19 <
 -12   6  -3    387.70    240.70     80.60     19 <
 -12   7   2     11.26      3.90     55.00     19 <
 -12  10  14     56.45     76.90     70.90     19 <
 -12  11  19     55.27     31.30     63.00     19 <
 -11   2 -19     13.69      7.70     55.50     19 <
 -11   3 -14     21.67     44.40     67.20     19 <
 -11   4  -9      4.54     14.10     63.80     19 <
 -11   5  -4   1026.10   1123.20    109.50     19 o
 -11   8   8    341.94    233.50     79.00     19 <
 -11   9  13    213.38    180.40     77.30     19 <
 -10   1 -20     40.74      9.40     57.90     19 <
 -10   2 -15    264.57    177.80     76.90     19 <
 -10   6   2    562.26    572.40     95.20     19 o
 -10   7   7   1229.50   1101.70    110.20     19 o
 -10  11  24     62.43     85.80     72.30     19 <
  -9   3  -9    317.01    195.50     79.90     19 <
  -9   4  -4   2399.40   2542.20    145.50     19 o
  -9   8  13    128.94     77.30     72.30     19 <
  -9   9  18     28.72      5.30     55.90     19 <
  -9  11  25      4.17     -3.80     48.30     19 <
  -8  -2 -30      4.69     -7.50     46.00     19 <
  -8  -1 -25     16.87      2.90     54.00     19 <
  -8   0 -20     69.53     69.00     71.00     19 <
  -8   1 -15    110.00     81.50     73.80     19 <
  -8   2 -10    548.46    357.70     90.00     19 o
  -8   6   7    805.03    727.80    102.70     19 o
  -8   9  19    170.82    108.00     72.30     19 <
  -8  10  24    119.10     30.60     65.60     19 <
  -7  -3 -31      2.06     28.50     62.00     19 <
  -7  -2 -26     33.00     45.30     65.10     19 <
  -7  -1 -21     51.79     33.80     67.10     19 <
  -7   3  -4    383.93    324.10     93.80     19 o
  -7   4   1     85.79     70.70     82.60     19 <
  -7   8  18    109.41     92.20     70.40     19 <
  -6   1 -10   2048.50   2870.20    151.60     19 o
  -6   6  12   1242.30   1152.80    115.40     19 o
  -6   9  24    468.64    481.70     88.90     19 o
  -5  -4 -31     69.75     10.50     59.30     19 <
  -5  -3 -26      5.91     18.90     60.30     19 <
  -5  -2 -21     16.68    -10.00     48.00     19 <
  -5   3   1   1086.20   1316.80    133.00     19 o
  -5   7  18     13.26     28.10     64.90     19 <
  -5  10  30     15.22     19.20     61.60     19 <
  -4  -5 -32    140.03     96.50     73.20     19 <
  -4   1  -5   5478.90   5794.40    211.50     19 o
  -4   5  12     80.85     86.70     83.00     19 <
  -4   8  24     66.51     76.00     69.40     19 <
  -4   9  29     26.07     26.40     63.20     19 <
  -3  -5 -31      6.13     -6.20     48.20     19 <
  -3  -4 -26     56.78     17.90     62.70     19 <
  -3  -3 -21    135.82    119.50     74.40     19 <
  -3  -2 -16    728.25    665.30    101.80     19 o
  -3   3   6   1667.20   1635.80    150.00     19 o
  -3   7  23     13.62     18.00     62.10     19 <
  -2  -6 -32    189.46    177.50     78.90     19 <
  -2  -5 -27     25.68     34.80     65.10     19 <
  -2   5  17     38.87     23.20     67.20     19 <
  -2   8  29     28.76     -7.90     48.20     19 <
  -1  -5 -26    626.96    568.30     94.10     19 o
  -1  -4 -21     46.63     39.50     67.50     19 <
  -1  -3 -16     93.27     92.80     83.70     19 <
  -1  -2 -11    133.51     82.20     86.10     19 <
  -1   6  23    348.29    241.90     82.30     19 <
  -1   7  28    198.31    239.10     79.60     19 o
   0  -7 -32     67.58     51.70     65.70     19 <
   1  -4 -16    237.96    351.60     93.50     19 o
   1  -3 -11    178.77    171.40     95.20     19 <
   1   2  11    120.79     12.20     74.40     19 <
   1   5  23    323.75    184.40     78.00     19 <
   1   6  28    111.79     55.20     66.80     19 <
   2  -8 -32    134.13    180.00     77.10     19 <
   2  -7 -27     17.95      8.50     56.10     19 <
   2  -6 -22    208.32     92.80     73.70     19 <
   2   3  17    499.89    459.80     95.40     19 o
   2   4  22    158.86    186.00     78.60     19 <
   2   6  29    109.22     24.50     64.00     19 <
   3  -4 -11   8657.70   8960.20    242.90     19 o
   3   1  11   6850.80   6698.00    218.70     19 o
   3   4  23     45.12     63.10     69.80     19 <
   3   5  28    151.80    104.10     71.60     19 <
   4  -9 -32     99.98     66.30     68.20     19 <
   4  -8 -27      7.07     31.90     63.90     19 <
   4  -7 -22     93.58     76.60     71.40     19 <
   4  -6 -17    300.55    317.30     83.60     19 o
   4  -1   5   5932.00   6036.90    212.40     19 o
   4   3  22     93.10     57.40     71.50     19 <
   4   5  29     16.52     33.40     65.30     19 <
   5  -4  -6   6127.00   6071.70    209.00     19 o
   5   1  16   1111.20   1167.60    115.90     19 o
   5   4  28     81.97    115.90     71.60     19 <
   6 -10 -32     32.89     40.30     63.60     19 <
   6  -8 -22    240.92    134.60     75.30     19 <
   6  -7 -17    195.99    103.70     74.00     19 <
   6  -2   5   2201.00   2357.90    144.00     19 o
   6   2  22    169.42     52.10     68.30     19 <
   7  -6 -11    716.47    694.60    100.20     19 o
   7  -5  -6   5329.00   4597.80    186.50     19 o
   7  -1  11    674.82    588.10     96.10     19 o
   7   0  16    132.86     79.00     71.70     19 <
   7   3  28    201.24    145.50     73.10     19 <
   8 -10 -27     16.59     15.70     57.00     19 <
   8  -9 -22     16.36     10.30     57.70     19 <
   8  -3   5    280.47    194.00     81.00     19 <
   8   1  22     23.31     12.20     59.30     19 <
   9 -11 -28     11.36     12.30     56.40     19 <
   9  -7 -11     82.91     66.30     69.40     19 <
   9  -6  -6   2159.30   2231.30    135.90     19 o
   9  -5  -1    519.94    363.10     88.70     19 o
   9  -2  11     54.95     32.90     67.10     19 <
   9  -1  16    126.19    106.50     73.80     19 <
   9   2  28     10.30      9.20     54.40     19 <
  10 -11 -27      4.08     11.40     56.00     19 <
  10 -10 -22     18.93     23.90     61.20     19 <
  10  -9 -17     83.84     28.90     62.10     19 <
  10  -8 -12     27.36     24.60     61.40     19 <
  10  -4   5     30.36     -7.80     49.90     19 <
  10  -3  10    961.69    920.70    106.20     19 o
  10   0  22     30.18     34.60     65.70     19 <
  10   1  27      7.35     -9.30     47.00     19 <
  11  -8 -11      9.52     17.80     59.30     19 <
  11  -7  -6    110.82     51.00     68.30     19 <
  11  -6  -1    478.80    446.90     87.70     19 o
  11  -3  11      7.41     13.60     61.20     19 <
  11  -2  16    125.93    205.60     76.30     19 <
  12 -11 -22     50.47     37.30     65.50     19 <
  12 -10 -17    223.05    200.60     74.10     19 <
  12  -9 -12     17.85     25.20     63.40     19 <
  12  -5   5     55.47     32.10     65.30     19 <
  12  -4  10    136.74    105.10     72.50     19 <
  12  -2  17    426.75    287.10     82.70     19 o
  12  -1  22     31.76     27.70     61.70     19 <
  13  -9 -11     36.30     68.60     67.60     19 <
  13  -8  -6     53.86     49.50     66.80     19 <
  13  -7  -1     36.52     51.10     67.10     19 <
  13  -4  11     37.74     27.30     63.00     19 <
  13  -3  16      5.86     13.80     59.30     19 <
  14 -10 -12     38.74     26.00     60.30     19 <
  14  -7   0    293.86    220.10     78.30     19 <
  14  -6   5      7.29     11.70     57.00     19 <
  14  -5  10    124.53    138.80     72.50     19 <
  15 -10 -11     32.59     -0.20     46.80     19 <
  15  -9  -6     59.71     51.30     65.70     19 <
  15  -8  -1     20.32     24.90     60.40     19 <
  15  -5  11     33.14     20.80     60.40     19 <
  16  -8   0     82.39     69.00     68.50     19 <
 -16   9  -1      8.66     -6.30     47.80     20 <
 -15   6 -12     27.24    -10.00     47.60     20 <
 -15   7  -7      7.25     -1.50     48.50     20 <
 -15   8  -2     60.40     35.10     63.90     20 <
 -15  11  10     66.00     18.70     59.90     20 <
 -14   4 -18     44.24     15.80     60.50     20 <
 -14   5 -13     10.78     41.80     63.70     20 <
 -14   6  -8    103.13     49.60     67.50     20 <
 -14   9   4     12.96     20.50     63.30     20 <
 -14  10   9     11.97     -4.20     47.60     20 <
 -14  11  14     24.76     11.20     58.70     20 <
 -13   6  -7     30.87     11.80     59.30     20 <
 -13   7  -2     25.42     24.00     63.70     20 <
 -13   8   3     48.49     25.90     65.60     20 <
 -13  11  15     35.39     40.50     66.00     20 <
 -12   2 -23     32.77     -3.50     46.50     20 <
 -12   3 -18     33.16     21.50     60.40     20 <
 -12   4 -13    105.75     49.20     68.60     20 <
 -12   5  -8     11.49     -8.70     48.60     20 <
 -12   6  -3    653.18    578.50     92.60     20 o
 -12   9   9     63.44     83.90     71.20     20 <
 -12  10  14     38.93     20.50     64.30     20 <
 -11   1 -24     56.10     46.30     65.00     20 <
 -11   2 -19     10.43    -10.00     46.70     20 <
 -11   3 -14     13.64     48.60     67.70     20 <
 -11   7   3     73.81     10.20     58.80     20 <
 -11   8   8    205.75    186.60     79.00     20 <
 -11  11  20    230.06    152.50     73.90     20 <
 -10   4  -8    477.95    480.70     92.00     20 o
 -10   5  -3    684.89    547.80     92.80     20 o
 -10   6   2    758.07    736.40     99.50     20 o
 -10   9  14    543.80    538.90     92.40     20 o
  -9  -1 -29      5.97     -5.50     47.00     20 <
  -9   0 -24     21.58     31.60     62.60     20 <
  -9   1 -19    293.41    172.10     77.20     20 <
  -9   2 -14    557.40    617.70     92.70     20 o
  -9   3  -9    393.31    218.20     81.50     20 <
  -9   7   8    386.99    406.80     91.80     20 o
  -9   8  13    168.71    128.90     75.70     20 <
  -9  11  25     14.00      3.50     54.30     20 <
  -8  -2 -30      4.02     -6.40     47.90     20 <
  -8  -1 -25     15.98     -5.30     48.40     20 <
  -8   0 -20     70.18     39.00     66.20     20 <
  -8   5   2     43.13     54.70     75.10     20 <
  -8   6   7   1187.20   1088.70    111.30     20 o
  -8   9  19    244.48    170.00     78.20     20 <
  -8  10  24    187.46     87.60     71.50     20 <
  -7   2  -9     39.63     21.70     72.30     20 <
  -7   3  -4    364.07    153.30     85.20     20 <
  -7   8  18     88.85     66.90     71.00     20 <
  -6  -3 -30     10.45     30.20     64.60     20 <
  -6  -2 -25    162.22    122.00     73.10     20 <
  -6  -1 -20   1173.90   1299.40    117.60     20 o
  -6   5   7  12029.00  11570.20    273.60     20 o
  -6   6  12   1658.00   1768.40    130.40     20 o
  -6   9  24    522.91    516.90     90.90     20 o
  -5  -4 -31     81.05     66.20     65.90     20 <
  -5  -3 -26      3.95      1.90     52.10     20 <
  -5   3   1   1124.50   1236.10    128.40     20 o
  -5   7  18     60.35     90.90     73.50     20 <
  -5  10  30      9.37     15.90     62.90     20 <
  -4  -1 -15    659.85    542.90     98.50     20 o
  -4   0 -10  10672.00  11086.00    265.70     20 o
  -4   5  12     56.64     49.20     79.10     20 <
  -4   8  24    105.53     94.20     71.30     20 <
  -4   9  29     35.29     48.60     68.10     20 <
  -3  -5 -31      4.89     15.50     58.70     20 <
  -3  -4 -26     60.64     19.60     61.00     20 <
  -3  -3 -21    201.15    105.30     72.80     20 <
  -3   3   6   1487.30   1768.60    150.00     20 o
  -3   7  23     37.85     42.10     68.90     20 <
  -2   5  17    235.29    137.50     79.70     20 <
  -2   8  29     43.65     21.70     63.30     20 <
  -1  -6 -31      5.50     27.20     62.90     20 <
  -1  -5 -26    473.74    513.70     89.70     20 o
  -1  -4 -21     65.69     69.60     71.10     20 <
  -1  -3 -16    105.67     97.90     83.30     20 <
  -1   3  11    205.66    107.90     87.40     20 <
  -1   6  23    429.67    378.80     86.10     20 o
  -1   7  28    230.11    180.40     74.90     20 <
   0  -7 -32     93.03     49.30     65.80     20 <
   0   5  22   1759.10   1793.30    126.60     20 o
   1  -5 -21     84.32     99.80     74.20     20 <
   1  -4 -16    241.52    248.10     88.30     20 <
   1  -3 -11    178.37    152.40     88.40     20 <
   1   2  11    175.93    109.40     90.60     20 <
   1   6  28     81.22     96.70     69.20     20 <
   2  -8 -32    187.27    145.20     75.60     20 <
   2  -7 -27     23.40     20.10     61.20     20 <
   2  -6 -22    180.65    137.80     74.10     20 <
   2   4  22    136.12    149.00     77.20     20 <
   3  -4 -11   9764.10   9683.50    250.20     20 o
   3  -3  -6   1461.50   1582.70    146.90     20 o
   3   2  16    929.05   1042.70    112.90     20 o
   3   5  28    166.92    121.30     73.70     20 <
   3   6  33     12.26      1.40     51.10     20 <
   4  -9 -32     82.79     97.90     68.10     20 <
   4  -8 -27     16.70    -10.00     46.90     20 <
   4  -7 -22     77.60     87.90     70.30     20 <
   4  -6 -17    376.83    542.90     93.60     20 o
   4  -1   5   5682.80   6168.40    211.40     20 o
   4   3  22     78.16     68.10     70.70     20 <
   4   4  27     12.55     20.80     62.20     20 <
   5  -4  -6   6760.50   6773.50    220.50     20 o
   5  -3  -1   1522.40   1314.90    129.10     20 o
   5   1  16    747.81    722.40    100.10     20 o
   5   4  28     64.36     34.20     65.50     20 <
   6 -10 -32     36.62     45.10     63.80     20 <
   6  -8 -22    210.42    118.10     74.30     20 <
   6  -7 -17    171.52    135.20     75.40     20 <
   6  -6 -12   1838.40   1829.80    130.00     20 o
   6  -1  10   2116.90   2500.10    148.50     20 o
   6   2  22    202.18    129.10     74.80     20 <
   6   3  27     77.99    116.20     71.10     20 <
   7 -10 -28    350.99    284.60     80.20     20 o
   7  -5  -6   6877.20   6498.20    211.10     20 o
   7  -4  -1     99.12    117.20     82.00     20 <
   7   0  16    159.75    161.00     77.10     20 <
   7   1  21     29.85     -1.40     49.00     20 <
   7   3  28    365.58    188.60     77.60     20 <
   8 -10 -27      3.83     16.70     57.60     20 <
   8  -9 -22     10.84     14.00     58.10     20 <
   8  -7 -12      9.66      9.50     58.50     20 <
   8  -2  10    388.43    418.20     88.40     20 o
   8   1  22     29.95     29.00     62.10     20 <
   8   2  27      4.52      0.00     46.40     20 <
   9 -11 -28      3.83     16.20     57.80     20 <
   9 -10 -23     77.16     97.20     68.60     20 <
   9  -5  -1    421.35    388.80     88.90     20 o
   9  -4   4   3124.40   2982.90    151.90     20 o
   9  -1  16    117.10    124.50     72.70     20 <
  10 -11 -27      9.22     17.80     59.80     20 <
  10 -10 -22     34.82     30.80     63.90     20 <
  10  -9 -17     73.30     44.90     65.60     20 <
  10  -8 -12     29.82     10.50     57.90     20 <
  10  -7  -7   1151.10   1049.60    111.70     20 o
  10  -3  10    727.78    894.90    101.90     20 o
  10  -2  15    235.04    152.40     73.10     20 <
  10   1  27      6.78    -10.00     46.20     20 <
  11  -6  -1    471.65    568.90     92.00     20 o
  11  -5   4    727.51    709.80     99.60     20 o
  11  -2  16    179.81    135.10     71.40     20 <
  11  -1  21     20.01      1.90     51.70     20 <
  12 -11 -22     74.08     45.20     65.80     20 <
  12 -10 -17    313.95    234.70     80.90     20 <
  12  -9 -12     21.22     22.50     62.00     20 <
  12  -8  -7    108.82     81.80     70.30     20 <
  12  -4  10     92.83     68.70     69.20     20 <
  12  -3  15    136.95     98.00     70.50     20 <
  13 -11 -18     28.79     51.00     64.20     20 <
  13  -7  -1     19.52      4.30     54.70     20 <
  13  -6   4     18.76     25.50     63.90     20 <
  13  -5   9     86.17     72.70     68.80     20 <
  13  -3  16      9.64     -9.90     46.90     20 <
  14 -10 -12     51.61     26.90     60.50     20 <
  14  -9  -7      3.45     -2.30     47.50     20 <
  14  -8  -2     26.78     20.30     60.70     20 <
  14  -5  10    111.34    113.20     69.10     20 <
  14  -4  15      7.74     -3.70     47.00     20 <
  15  -8  -1     22.30      0.90     48.70     20 <
  15  -7   4     10.43     31.50     63.90     20 <
  15  -6   9     77.17     60.10     64.80     20 <
  16  -9  -2      4.91    -10.00     46.40     20 <
 -15   9   0      7.37     41.60     68.60     21 <
 -15  10   5     26.60     18.80     62.10     21 <
 -15  11  10     74.66     26.80     64.40     21 <
 -14   6 -11     15.06     17.90     61.70     21 <
 -14   7  -6      8.20     28.30     62.80     21 <
 -14   8  -1      6.71      2.30     53.60     21 <
 -14   9   4     11.50     39.00     66.90     21 <
 -13   3 -22      3.53     23.40     61.90     21 <
 -13   4 -17     22.26     28.20     65.40     21 <
 -13   5 -12     56.22     39.50     66.40     21 <
 -13   6  -7      7.20     14.50     59.40     21 <
 -13  10  10    201.02    221.80     78.60     21 <
 -13  11  15     26.42     31.60     65.40     21 <
 -12   2 -23     23.82      6.40     54.80     21 <
 -12   3 -18     29.46     18.10     62.10     21 <
 -12   8   4    137.86    103.30     75.50     21 <
 -12   9   9     84.92     43.70     67.40     21 <
 -11   5  -7    687.84    712.70     97.00     21 o
 -11   6  -2     46.33     33.30     65.10     21 <
 -11   7   3    178.47    148.40     76.30     21 <
 -11  10  15     24.26     21.70     61.80     21 <
 -11  11  20    297.56    261.30     81.60     21 o
 -10   0 -28    189.99    161.50     74.70     21 <
 -10   1 -23     51.77     47.90     67.10     21 <
 -10   2 -18     24.09     19.30     63.00     21 <
 -10   3 -13     74.81     47.40     68.70     21 <
 -10   4  -8    320.41    340.40     88.20     21 o
 -10   8   9     84.29     61.20     72.40     21 <
 -10   9  14    482.09    441.50     90.40     21 o
  -9  -1 -29      9.51     14.90     59.40     21 <
  -9   0 -24     17.93     12.70     58.60     21 <
  -9   1 -19    287.71    317.20     82.10     21 o
  -9   6   3    120.28     84.90     73.00     21 <
  -9   7   8    598.92    401.40     90.80     21 o
  -9  10  20     31.52     41.90     67.10     21 <
  -9  11  25     18.75      4.10     55.80     21 <
  -8   3  -8   3934.60   4520.40    184.70     21 o
  -8   4  -3    831.75    847.00    109.30     21 o
  -8   5   2     97.32    101.50     74.20     21 <
  -8   9  19    309.46    232.80     81.20     21 <
  -8  10  24    182.52    142.80     75.00     21 <
  -7  -2 -29     37.89     26.60     64.40     21 <
  -7  -1 -24     53.63      3.10     54.10     21 <
  -7   1 -14    646.03    864.50    105.20     21 o
  -7   2  -9     52.53     39.00     72.50     21 <
  -7   8  18     90.00     81.10     74.20     21 <
  -7  10  25    193.17    171.20     76.20     21 <
  -6  -3 -30      8.12     18.30     59.30     21 <
  -6  -2 -25    226.27    194.30     76.00     21 <
  -6  -1 -20   1991.20   1931.40    129.90     21 o
  -6   5   7  10253.00  10094.50    255.90     21 o
  -6   9  24    427.50    341.80     86.80     21 o
  -5   2  -4   9837.70   9753.90    251.90     21 o
  -5   7  18     57.11     78.60     71.70     21 <
  -5  10  30      5.83      9.50     57.20     21 <
  -4  -4 -30     66.02     54.10     65.10     21 <
  -4  -3 -25    260.63    225.70     84.90     21 <
  -4  -2 -20    369.36    416.70     88.60     21 o
  -4  -1 -15    617.38    501.20     99.00     21 o
  -4   5  12     40.49     32.50     77.60     21 <
  -4   9  29     31.43     33.40     66.70     21 <
  -3  -5 -31      8.19    -10.00     47.10     21 <
  -3  -4 -26     99.73     54.50     68.70     21 <
  -3   3   6   1889.60   2502.80    163.00     21 o
  -3   7  23     66.77     90.70     73.70     21 <
  -3   8  28    263.02    157.10     74.70     21 <
  -2  -1 -10  28840.00  28212.20    410.90     21 o
  -2   5  17     16.60     37.90     74.80     21 <
  -2   8  29     29.04     22.40     63.80     21 <
  -1  -6 -31      6.09      4.60     54.70     21 <
  -1  -5 -26    430.42    436.90     86.90     21 o
  -1  -4 -21     21.83     17.40     62.40     21 <
  -1   3  11    189.12    247.30     92.40     21 <
  -1   6  23    609.33    442.40     88.20     21 o
  -1   7  28    169.44    153.60     72.00     21 <
   0   5  22   1373.60   1651.60    121.90     21 o
   1  -7 -31      5.37     -2.50     48.40     21 <
   1  -6 -26    453.64    582.90     92.50     21 o
   1  -5 -21    135.63     64.80     69.90     21 <
   1  -4 -16    197.98     99.70     80.10     21 <
   1  -3 -11    300.63    200.20     94.40     21 <
   1   3  16     57.29     97.80     81.40     21 <
   1   6  28     86.11     84.70     69.80     21 <
   1   7  33     11.02     22.60     63.90     21 <
   2  -8 -32    163.27    148.80     75.50     21 <
   2  -7 -27     23.65     18.50     61.40     21 <
   2   4  22    228.21    145.10     80.70     21 <
   2   5  27     13.71     22.30     61.20     21 <
   3  -4 -11  11678.00  11165.40    268.60     21 o
   3  -3  -6   1043.40   1272.30    144.00     21 o
   3   2  16   1290.70   1216.40    117.90     21 o
   3   3  21    200.67    123.90     76.60     21 <
   3   6  33      4.54     18.60     59.70     21 <
   4  -9 -32    105.76     88.80     68.90     21 <
   4  -8 -27      6.48     14.60     59.00     21 <
   4  -7 -22    101.73     25.50     64.10     21 <
   4  -6 -17    462.36    418.50     87.60     21 o
   4   0  10   9945.30  10073.40    258.60     21 o
   4   4  27     12.61      5.20     54.40     21 <
   4   5  32    101.97     65.80     68.70     21 <
   5  -3  -1    741.53    731.10    113.30     21 o
   5   2  21     16.88      8.80     58.00     21 <
   6 -10 -32     38.41     56.80     66.40     21 <
   6  -8 -22    277.11    182.00     77.20     21 <
   6  -7 -17    124.45    167.40     76.20     21 <
   6  -6 -12   1078.80   1217.20    116.30     21 o
   6  -1  10   2967.00   3082.40    163.30     21 o
   6   3  27     52.16     24.40     63.50     21 <
   6   4  32     23.46     -1.90     47.30     21 <
   7 -10 -28    343.40    326.40     81.70     21 o
   7  -3   4    300.74    198.40     89.50     21 <
   7   1  21     17.90     24.00     61.00     21 <
   7   2  26     16.15     42.10     64.50     21 <
   8 -10 -27      6.78     19.00     57.40     21 <
   8  -9 -22      4.79     -0.60     48.90     21 <
   8  -7 -12     52.93     28.60     67.40     21 <
   8  -6  -7    884.16    763.40    104.20     21 o
   8  -1  15     49.93     31.30     65.00     21 <
   8   0  20     85.61     66.20     69.50     21 <
   8   2  27      4.50     20.20     61.30     21 <
   9 -11 -28      6.93     49.60     65.50     21 <
   9 -10 -23     62.13     33.40     64.70     21 <
   9  -9 -18     18.68     14.40     58.60     21 <
   9  -4   4   2559.20   2569.50    143.30     21 o
   9  -3   9    354.18    227.20     76.20     21 <
   9   1  26     56.70     79.80     70.60     21 <
  10  -9 -17     68.77     30.30     64.20     21 <
  10  -8 -12     23.32     31.90     63.20     21 <
  10  -7  -7   1109.10   1110.10    108.40     21 o
  10  -6  -2    642.07    517.00     94.20     21 o
  10  -2  15    220.40    203.90     78.10     21 <
  10  -1  20     29.47     65.50     66.30     21 <
  11 -10 -18    163.85    167.70     74.00     21 <
  11  -9 -13    186.98    146.30     76.30     21 <
  11  -4   9      3.98    -10.00     48.60     21 <
  11  -3  14     11.48     15.00     61.80     21 <
  12  -9 -12     44.42     15.80     59.90     21 <
  12  -8  -7     71.74     34.30     65.90     21 <
  12  -7  -2     14.48      1.60     52.60     21 <
  12  -6   3    567.28    458.20     88.00     21 o
  12  -3  15    239.82    207.20     78.40     21 <
  12  -2  20     18.33     30.80     64.40     21 <
  13 -11 -18      6.25     23.50     61.50     21 <
  13 -10 -13      4.19     20.30     61.30     21 <
  13  -9  -8     71.03     28.30     62.10     21 <
  13  -5   9     46.74     19.60     60.70     21 <
  13  -4  14    226.88    257.90     80.10     21 o
  13  -3  19      5.11     -3.90     46.50     21 <
  14  -9  -7      7.81     38.20     64.60     21 <
  14  -8  -2     21.25     16.20     59.80     21 <
  14  -7   3     17.52     20.40     60.10     21 <
  14  -6   8     71.29     41.80     65.00     21 <
  15 -10  -8      4.99    -10.00     46.90     21 <
  15  -9  -3     52.88     62.10     66.30     21 <
  15  -6   9     64.04     23.40     60.50     21 <
  16  -9  -2      5.57      5.10     52.80     21 <
  16  -8   3     66.15     56.10     64.10     21 <
 -15   7 -10     59.66     34.40     63.40     22 <
 -15   8  -5      4.53      6.10     57.20     22 <
 -15   9   0      7.61     11.60     60.70     22 <
 -15  10   5     31.84     19.10     62.50     22 <
 -14   5 -16      7.64     35.30     64.70     22 <
 -14   6 -11     12.48     33.10     63.70     22 <
 -14   7  -6      3.53    -10.00     48.50     22 <
 -14  11  11      9.19     43.10     65.80     22 <
 -13   3 -22      4.71     19.40     61.30     22 <
 -13   4 -17     30.28     24.40     62.90     22 <
 -13   8   0     30.63     16.10     59.80     22 <
 -13   9   5     89.66     50.30     68.90     22 <
 -13  10  10    272.63    305.70     86.30     22 o
 -13  11  15     33.17     40.80     66.30     22 <
 -12   5 -11    277.72    316.90     85.20     22 o
 -12   6  -6    151.38    110.10     70.80     22 <
 -12   7  -1     46.93     29.40     64.30     22 <
 -12   8   4    120.61    142.90     75.70     22 <
 -12  11  16     86.92     88.70     72.50     22 <
 -11   1 -27      8.76      0.60     50.50     22 <
 -11   2 -22    146.60     97.50     70.70     22 <
 -11   3 -17      6.93     17.60     59.70     22 <
 -11   4 -12    151.02     78.50     73.10     22 <
 -11   5  -7    362.68    458.40     87.10     22 o
 -11   6  -2     74.23     74.00     71.40     22 <
 -11  10  15     76.55     39.60     63.70     22 <
 -11  11  20    253.63    194.30     76.80     22 <
 -10   0 -28    208.14    211.60     78.10     22 <
 -10   1 -23     48.48     29.30     67.10     22 <
 -10   2 -18    137.53     65.00     67.80     22 <
 -10   7   4    146.40    191.60     79.20     22 <
 -10   8   9     92.81     73.80     71.70     22 <
 -10   9  14    491.13    396.20     87.20     22 o
  -9   5  -2    219.03    124.10     77.80     22 <
  -9   6   3     80.29     41.60     68.40     22 <
  -9   7   8    964.93   1109.10    112.60     22 o
  -9  10  20    137.75    167.70     78.10     22 <
  -9  11  25     31.22     46.80     68.10     22 <
  -8  -1 -28    142.82    150.80     71.50     22 <
  -8   1 -18    146.85    150.50     74.30     22 <
  -8   2 -13    556.30    430.90     90.20     22 o
  -8   3  -8   1991.40   1996.00    134.80     22 o
  -8   4  -3   1653.20   1630.40    129.80     22 o
  -8   8  14   2827.40   3322.50    158.90     22 o
  -8   9  19    279.30    255.60     80.80     22 o
  -8  10  24    258.95    206.90     80.10     22 <
  -7  -2 -29     10.47     14.50     59.50     22 <
  -7  -1 -24     74.76     68.80     68.80     22 <
  -7   6   8   1014.80    907.90    109.20     22 o
  -7  10  25    146.43    132.40     73.70     22 <
  -6   4   2    300.49    256.90     91.60     22 <
  -6   5   7  15499.00  16036.60    318.50     22 o
  -6   9  24    351.76    332.50     84.70     22 o
  -5  -4 -34     31.97     35.40     65.00     22 <
  -5  -3 -29     67.18     35.90     63.70     22 <
  -5  -2 -24    731.04    601.80     94.40     22 o
  -5  -1 -19   1199.40   1144.70    110.30     22 o
  -5   0 -14   2491.20   1993.50    139.30     22 o
  -5   1  -9   1874.40   1763.00    134.80     22 o
  -5   7  18     67.55     68.50     71.20     22 <
  -5  10  30      2.92     -6.00     48.00     22 <
  -4  -4 -30     64.62     58.90     67.60     22 <
  -4  -3 -25    258.25    240.00     81.30     22 <
  -4  -2 -20    540.28    572.90     92.80     22 o
  -4   5  12     32.21     24.00     74.60     22 <
  -4   9  29     20.65     22.10     61.20     22 <
  -3   2   1  44824.00  44324.80    521.00     22 o
  -3   7  23     45.69      2.00     56.60     22 <
  -3   8  28    133.34     99.50     74.00     22 <
  -2  -6 -35     31.91     12.00     59.20     22 <
  -2  -5 -30     23.54     26.20     62.50     22 <
  -2  -4 -25    281.95    156.10     73.70     22 <
  -2  -3 -20    452.16    362.10     87.40     22 o
  -2  -2 -15   2597.50   2898.30    154.50     22 o
  -2  -1 -10  26640.00  27217.40    402.80     22 o
  -2   5  17    168.83     96.80     78.30     22 <
  -2   6  22    175.12     81.00     71.60     22 <
  -1  -6 -31     19.34      3.40     52.90     22 <
  -1  -5 -26    673.40    610.00     94.70     22 o
  -1   3  11    396.22    358.40     99.50     22 o
  -1   7  28    143.96    163.00     73.80     22 <
  -1   8  33      6.53      1.70     52.70     22 <
   0   5  22   1466.00   1265.80    115.80     22 o
   1  -7 -31     20.97     51.00     65.20     22 <
   1  -6 -26    356.52    337.10     86.30     22 o
   1  -5 -21    104.21     86.30     74.30     22 <
   1  -4 -16    200.94    214.70     86.30     22 <
   1  -3 -11   1836.10   1723.40    138.30     22 o
   1   3  16    134.18    149.40     86.80     22 <
   1   4  21     68.40     93.50     72.60     22 <
   1   7  33      3.51     13.60     58.10     22 <
   2   1  10  31594.00  30107.60    430.70     22 o
   2   5  27     25.44      0.60     50.70     22 <
   2   6  32    191.33    105.80     69.70     22 <
   3  -8 -31     23.80     -3.00     48.60     22 <
   3  -7 -26    108.36    118.50     70.90     22 <
   3  -3  -6   1483.70   1608.00    149.00     22 o
   3   3  21    162.30    113.60     77.00     22 <
   3   4  26     74.07     96.50     70.50     22 <
   3   6  33     12.31      5.80     56.00     22 <
   4  -9 -32     81.39     46.90     64.60     22 <
   4  -8 -27     19.33     25.10     61.20     22 <
   4  -7 -22     79.53     88.40     70.60     22 <
   4  -6 -17    388.20    340.10     86.70     22 o
   4   1  15    495.73    555.30     99.10     22 o
   4   4  27      8.58     18.30     61.10     22 <
   4   5  32     89.83     51.20     67.70     22 <
   5  -2   4   9320.50   9627.30    247.90     22 o
   5   3  26     79.77     60.90     68.80     22 <
   5   4  31    151.83     92.30     69.60     22 <
   6 -10 -32     22.68     13.50     58.00     22 <
   6  -8 -22    190.84    197.90     75.50     22 <
   6  -7 -17    144.74     81.40     73.10     22 <
   6  -6 -12    824.57    887.00    108.10     22 o
   6  -5  -7  12155.00  12604.60    282.70     22 o
   6   1  20   1115.50   1238.20    114.40     22 o
   6   4  32     33.66     10.40     56.90     22 <
   7 -10 -28    265.29    340.80     82.60     22 o
   7  -9 -23     19.42     -4.90     48.30     22 <
   7  -2   9     55.38     71.00     75.00     22 <
   7  -1  14    810.57    922.00    104.90     22 o
   7   2  26     22.08     18.80     60.60     22 <
   7   3  31      6.16     -0.10     47.90     22 <
   8 -10 -27     12.34     26.50     62.00     22 <
   8  -7 -12     64.08     75.60     71.70     22 <
   8  -6  -7   1282.50   1213.60    114.40     22 o
   8  -5  -2     12.45     19.90     69.30     22 <
   8  -4   3   1523.20   1649.90    127.90     22 o
   8   0  20     56.79     62.50     66.70     22 <
   8   1  25     20.78     25.60     62.10     22 <
   9 -11 -28      6.11    -10.00     46.70     22 <
   9 -10 -23     52.43     40.10     63.70     22 <
   9  -9 -18     48.07     27.40     62.20     22 <
   9  -8 -13    160.10    108.30     74.00     22 <
   9  -3   9    422.74    305.30     84.40     22 o
   9  -2  14    613.35    619.70     95.50     22 o
   9  -1  19    257.85    185.00     76.50     22 <
  10  -6  -2    795.26    653.00     96.30     22 o
  10  -5   3    414.34    338.40     84.40     22 o
  10  -4   8    355.36    373.50     85.70     22 o
  10  -1  20     40.57     98.70     70.40     22 <
  11 -10 -18    160.33     81.00     70.50     22 <
  11  -9 -13    189.21    206.20     79.00     22 <
  11  -8  -8    178.56    162.40     76.50     22 <
  11  -7  -3    111.96    118.20     73.70     22 <
  11  -3  14     11.56     -8.90     48.00     22 <
  11  -2  19     16.13     31.90     62.20     22 <
  11  -1  24     39.90     69.40     66.30     22 <
  12  -6   3    633.45    574.10     89.90     22 o
  12  -5   8     19.64     19.90     61.70     22 <
  12  -4  13    106.86    134.90     71.60     22 <
  13 -11 -18      5.17     16.00     57.00     22 <
  13 -10 -13      8.09     23.20     60.60     22 <
  13  -9  -8     34.27     37.80     65.90     22 <
  13  -8  -3     28.25     27.40     63.40     22 <
  13  -7   2     15.15     31.00     62.50     22 <
  13  -4  14    433.75    352.40     88.70     22 o
  13  -3  19      7.59     16.90     59.20     22 <
  14 -11 -14     23.40     -1.30     46.10     22 <
  14  -7   3     50.05     24.80     59.90     22 <
  14  -6   8     53.00     23.00     62.40     22 <
  14  -5  13     10.73     36.50     62.90     22 <
  14  -4  18     58.51     45.80     66.40     22 <
  15 -10  -8     10.09      3.60     52.60     22 <
  15  -9  -3     13.12     24.40     59.60     22 <
  15  -8   2     30.49     35.40     65.00     22 <
  15  -7   7      2.54    -10.00     46.80     22 <
 -15   7 -10     84.34     56.20     68.30     23 <
 -15  11   7     14.03     18.50     63.70     23 <
 -14   8  -4    207.55    172.60     76.30     23 <
 -14   9   1     35.08     33.10     66.50     23 <
 -14  10   6      2.21     31.90     65.30     23 <
 -14  11  11      5.70     19.90     62.40     23 <
 -13   4 -20     18.82      8.20     55.30     23 <
 -13   5 -15     76.86     65.60     70.20     23 <
 -13   6 -10    297.84    250.30     79.40     23 o
 -13   7  -5      9.54     19.70     63.20     23 <
 -13   8   0     27.91     -2.20     48.00     23 <
 -13   9   5     83.47     92.00     72.10     23 <
 -13  12  17     46.99     17.60     60.80     23 <
 -12   3 -21     26.17     22.20     61.60     23 <
 -12   4 -16    126.64    185.60     77.20     23 <
 -12   5 -11    217.63    185.90     76.10     23 <
 -12   6  -6    230.15    237.90     80.40     23 <
 -12  10  11    345.60    228.80     79.50     23 <
 -12  11  16     51.31     36.20     66.10     23 <
 -11   1 -27     10.70     17.70     60.00     23 <
 -11   2 -22    145.90    102.70     69.50     23 <
 -11   8   5     19.55      8.20     59.10     23 <
 -11   9  10     17.73     20.00     63.70     23 <
 -11  10  15     65.74     56.90     67.40     23 <
 -11  11  20    528.94    476.10     90.90     23 o
 -10   6  -1    552.28    632.30     94.40     23 o
 -10   7   4    217.19    258.90     80.60     23 o
 -10   8   9     97.82     63.30     71.60     23 <
 -10  11  21     36.62     32.50     65.80     23 <
  -9   1 -22     13.32     29.00     64.00     23 <
  -9   2 -17    195.03    213.80     77.40     23 <
  -9   3 -12     18.88     25.70     66.20     23 <
  -9   4  -7     57.46     34.70     67.30     23 <
  -9   5  -2    261.28    208.50     78.40     23 <
  -9  10  20     52.56     38.20     68.00     23 <
  -9  11  25     20.67     27.80     65.00     23 <
  -8  -1 -28     90.92     69.30     67.80     23 <
  -8   1 -18    242.98    247.80     79.20     23 o
  -8   8  14   2350.00   2506.10    145.50     23 o
  -8   9  19    243.25    174.60     77.20     23 <
  -7   5   3    187.51    258.80     90.40     23 <
  -7   6   8    440.95    507.50     92.50     23 o
  -7  10  25    137.74    102.10     73.00     23 <
  -6  -3 -33      7.96     -5.60     46.30     23 <
  -6  -2 -28     62.83      8.30     58.50     23 <
  -6  -1 -23     59.04     23.30     63.50     23 <
  -6   0 -18   4968.00   5753.30    195.40     23 o
  -6   1 -13   1250.00   1306.30    118.70     23 o
  -6   2  -8   1038.90    800.40    109.60     23 o
  -6   3  -3   3360.00   3192.50    163.10     23 o
  -6   4   2    509.59    423.10     99.00     23 o
  -6   8  19    167.11    117.40     72.40     23 <
  -6   9  24    508.03    513.10     90.80     23 o
  -5  -4 -34     47.10     35.00     64.20     23 <
  -5  -3 -29    106.03    109.40     72.40     23 <
  -5  -2 -24    784.00    692.80     97.20     23 o
  -5  -1 -19   1333.40   1487.40    118.70     23 o
  -5   0 -14   2742.00   2545.90    149.20     23 o
  -5   7  18     65.58     74.80     70.90     23 <
  -4   5  12     48.00      6.40     67.70     23 <
  -4   9  29     36.45     31.00     64.60     23 <
  -3  -5 -34     85.18     77.30     70.40     23 <
  -3  -4 -29     90.67    -10.00     49.60     23 <
  -3   2   1  46876.00  45074.60    524.80     23 o
  -3   7  23     69.50     41.00     68.00     23 <
  -3   8  28    157.01    121.00     73.60     23 <
  -2  -6 -35     26.64    -10.00     48.00     23 <
  -2  -5 -30      8.18     35.90     65.20     23 <
  -2  -4 -25    327.98    255.00     84.00     23 o
  -2  -3 -20    445.30    518.50     93.00     23 o
  -2  -2 -15   3548.40   4228.40    175.40     23 o
  -2   5  17     24.49     10.40     64.40     23 <
  -2   6  22     81.76     43.80     65.30     23 <
  -1   3  11    269.65    273.90     94.40     23 <
  -1   7  28     83.93     84.90     70.20     23 <
  -1   8  33      3.89     -6.10     47.60     23 <
   0  -6 -30     97.54     58.70     68.80     23 <
   0   5  22   2070.30   2329.70    139.10     23 o
   0   7  32    160.92     69.80     71.00     23 <
   1  -7 -31      4.98    -10.00     47.70     23 <
   1  -6 -26    424.29    477.40     89.60     23 o
   1  -5 -21     19.04     18.50     64.20     23 <
   1  -4 -16    240.11    206.70     90.00     23 <
   1   3  16    272.88    228.70     91.90     23 <
   1   4  21     12.81     18.60     63.30     23 <
   1   7  33     19.00     20.80     60.40     23 <
   2   1  10  27132.00  26697.70    401.80     23 o
   2   2  15   4812.60   4561.90    191.00     23 o
   2   5  27     17.49     42.10     64.30     23 <
   2   6  32    179.96    133.40     75.20     23 <
   3  -8 -31      7.12     18.90     60.30     23 <
   3  -7 -26    107.05     77.20     69.30     23 <
   3  -6 -21    203.64    213.40     80.90     23 <
   3  -3  -6   2539.80   3011.00    180.80     23 o
   3  -2  -1  42150.00  39278.10    491.80     23 o
   3   3  21    331.12    196.30     76.90     23 <
   3   4  26     45.99     32.80     65.10     23 <
   3   5  31      5.40     12.40     57.20     23 <
   4  -9 -32    124.76    128.60     71.10     23 <
   4  -8 -27     23.00     12.50     56.50     23 <
   4  -7 -22     94.12    110.40     73.60     23 <
   4  -6 -17    536.84    532.50     91.40     23 o
   4   1  15    678.55    657.00    102.40     23 o
   4   2  20    402.06    370.30     87.00     23 o
   4   5  32    129.80    113.00     72.20     23 <
   5  -1   9   1892.20   2008.00    138.50     23 o
   5   0  14   3587.30   3175.10    166.60     23 o
   5   3  26    126.38     98.40     69.80     23 <
   5   4  31     55.37     -4.30     46.50     23 <
   6 -10 -32     35.45     -0.80     46.50     23 <
   6  -8 -22    226.84    290.10     81.90     23 o
   6  -7 -17     98.04     79.10     71.50     23 <
   6  -6 -12   1204.90   1412.70    120.20     23 o
   6  -5  -7   9264.40   9858.60    256.80     23 o
   6  -4  -2    386.10    334.70     93.90     23 o
   6   1  20   1506.20   1532.60    120.20     23 o
   6   2  25    209.59    149.10     74.10     23 <
   6   3  30      8.65     23.00     63.50     23 <
   7 -10 -28    290.07    289.50     80.50     23 o
   7  -9 -23     24.02     10.10     58.70     23 <
   7  -8 -18    246.55    229.60     79.20     23 <
   7  -1  14    648.22    612.90     95.40     23 o
   7   3  31      6.03     29.30     63.10     23 <
   8  -5  -2     66.79     50.90     76.10     23 <
   8  -4   3   1154.00   1229.20    116.80     23 o
   8  -3   8   2195.20   2584.40    142.30     23 o
   8   1  25     44.22     37.90     63.40     23 <
   8   2  30      9.90    -10.00     46.90     23 <
   9 -11 -28      4.82     -4.70     47.20     23 <
   9 -10 -23     52.64     25.90     60.80     23 <
   9  -9 -18     41.49     73.20     70.80     23 <
   9  -8 -13     89.31     39.30     65.00     23 <
   9  -7  -8    674.68    740.60     98.60     23 o
   9  -6  -3    149.47    138.50     77.50     23 <
   9  -1  19    178.36    177.30     73.40     23 <
   9   0  24     21.99     19.00     59.90     23 <
   9   1  29      8.42    -10.00     45.00     23 <
  10  -4   8    359.85    378.30     88.90     23 o
  10  -3  13     84.37     56.30     67.70     23 <
  10  -2  18    106.39     62.60     68.90     23 <
  11 -10 -18    142.71    125.30     72.50     23 <
  11  -9 -13    226.45    225.80     77.20     23 <
  11  -8  -8    319.90    223.70     81.40     23 <
  11  -7  -3     50.78     19.20     61.40     23 <
  11  -6   2     22.87     36.50     63.50     23 <
  11  -5   7    518.62    504.60     92.30     23 o
  11  -1  24     35.50     -3.70     46.60     23 <
  12 -11 -19     48.28     68.00     66.40     23 <
  12 -10 -14     49.31     25.60     63.50     23 <
  12  -9  -9    116.56     77.00     70.20     23 <
  12  -4  13    113.27     48.90     67.10     23 <
  12  -3  18     26.20      6.30     53.80     23 <
  12  -2  23     33.91     29.10     62.50     23 <
  13  -8  -3     45.25     28.30     61.90     23 <
  13  -7   2     13.98     25.70     62.00     23 <
  13  -6   7      7.81     16.30     58.10     23 <
  13  -5  12     73.15     60.50     66.30     23 <
  13  -4  17     30.51      3.00     53.10     23 <
  14 -11 -14     18.57     25.60     59.30     23 <
  14 -10  -9      8.05     29.80     60.90     23 <
  14  -9  -4     31.80     12.10     57.60     23 <
  14  -8   1     18.48      6.90     54.30     23 <
  14  -4  18     48.30     40.00     65.40     23 <
  15  -8   2    110.54     56.80     65.40     23 <
  15  -7   7      3.14     -2.60     46.40     23 <
  15  -6  12     25.00      1.60     50.80     23 <
  16  -9   1     10.08      5.30     54.40     23 <
 -15   7 -13      8.16     -3.70     47.00     24 <
 -15   8  -8     20.66     15.00     59.80     24 <
 -15   9  -3     27.91      2.20     54.80     24 <
 -15  10   2      3.58     28.10     64.60     24 <
 -15  11   7     36.99     20.10     62.80     24 <
 -14   5 -19      8.57     14.10     58.30     24 <
 -14   6 -14    195.67    197.30     77.90     24 <
 -14   7  -9     12.62     12.90     58.80     24 <
 -14   8  -4    162.28    116.40     71.20     24 <
 -14   9   1     24.17      4.00     57.00     24 <
 -14  10   6     10.02     -0.70     48.90     24 <
 -13   4 -20      9.44     24.40     60.50     24 <
 -13   5 -15     72.80     31.80     66.30     24 <
 -13   6 -10    404.07    326.40     84.40     24 o
 -13  11  12     17.89      0.90     52.50     24 <
 -13  12  17     10.94     27.60     63.90     24 <
 -12   9   6    302.82    331.30     84.90     24 o
 -12  10  11    251.96    218.30     78.60     24 <
 -12  11  16     46.49     45.90     67.90     24 <
 -11   2 -25     11.26      6.90     56.50     24 <
 -11   3 -20    402.02    363.10     86.70     24 o
 -11   4 -15     83.89     93.40     70.30     24 <
 -11   5 -10     96.46     81.50     72.60     24 <
 -11   6  -5    134.91    158.70     74.50     24 <
 -11   7   0   2275.20   2571.90    142.40     24 o
 -11   8   5     12.09     17.90     62.60     24 <
 -11   9  10     29.06     55.40     68.70     24 <
 -11  12  22     47.49     59.20     69.40     24 <
 -10   1 -26     33.01    -10.00     47.20     24 <
 -10   2 -21    236.20    158.00     75.50     24 <
 -10   3 -16     68.41     47.90     67.90     24 <
 -10   4 -11    252.64    269.20     86.80     24 o
 -10   5  -6    884.55    748.00     98.80     24 o
 -10   6  -1    740.21    552.70     95.90     24 o
 -10  11  21     26.69     13.20     61.40     24 <
  -9   1 -22     12.38     28.80     62.90     24 <
  -9   2 -17    562.95    485.50     92.70     24 o
  -9  10  20    130.12    146.10     76.60     24 <
  -9  11  25     17.88     11.10     59.40     24 <
  -8   7   9     50.69     31.30     65.70     24 <
  -8   8  14   2595.80   2900.70    153.80     24 o
  -8   9  19    365.96    262.20     83.30     24 o
  -7  -2 -32     65.14     77.40     68.70     24 <
  -7  -1 -27      9.13     -9.60     48.20     24 <
  -7   0 -22    360.39    207.20     80.80     24 <
  -7   1 -17    284.40    238.80     82.30     24 <
  -7   2 -12     49.16     59.40     73.20     24 <
  -7   3  -7   7274.70   7426.60    221.70     24 o
  -7   4  -2   1502.60   1423.40    124.00     24 o
  -7   5   3    110.62    202.30     90.50     24 <
  -7   6   8    824.79    700.00    103.20     24 o
  -7  10  25    135.93     78.30     72.70     24 <
  -6  -3 -33     11.02     -7.60     47.80     24 <
  -6  -2 -28     75.72     65.10     68.70     24 <
  -6  -1 -23     14.16     16.80     62.70     24 <
  -6   0 -18   3565.30   4109.60    169.20     24 o
  -6   1 -13   1013.80    991.20    111.70     24 o
  -6   2  -8   1019.50    907.30    112.60     24 o
  -6   8  19    270.13    167.10     73.40     24 <
  -6   9  24    387.27    319.20     85.90     24 o
  -5   6  13   1781.90   1678.00    126.80     24 o
  -5   7  18     41.58     64.20     68.50     24 <
  -4  -4 -33     11.17     14.50     59.70     24 <
  -4   5  12     69.26     59.60     79.90     24 <
  -4   9  29     28.31     14.90     60.70     24 <
  -3  -5 -34     72.14     75.40     69.30     24 <
  -3  -4 -29     22.54     24.30     63.60     24 <
  -3  -3 -24     96.24     67.30     68.60     24 <
  -3  -2 -19    384.20    354.50     84.50     24 o
  -3  -1 -14   6675.30   6151.50    208.00     24 o
  -3   1  -4   6388.00   7798.40    248.90     24 o
  -3   7  23     66.93     68.60     71.40     24 <
  -3   8  28    150.29    140.10     71.80     24 <
  -3   9  33      7.36     14.80     58.80     24 <
  -2  -5 -30     13.53     14.90     60.40     24 <
  -2  -4 -25    508.21    312.50     82.00     24 o
  -2   5  17     45.39     34.20     71.10     24 <
  -2   6  22    108.32     69.20     69.70     24 <
  -2   7  27     53.80     31.20     64.00     24 <
  -1  -6 -34    134.05     80.60     69.50     24 <
  -1   3  11    350.08    240.50     93.00     24 <
  -1   4  16    193.30    253.00     90.50     24 <
  -1   8  33      9.23     31.10     63.30     24 <
   0  -6 -30    103.73    144.00     72.60     24 <
   0  -4 -20   6219.10   5639.60    197.40     24 o
   0   7  32    106.26     53.30     69.30     24 <
   1  -7 -31     13.58     10.20     58.50     24 <
   1  -6 -26    554.31    496.30     89.70     24 o
   1  -5 -21     62.26     56.80     71.10     24 <
   1  -4 -16    221.80    185.30     85.10     24 <
   1   4  21     39.22     28.50     68.20     24 <
   1   5  26    477.30    427.50     88.50     24 o
   2   2  15   2033.70   2449.60    146.50     24 o
   2   3  20    655.94    518.80     91.80     24 o
   2   6  32    143.22     52.20     67.80     24 <
   3  -8 -31      3.79     16.30     60.10     24 <
   3  -7 -26     75.61     44.70     68.70     24 <
   3  -6 -21    246.09    149.30     74.70     24 <
   3  -1   4   6107.70   7592.50    240.20     24 o
   3   4  26    172.63    106.00     71.60     24 <
   3   5  31      8.24     -9.70     47.80     24 <
   4  -9 -32    125.63    151.60     73.90     24 <
   4  -8 -27     21.19     22.20     63.00     24 <
   4  -7 -22     97.56     77.60     71.90     24 <
   4  -6 -17    420.22    364.30     86.70     24 o
   4  -5 -12    119.35    161.20     86.60     24 <
   4   2  20    518.99    489.40     95.70     24 o
   4   3  25    332.80    301.50     84.70     24 o
   4   4  30    150.94     42.10     65.90     24 <
   5   0  14   2487.00   1923.80    137.40     24 o
   5   1  19   1684.20   1374.00    117.50     24 o
   5   4  31    108.44     35.50     63.60     24 <
   6 -10 -32     25.26     12.80     56.60     24 <
   6  -8 -22    330.13    147.00     74.20     24 <
   6  -7 -17    189.98    164.20     78.80     24 <
   6  -6 -12   2292.80   2374.70    143.70     24 o
   6  -5  -7  15247.00  15501.70    313.50     24 o
   6  -4  -2    568.98    445.50     97.70     24 o
   6  -3   3   3184.60   2929.40    154.80     24 o
   6  -2   8   1044.10    950.70    115.80     24 o
   6   2  25    251.40    191.10     77.20     24 <
   6   3  30      7.41     17.60     62.10     24 <
   7 -10 -28    237.26    214.80     77.10     24 <
   7  -9 -23      4.20    -10.00     47.90     24 <
   7  -8 -18    164.60    142.70     75.00     24 <
   7  -6  -8   1034.20    832.80    110.70     24 o
   7   1  24     13.22     28.40     63.90     24 <
   7   2  29      9.83      3.70     55.00     24 <
   8  -3   8   3769.30   3446.90    161.40     24 o
   8  -2  13    392.79    238.30     80.80     24 <
   8  -1  18    151.10    169.20     77.70     24 <
   8   2  30     15.28     24.10     61.90     24 <
   9 -11 -28     11.66     11.70     57.10     24 <
   9 -10 -23     30.08     10.50     56.90     24 <
   9  -9 -18     63.13     57.70     67.30     24 <
   9  -8 -13    109.04     65.50     70.80     24 <
   9  -7  -8    976.13    781.60    102.30     24 o
   9  -6  -3     74.74     66.50     71.80     24 <
   9  -5   2    192.54    189.40     79.10     24 <
   9  -4   7     69.08     61.40     70.80     24 <
   9   0  24     51.06     54.50     65.90     24 <
   9   1  29     15.84     25.90     61.10     24 <
  10 -11 -24     47.12    104.50     68.80     24 <
  10  -9 -14    538.25    581.90     92.90     24 o
  10  -8  -9    171.35    101.00     69.30     24 <
  10  -2  18     45.17     36.60     64.60     24 <
  10  -1  23     81.85     84.60     68.70     24 <
  10   0  28    212.04    153.20     73.80     24 <
  11  -6   2     85.26     60.10     68.80     24 <
  11  -5   7    447.61    535.00     90.30     24 o
  11  -4  12    164.18     83.60     70.40     24 <
  11  -3  17     13.56     10.00     58.40     24 <
  12 -11 -19     43.41     23.20     60.00     24 <
  12 -10 -14     47.23     27.30     63.90     24 <
  12  -9  -9     69.77     27.30     62.60     24 <
  12  -8  -4    193.99    177.00     74.00     24 <
  12  -7   1     52.87     45.80     65.30     24 <
  12  -6   6    199.09    123.30     74.30     24 <
  12  -2  23     36.04     15.50     58.90     24 <
  13 -11 -15     49.15     35.90     65.20     24 <
  13  -5  12     87.06     83.50     73.50     24 <
  13  -4  17     26.11     31.70     62.80     24 <
  13  -3  22      3.78    -10.00     45.40     24 <
  14 -11 -14     20.55      7.70     54.70     24 <
  14 -10  -9     21.33     23.10     60.10     24 <
  14  -9  -4     12.84     -8.70     46.80     24 <
  14  -8   1     36.73     16.00     58.50     24 <
  14  -7   6     12.81      9.00     57.00     24 <
  14  -6  11     12.93     24.80     59.80     24 <
  14  -5  16     12.31      9.80     56.40     24 <
  15 -11 -10     63.08     42.90     62.60     24 <
  15 -10  -5     32.45     22.70     59.60     24 <
  15  -9   0      3.38      2.00     51.40     24 <
  15  -8   5      1.93      3.10     52.50     24 <
 -15   7 -13      5.12     27.20     61.90     25 <
 -15   8  -8     39.73      4.40     56.00     25 <
 -15   9  -3    113.81     77.50     73.20     25 <
 -15  10   2      3.91     23.70     65.40     25 <
 -14  11   8    280.35    253.20     78.20     25 o
 -14  12  13     10.28    -10.00     48.10     25 <
 -13   4 -23     20.60     34.20     64.10     25 <
 -13   5 -18     14.60     16.20     63.30     25 <
 -13   8  -3    106.16     55.60     66.30     25 <
 -13   9   2     37.92    -10.00     49.30     25 <
 -13  10   7     27.58     55.00     67.70     25 <
 -13  11  12     14.70    -10.00     47.90     25 <
 -13  12  17     32.43     -2.10     48.10     25 <
 -12   3 -24     98.32    108.70     71.40     25 <
 -12   4 -19     24.89      7.10     55.50     25 <
 -12   5 -14    529.00    662.70     96.60     25 o
 -12   6  -9    176.16    114.90     72.60     25 <
 -12   7  -4    832.88    840.00    102.10     25 o
 -12   8   1     52.97     19.10     62.70     25 <
 -12   9   6    233.00    223.20     82.80     25 <
 -12  10  11    193.32    136.50     75.10     25 <
 -12  11  16     59.97     34.80     63.70     25 <
 -11   2 -25      9.98      6.70     56.70     25 <
 -11   3 -20    272.83    202.60     78.10     25 <
 -11   4 -15     38.00     20.80     63.40     25 <
 -11   5 -10    119.84    106.70     73.80     25 <
 -11   6  -5    156.78    162.50     74.90     25 <
 -11   7   0   2950.00   3310.10    158.00     25 o
 -11   8   5     22.48     -6.90     51.50     25 <
 -11  12  22     72.38     70.40     69.80     25 <
 -10  10  16    326.10    210.20     78.60     25 <
 -10  11  21     13.19     25.40     64.80     25 <
  -9   0 -30     25.65     -6.50     47.80     25 <
  -9   8  10   1009.30   1178.50    111.00     25 o
  -9  10  20     40.71     35.40     63.70     25 <
  -9  11  25     17.66     22.90     63.30     25 <
  -8  -1 -31     21.61     28.80     63.50     25 <
  -8   0 -26     25.12     52.70     66.50     25 <
  -8   1 -21     35.02     24.90     63.70     25 <
  -8   2 -16    749.50    623.30     97.70     25 o
  -8   3 -11    620.65    417.70     92.30     25 o
  -8   4  -6   1447.80   1841.30    130.60     25 o
  -8   5  -1    976.12    734.90    104.20     25 o
  -8   6   4   4452.20   4125.50    174.10     25 o
  -8   7   9     27.40      7.10     57.80     25 <
  -8   8  14   3167.60   3559.40    163.80     25 o
  -7  -2 -32     58.55     78.10     69.50     25 <
  -7  -1 -27     29.29    -10.00     48.20     25 <
  -7   0 -22    318.46    344.00     82.70     25 o
  -7   1 -17    195.00    164.10     79.70     25 <
  -7   2 -12     53.22     47.40     73.00     25 <
  -7   3  -7   5387.10   5999.60    202.90     25 o
  -7   4  -2   1708.30   1533.30    127.00     25 o
  -7  10  25    155.22    107.20     72.70     25 <
  -6   8  19    357.95    313.10     82.10     25 o
  -6   9  24    505.57    536.70     93.00     25 o
  -5  -3 -32     12.29      9.30     56.50     25 <
  -5   6  13   1312.20   1213.80    115.80     25 o
  -5   7  18     35.68     20.60     62.90     25 <
  -4  -4 -33      1.38     -1.00     47.50     25 <
  -4  -3 -28    897.56    982.80    108.60     25 o
  -4  -2 -23    270.68    164.70     76.30     25 <
  -4  -1 -18   1769.50   1697.20    124.90     25 o
  -4   3   2   2159.50   1900.20    149.00     25 o
  -4   5  12     97.67     90.40     83.10     25 <
  -4   9  29     40.50     39.90     67.20     25 <
  -3  -4 -29     56.28     13.30     61.40     25 <
  -3  -3 -24    103.96    137.00     74.40     25 <
  -3  -2 -19    387.14    272.00     83.00     25 o
  -3  -1 -14   9320.30   9501.20    245.40     25 o
  -3   8  28    174.56    133.00     75.20     25 <
  -3   9  33      6.19      5.80     55.60     25 <
  -2   6  22    117.19    108.40     73.10     25 <
  -2   7  27     19.51      6.70     55.20     25 <
  -1  -6 -34    133.51    151.10     73.60     25 <
  -1  -5 -29    407.61    238.20     79.10     25 o
  -1   3  11    176.56    164.80     91.50     25 <
  -1   4  16    160.39    187.80     86.50     25 <
  -1   5  21     22.43     19.50     64.80     25 <
  -1   8  33      2.35     26.80     62.90     25 <
   0  -6 -30     73.67    220.00     78.60     25 <
   0  -4 -20   4500.10   4510.70    179.80     25 o
   0  -2 -10   8786.40   8447.70    245.00     25 o
   0   7  32     82.60     23.00     62.70     25 <
   1   5  26    411.40    399.60     88.20     25 o
   1   6  31     13.00     35.10     63.30     25 <
   2  -8 -35     10.60      1.80     51.40     25 <
   2  -7 -30     16.22     25.90     65.40     25 <
   2   2  15   3623.30   3646.70    170.90     25 o
   2   3  20    359.47    238.10     82.30     25 <
   2   4  25    329.32    218.90     80.10     25 <
   3  -8 -31     18.58     22.30     61.50     25 <
   3  -7 -26     74.65     21.60     63.80     25 <
   3  -6 -21    305.39    281.10     83.90     25 o
   3  -5 -16   1121.00   1150.10    114.00     25 o
   3  -1   4   6233.60   7503.70    245.60     25 o
   3   1  14  10272.00   9508.40    255.40     25 o
   3   5  31      9.93      4.90     54.80     25 <
   4  -8 -27     22.16     38.90     66.80     25 <
   4  -7 -22    117.49    141.60     75.40     25 <
   4  -6 -17    417.35    350.50     86.30     25 o
   4  -5 -12    157.21    107.60     83.00     25 <
   4   3  25    323.61    419.70     91.40     25 o
   4   4  30    151.77     90.20     72.20     25 <
   5  -9 -31    111.54    103.00     69.20     25 <
   5   1  19   1509.30   1301.80    117.40     25 o
   5   2  24    780.47    851.80    102.20     25 o
   5   3  29     67.89     79.50     68.40     25 <
   6 -10 -32     33.99     -3.70     47.10     25 <
   6  -8 -22    280.45    305.30     83.50     25 o
   6  -7 -17    164.51    132.50     76.10     25 <
   6  -2   8   1009.40    920.80    112.40     25 o
   6  -1  13   1117.40    897.30    109.50     25 o
   6   0  18   4339.90   4642.80    181.60     25 o
   7 -10 -28    298.45    330.70     79.60     25 o
   7  -9 -23     19.31     14.30     57.80     25 <
   7  -8 -18     82.16     91.40     72.30     25 <
   7  -6  -8    526.09    459.90     94.90     25 o
   7  -5  -3    101.68    120.20     83.60     25 <
   7  -4   2   2042.90   1795.20    135.30     25 o
   7   2  29      8.92     19.70     62.70     25 <
   8  -1  18    138.36    142.90     76.00     25 <
   8   1  28    129.59    120.30     70.10     25 <
   9 -11 -28      2.35     15.70     58.60     25 <
   9 -10 -23     59.32     30.20     63.50     25 <
   9  -9 -18     81.40     77.50     69.00     25 <
   9  -5   2    438.89    401.80     88.20     25 o
   9  -4   7     84.07     74.40     71.50     25 <
   9  -3  12     28.86     51.40     67.20     25 <
   9  -2  17    433.50    423.70     88.10     25 o
   9  -1  22     15.98     12.80     58.50     25 <
  10 -11 -24     59.04     90.40     69.80     25 <
  10  -9 -14    457.61    332.80     85.10     25 o
  10  -8  -9    169.47     88.10     73.70     25 <
  10  -7  -4    141.40     84.40     71.50     25 <
  10  -6   1    693.06    482.00     92.30     25 o
  10  -5   6   1190.20    952.20    104.60     25 o
  10   0  28    193.35    238.20     77.90     25 o
  11  -3  17     21.43    -10.00     47.30     25 <
  11  -2  22    115.46    135.00     71.80     25 <
  11  -1  27      6.54     23.40     60.90     25 <
  12 -11 -19     50.48     43.90     64.00     25 <
  12 -10 -14     63.76     44.30     66.80     25 <
  12  -9  -9    100.07     78.30     68.90     25 <
  12  -8  -4    291.96    245.90     80.00     25 o
  12  -7   1     74.20    112.70     74.90     25 <
  12  -6   6    178.35    148.50     75.70     25 <
  12  -5  11    209.73    159.20     75.80     25 <
  12  -4  16    140.66    109.40     70.10     25 <
  12  -3  21     20.09     -2.20     47.80     25 <
  13 -11 -15     17.42     20.40     61.30     25 <
  13 -10 -10    178.75    161.00     73.70     25 <
  13  -9  -5    131.58    100.80     67.40     25 <
  13  -8   0     43.50     39.80     64.50     25 <
  13  -7   5     60.23     28.60     62.30     25 <
  13  -6  10    396.00    377.80     85.00     25 o
  14  -6  11     18.71     32.60     62.90     25 <
  14  -5  16     10.22     25.20     63.80     25 <
  15 -11 -10     66.99     53.60     65.90     25 <
  15 -10  -5     19.54     14.40     56.80     25 <
  15  -9   0      7.06     13.40     58.30     25 <
  15  -8   5      6.26      3.30     52.10     25 <
  15  -7  10     65.62     60.90     66.80     25 <
 -15   8 -11      0.70    -10.00     47.50     26 <
 -15   9  -6    184.98    200.60     78.50     26 <
 -15  10  -1     12.92     17.00     59.90     26 <
 -15  11   4     54.17     33.00     65.10     26 <
 -14   6 -17      4.11      3.70     54.40     26 <
 -14   7 -12     54.61     33.40     65.00     26 <
 -14   8  -7      2.12      1.30     51.70     26 <
 -14   9  -2      8.00     28.00     65.60     26 <
 -14  10   3      5.61     -7.20     49.40     26 <
 -14  11   8    208.59    174.40     76.60     26 <
 -14  12  13      1.88     -7.10     48.10     26 <
 -13   4 -23     19.29     37.10     62.50     26 <
 -13   5 -18      7.04    -10.00     48.00     26 <
 -13   6 -13     32.94     23.50     62.80     26 <
 -13   7  -8    263.11    213.80     76.00     26 <
 -13   8  -3     80.88     66.00     69.40     26 <
 -13   9   2     12.15     13.10     62.30     26 <
 -13  10   7     53.12     22.40     62.30     26 <
 -13  11  12     12.15      4.10     55.10     26 <
 -12  12  18     53.35     54.70     68.00     26 <
 -11   2 -28      7.95    -10.00     47.30     26 <
 -11  10  12    271.28    236.50     79.60     26 <
 -11  12  22     49.35     41.80     66.60     26 <
 -10   1 -29      6.35      1.60     50.90     26 <
 -10   2 -24    180.75    247.80     78.40     26 o
 -10   3 -19     59.75     61.70     71.30     26 <
 -10   8   6    652.30    841.70    102.70     26 o
 -10   9  11     15.60     27.10     67.90     26 <
 -10  10  16     64.47     90.00     71.60     26 <
 -10  11  21     22.26     21.30     61.90     26 <
  -9   0 -30     34.61    -10.00     47.70     26 <
  -9   1 -25     32.09    -10.00     47.90     26 <
  -9   2 -20     36.64     24.40     63.10     26 <
  -9   3 -15     21.27      9.10     58.00     26 <
  -9   4 -10    279.15    256.40     81.70     26 o
  -9   5  -5    281.81    250.30     82.60     26 o
  -9   6   0    234.59    317.00     87.40     26 o
  -9   7   5     68.70     46.00     68.80     26 <
  -9   8  10   1042.20    972.90    107.70     26 o
  -9  10  20     33.99     24.40     62.90     26 <
  -8   0 -26     35.87     24.70     60.80     26 <
  -8   1 -21     52.68     33.60     66.50     26 <
  -8   2 -16    576.11    584.10     95.50     26 o
  -8   3 -11    498.01    363.90     88.90     26 o
  -8   4  -6    921.67    956.80    109.80     26 o
  -8   5  -1    938.53    833.20    104.20     26 o
  -8   6   4   6058.40   5472.40    196.50     26 o
  -8  11  26     18.67     26.00     62.60     26 <
  -7  10  25    145.75     66.30     68.80     26 <
  -6  -2 -31     68.86     63.10     68.90     26 <
  -6  -1 -26      8.74     13.40     60.70     26 <
  -6   8  19    259.25    171.80     77.10     26 <
  -6   9  24    389.00    503.50     92.90     26 o
  -5  -3 -32     12.30      2.90     54.10     26 <
  -5  -2 -27     41.38     20.10     63.50     26 <
  -5  -1 -22   1440.70   1418.90    119.10     26 o
  -5   5   8   3643.10   3959.30    176.10     26 o
  -5   6  13    983.13    956.40    111.80     26 o
  -5   7  18     51.83     57.20     68.20     26 <
  -4  -3 -28    867.55   1107.30    108.00     26 o
  -4  -2 -23    114.25     40.50     68.70     26 <
  -4  -1 -18   1865.00   1719.40    123.80     26 o
  -4   1  -8  14164.00  15695.70    309.30     26 o
  -4   2  -3  17569.00  13226.10    295.70     26 o
  -4   3   2   1888.90   1825.20    150.70     26 o
  -4   9  29     39.20     18.00     62.30     26 <
  -3   8  28    196.76     92.00     73.10     26 <
  -3   9  33      2.52     -5.20     47.80     26 <
  -2  -5 -33     31.09     49.40     66.80     26 <
  -2  -4 -28     87.35     99.30     73.90     26 <
  -2   6  22    210.12    105.50     71.00     26 <
  -2   7  27     17.11     11.80     59.40     26 <
  -2   8  32    165.41    212.80     77.80     26 <
  -1  -6 -34     95.87     69.70     68.30     26 <
  -1  -5 -29    356.50    415.10     88.70     26 o
  -1  -4 -24    789.08    859.30    105.50     26 o
  -1  -3 -19    439.24    510.00     98.30     26 o
  -1   4  16    145.87    114.50     81.00     26 <
  -1   5  21      9.40     55.30     71.10     26 <
  -1   6  26    744.43    600.20     91.90     26 o
   0  -6 -30    134.15    197.40     77.10     26 <
   0  -4 -20   5009.60   5259.40    188.50     26 o
   0  -2 -10   7541.40   7251.00    230.10     26 o
   0   2  10  13065.00  13730.70    304.40     26 o
   0   7  32     67.57     50.40     66.90     26 <
   1  -7 -34    110.51    150.60     73.60     26 <
   1   5  26    497.84    525.20     91.30     26 o
   1   6  31     22.44     29.70     62.90     26 <
   2  -8 -35     22.29     21.60     62.60     26 <
   2  -7 -30      3.75    -10.00     47.80     26 <
   2   3  20    664.49    450.40     94.70     26 o
   2   4  25    279.05    246.20     79.50     26 o
   2   5  30      9.51     37.40     63.50     26 <
   2   6  35     14.76      6.50     55.70     26 <
   3  -8 -31     10.52      3.50     54.00     26 <
   3  -7 -26     71.17     52.10     67.40     26 <
   3  -6 -21    209.46    125.80     77.10     26 <
   3  -5 -16    903.67    942.40    107.10     26 o
   3   1  14   7186.40   6929.10    220.80     26 o
   3   2  19    275.29    195.80     81.60     26 <
   3   3  24    102.84    133.30     75.50     26 <
   4  -7 -22    104.50    117.80     74.20     26 <
   4  -6 -17    301.14    300.70     81.60     26 o
   4  -5 -12     96.23    117.30     85.70     26 <
   4  -3  -2   1809.50   2361.50    160.40     26 o
   4  -2   3  21036.00  18831.10    349.60     26 o
   4  -1   8  23070.00  23145.20    393.50     26 o
   4   4  30    123.46    192.10     77.00     26 <
   5  -9 -31     82.12    109.60     69.70     26 <
   5   2  24   1320.20   1087.60    111.90     26 o
   5   3  29     49.46     48.40     66.40     26 <
   5   4  34     59.58     72.30     65.90     26 <
   6 -10 -32     34.91     -5.60     47.10     26 <
   6  -8 -22    277.65    243.10     81.90     26 <
   6   0  18   4461.80   4852.10    185.00     26 o
   6   1  23     21.40     -7.50     48.70     26 <
   6   2  28    115.28    111.10     73.30     26 <
   6   3  33     13.22     11.80     57.40     26 <
   7 -10 -28    218.96    127.50     72.80     26 <
   7  -9 -23      5.53      8.90     58.30     26 <
   7  -8 -18     84.49    135.00     75.00     26 <
   7  -6  -8    585.34    553.90     97.10     26 o
   7  -5  -3    179.64    250.50     90.20     26 <
   7  -4   2   1535.30   1345.90    121.30     26 o
   7  -3   7   5057.90   5834.00    199.40     26 o
   7  -2  12     51.24     47.40     70.10     26 <
   7  -1  17    252.37    184.80     77.60     26 <
   7   0  22    655.49    610.30     95.70     26 o
   8  -8 -14   4268.50   5137.20    188.10     26 o
   8  -7  -9     24.95     41.20     66.50     26 <
   8  -6  -4   6319.00   8485.70    232.00     26 o
   8   1  28    158.91    154.80     72.90     26 <
   9 -11 -28      4.86     24.60     60.30     26 <
   9  -1  22     27.61     18.40     61.80     26 <
  10 -11 -24     27.37     58.40     64.90     26 <
  10  -9 -14    511.98    560.70     94.50     26 o
  10  -8  -9    180.13    102.70     72.70     26 <
  10  -7  -4    193.19    131.70     75.60     26 <
  10  -6   1    807.42    667.60     94.80     26 o
  10  -5   6   1170.50   1186.50    110.90     26 o
  10  -4  11    302.60     62.60     70.30     26 <
  10  -3  16     50.88     76.00     71.50     26 <
  10  -2  21    241.29    275.90     80.40     26 o
  10  -1  26     27.11     40.60     65.90     26 <
  11 -11 -20    352.46    326.80     84.60     26 o
  11 -10 -15    146.87    135.10     72.60     26 <
  11  -9 -10     15.02     21.90     61.90     26 <
  11  -8  -5     19.51     44.40     65.20     26 <
  11  -7   0   2248.80   2601.70    142.90     26 o
  11  -6   5    110.92     93.50     72.40     26 <
  11  -5  10    120.33     76.70     67.80     26 <
  11  -4  15     68.43     59.90     67.90     26 <
  12  -3  21     27.32     19.70     61.20     26 <
  13 -11 -15     17.75     21.60     60.00     26 <
  13 -10 -10    222.41    294.40     80.50     26 o
  13  -9  -5    140.12    162.50     72.40     26 <
  13  -8   0     55.54     29.40     60.90     26 <
  13  -7   5     45.56     21.80     60.70     26 <
  13  -6  10    335.66    368.30     84.00     26 o
  13  -5  15     92.67     60.80     67.10     26 <
  13  -4  20      7.93     30.30     60.70     26 <
  14 -11 -11      3.84      3.20     51.80     26 <
  14 -10  -6      8.71     22.00     61.90     26 <
  14  -9  -1      9.86    -10.00     46.60     26 <
  14  -8   4    201.28    173.40     73.70     26 <
  14  -7   9     19.79     28.40     60.90     26 <
  14  -6  14    259.26    250.20     80.20     26 o
  14  -5  19     13.62      6.70     53.40     26 <
 -15   8 -11      0.96      2.60     52.50     27 <
 -15   9  -6    168.94    174.60     74.40     27 <
 -15  10  -1     17.00     33.90     65.20     27 <
 -15  11   4     42.48     32.80     64.90     27 <
 -14   6 -17      5.51     14.80     60.70     27 <
 -14   7 -12     74.72     52.10     66.70     27 <
 -14   8  -7      7.32     10.00     59.00     27 <
 -14   9  -2     15.43     34.30     65.70     27 <
 -14  10   3     11.85     19.90     62.50     27 <
 -14  11   8    235.40    305.40     83.40     27 o
 -12   4 -22     19.36    -10.00     46.90     27 <
 -12  11  13     89.88     74.70     71.80     27 <
 -12  12  18     14.71     50.50     68.50     27 <
 -11   2 -28      3.39     27.20     63.20     27 <
 -11   3 -23      5.84     -3.60     46.90     27 <
 -11   4 -18    667.37    692.10     95.90     27 o
 -11   5 -13    117.13     78.10     69.80     27 <
 -11   6  -8     28.92     19.30     63.70     27 <
 -11   7  -3    312.99    250.60     80.20     27 o
 -11   8   2    289.11    240.70     80.80     27 <
 -11   9   7    221.42    225.10     82.70     27 <
 -11  10  12     81.27     42.90     70.00     27 <
 -11  12  22     61.27     47.80     67.60     27 <
 -10   1 -29      8.80      7.20     54.60     27 <
 -10   2 -24    160.65    236.20     79.40     27 <
 -10   3 -19     68.53      7.10     58.60     27 <
 -10   4 -14     27.02     63.10     71.30     27 <
 -10   5  -9    239.68    234.30     77.70     27 o
 -10   6  -4     50.58     51.60     66.80     27 <
 -10   7   1    139.75     99.30     74.10     27 <
 -10   8   6    463.63    409.90     92.70     27 o
 -10   9  11     10.40     -9.80     48.40     27 <
 -10  10  16     84.61     67.30     69.00     27 <
 -10  11  21     18.49     26.80     64.10     27 <
  -9   2 -20     57.38     38.10     65.20     27 <
  -9   3 -15     24.75     54.40     67.60     27 <
  -9   4 -10    230.36    184.10     79.10     27 <
  -9   5  -5    445.17    392.60     91.60     27 o
  -9   6   0    322.35    269.20     81.30     27 o
  -9   7   5    107.41    133.90     75.30     27 <
  -9   8  10    929.53   1129.90    112.20     27 o
  -8  11  26     15.34     19.90     61.00     27 <
  -7  -1 -30     26.19     16.90     62.70     27 <
  -7   9  20    142.35    143.00     77.40     27 <
  -7  10  25     90.93    121.30     71.90     27 <
  -6  -2 -31     72.56     64.00     68.00     27 <
  -6  -1 -26      6.27     20.00     62.70     27 <
  -6   1 -16   1153.60   1187.10    116.80     27 o
  -6   7  14    884.64    832.00    104.30     27 o
  -6   8  19    286.59    145.80     75.60     27 <
  -6   9  24    376.32    400.20     85.70     27 o
  -5  -2 -27     29.40     20.60     61.30     27 <
  -5  -1 -22   1585.30   1561.10    123.00     27 o
  -5   1 -12     97.31     88.70     83.10     27 <
  -5   2  -7   6438.30   6174.60    211.40     27 o
  -5   3  -2   1774.50   1446.70    132.20     27 o
  -5   4   3  13226.00  13631.00    293.90     27 o
  -5   5   8   2663.90   2776.40    154.70     27 o
  -5   6  13   1593.80   1587.50    124.40     27 o
  -5   7  18     23.91     46.60     68.00     27 <
  -3  -4 -32      5.87     33.90     64.80     27 <
  -3   8  28    207.51    198.90     80.90     27 <
  -3   9  33      2.86     -5.60     47.80     27 <
  -2  -5 -33     29.06     20.40     63.10     27 <
  -2  -4 -28     47.49     58.00     66.70     27 <
  -2  -3 -23    162.35    114.50     72.90     27 <
  -2   6  22    174.97    172.40     76.40     27 <
  -2   7  27      8.28      6.20     56.20     27 <
  -2   8  32    144.22    100.20     71.70     27 <
  -1  -6 -34    163.07    158.70     77.50     27 <
  -1  -5 -29    478.56    385.70     85.50     27 o
  -1  -4 -24    810.08    843.20    101.60     27 o
  -1  -3 -19    301.75    369.90     90.50     27 o
  -1  -2 -14  10579.00  10268.10    261.10     27 o
  -1   4  16    130.46    143.10     82.60     27 <
  -1   5  21     28.38     28.20     69.00     27 <
  -1   6  26    682.48    534.50     93.00     27 o
  -1   7  31     19.73     16.60     60.70     27 <
   0  -4 -20   7242.50   6962.60    212.70     27 o
   0  -2 -10   7389.60   7536.80    232.60     27 o
   0   2  10   7397.20   7444.50    232.70     27 o
   0   4  20   7299.50   7874.00    228.30     27 o
   1  -7 -34     89.96     77.50     68.50     27 <
   1   6  31     37.63     55.00     68.40     27 <
   2  -8 -35      8.34    -10.00     46.90     27 <
   2  -7 -30      3.71     -6.30     47.10     27 <
   2  -6 -25    331.75    337.90     82.90     27 o
   2   4  25    364.88    283.50     80.90     27 o
   2   5  30     10.54     26.30     64.40     27 <
   2   6  35     15.82    -10.00     46.60     27 <
   3  -8 -31     10.68     16.50     60.50     27 <
   3  -7 -26     75.03     26.70     64.70     27 <
   3  -6 -21    129.01     98.40     74.60     27 <
   3  -5 -16    917.10    883.70    110.20     27 o
   3   2  19    286.66    189.40     81.50     27 <
   3   3  24    110.38     70.40     69.70     27 <
   3   4  29     21.80     16.90     62.40     27 <
   3   5  34    178.71    171.00     73.80     27 <
   4  -7 -22    138.90     92.90     70.10     27 <
   4  -6 -17    406.28    535.10     92.60     27 o
   4  -5 -12    155.09    102.90     85.40     27 <
   4  -3  -2   1509.70   1781.10    148.10     27 o
   4  -2   3  16606.00  14238.50    300.70     27 o
   4  -1   8  12893.00  13582.00    293.50     27 o
   4   1  18   1300.60   1298.30    115.70     27 o
   4   2  23    382.05    267.30     83.50     27 o
   5  -9 -31     80.05     64.90     66.00     27 <
   5   4  34     41.01     28.40     64.20     27 <
   6 -10 -32     31.09     -5.00     45.80     27 <
   6  -8 -22    375.82    451.60     86.60     27 o
   6   1  23     23.84     20.90     65.00     27 <
   6   2  28     68.01     72.80     69.40     27 <
   6   3  33      5.25     -2.00     46.30     27 <
   7 -10 -28    214.41    200.30     75.90     27 <
   7  -9 -23     13.28     28.30     64.40     27 <
   7  -8 -18    121.02    109.00     74.50     27 <
   7  -2  12     41.83     73.40     75.10     27 <
   7  -1  17    151.33     58.00     68.90     27 <
   7   0  22    405.06    381.80     87.70     27 o
   7   1  27     21.52     -9.20     47.80     27 <
   7   2  32     26.86     55.50     67.20     27 <
   8  -9 -19    286.63    187.50     75.10     27 <
   8  -8 -14   3090.00   3546.40    159.90     27 o
   8  -7  -9     19.12     24.10     64.50     27 <
   8  -6  -4   3853.30   4230.70    175.50     27 o
   8  -5   1    765.08    763.40    106.20     27 o
   8  -4   6    574.92    738.80    100.90     27 o
   8  -3  11    426.05    201.70     82.80     27 <
   8  -2  16    520.78    536.60     92.20     27 o
   8  -1  21     66.09     38.70     63.70     27 <
   9 -11 -28     16.89     37.90     64.20     27 <
  10 -11 -24     33.15     62.50     68.30     27 <
  10  -2  21    246.19    231.90     82.70     27 <
  10  -1  26     36.78     54.70     64.60     27 <
  11 -11 -20    217.24    301.20     80.60     27 o
  11 -10 -15     42.68     72.80     69.10     27 <
  11  -9 -10     11.58     14.90     60.50     27 <
  11  -8  -5      8.25     17.10     60.50     27 <
  11  -7   0   2450.80   2689.00    144.00     27 o
  11  -6   5    124.76    164.50     75.30     27 <
  11  -5  10    109.81     75.60     69.50     27 <
  11  -4  15     40.46     35.40     65.20     27 <
  11  -3  20    230.06    215.20     75.90     27 <
  11  -2  25     10.65      4.30     54.30     27 <
  12 -11 -16     61.34     78.60     66.90     27 <
  12 -10 -11    256.25    151.20     77.70     27 <
  12  -9  -6    202.54    147.90     73.50     27 <
  12  -8  -1     26.00     19.30     61.90     27 <
  12  -7   4    916.19    861.70    101.10     27 o
  12  -6   9    110.93     81.10     69.00     27 <
  12  -5  14    588.14    841.50    100.10     27 o
  12  -4  19     31.49     27.70     62.60     27 <
  14 -11 -11      1.79     17.80     58.80     27 <
  14 -10  -6     11.00      5.80     55.00     27 <
  14  -9  -1     23.68     -2.40     46.30     27 <
  14  -8   4    205.21    179.80     74.10     27 <
  14  -7   9     22.16     26.70     60.50     27 <
  14  -6  14    205.18    321.00     84.10     27 o
  14  -5  19      8.07     24.30     60.60     27 <
  15 -11  -7     18.84     10.10     55.60     27 <
  15 -10  -2      7.54     17.20     59.70     27 <
  15  -9   3     88.80     42.50     65.60     27 <
  15  -8   8     23.90     24.50     60.00     27 <
  15  -7  13      4.50     31.60     62.40     27 <
 -15   8 -14      9.30     11.80     59.10     28 <
 -14   6 -20      8.83     14.30     59.20     28 <
 -14   7 -15      9.10     27.30     63.20     28 <
 -14   8 -10    153.12    187.80     74.30     28 <
 -14   9  -5      8.43      2.20     53.90     28 <
 -14  10   0    216.55    199.80     80.90     28 <
 -14  11   5     33.85     14.10     60.90     28 <
 -14  12  10     14.77     23.80     63.50     28 <
 -13   5 -21      9.61      2.50     52.90     28 <
 -13   6 -16     15.72      2.90     55.00     28 <
 -13   7 -11     12.45      9.60     57.70     28 <
 -13   8  -6    451.87    344.10     85.70     28 o
 -13   9  -1     29.09     22.80     63.00     28 <
 -13  10   4     47.62      8.40     57.30     28 <
 -13  11   9     34.35     35.30     65.70     28 <
 -13  12  14    134.48    139.00     74.00     28 <
 -12   4 -22     17.20      4.70     54.20     28 <
 -12   5 -17     14.60     13.50     61.50     28 <
 -12   6 -12     56.94     50.10     66.10     28 <
 -12   7  -7    196.13    142.80     75.30     28 <
 -12   8  -2     19.71     -8.80     50.60     28 <
 -12   9   3    176.51    102.50     71.80     28 <
 -12  10   8     15.73      5.20     56.70     28 <
 -12  11  13    132.86    112.50     73.40     28 <
 -12  12  18      9.82      2.50     53.00     28 <
 -11   4 -18   1130.20   1020.90    106.80     28 o
 -11   5 -13    139.95    128.70     76.00     28 <
 -11   6  -8     41.35    -10.00     48.80     28 <
 -11   7  -3    214.69    133.70     76.80     28 <
 -11   8   2    142.93    102.30     75.90     28 <
 -11   9   7    189.90    226.00     81.00     28 <
 -11  10  12    135.88    129.60     74.30     28 <
 -11  12  22     68.81     60.70     67.60     28 <
 -10   2 -27     12.85      6.30     54.60     28 <
 -10   7   1    309.74    200.70     80.50     28 <
 -10   8   6    747.89    762.40    102.30     28 o
 -10   9  11     12.55     35.10     67.20     28 <
  -9   1 -28     67.06    134.40     74.10     28 <
  -9   2 -23      9.47     -3.80     47.90     28 <
  -8   1 -24     14.81     30.40     64.30     28 <
  -8   2 -19    274.94    295.90     81.90     28 o
  -8  10  21    218.58    119.30     75.00     28 <
  -8  11  26     19.66      1.30     52.40     28 <
  -7  -1 -30     23.38     12.70     59.20     28 <
  -7   1 -20   1134.60   1231.60    115.10     28 o
  -7   2 -15    477.40    458.10     93.30     28 o
  -7   8  15    185.83    131.10     79.10     28 <
  -7   9  20     37.99     51.80     68.20     28 <
  -7  10  25     68.00     -3.00     48.00     28 <
  -6   1 -16   1126.80   1022.60    109.50     28 o
  -6   2 -11     42.98     56.90     78.80     28 <
  -6   3  -6   1547.50   1152.00    121.20     28 o
  -6   4  -1    825.97    918.80    114.40     28 o
  -6   5   4  19672.00  20647.90    353.00     28 o
  -6   7  14    695.02    655.30     98.20     28 o
  -6   8  19    284.89    209.50     79.00     28 <
  -6   9  24    392.00    406.20     86.10     28 o
  -5  -3 -35     86.11     11.90     59.40     28 <
  -5   2  -7   7355.00   7487.20    224.10     28 o
  -5   3  -2   1538.80   1719.70    137.60     28 o
  -5   4   3  11541.00  12165.00    278.60     28 o
  -5   5   8   2616.10   2773.40    154.00     28 o
  -5   6  13   1051.50   1097.50    110.40     28 o
  -5   7  18     43.04     61.30     68.40     28 <
  -4  -3 -31     11.46      7.10     56.30     28 <
  -3  -4 -32      5.06     23.00     61.00     28 <
  -3  -3 -27     25.42     -7.60     48.60     28 <
  -3   8  28    131.77    150.30     73.60     28 <
  -3   9  33      3.08     13.90     59.00     28 <
  -2  -5 -33     44.71     31.80     65.70     28 <
  -2  -4 -28     38.25     70.50     70.30     28 <
  -2  -3 -23    105.89     68.20     71.10     28 <
  -2  -2 -18   1531.30   1347.60    123.00     28 o
  -2   7  27     20.33     22.70     61.60     28 <
  -2   8  32    109.90    116.30     71.00     28 <
  -1  -4 -24   1223.30   1291.10    115.30     28 o
  -1  -3 -19    240.64    302.20     86.80     28 o
  -1  -2 -14   7658.80   7237.10    221.10     28 o
  -1   4  16    156.31    184.20     85.60     28 <
  -1   5  21     18.00     -2.40     49.20     28 <
  -1   6  26    614.56    559.30     91.70     28 o
  -1   7  31      8.79      9.80     57.80     28 <
   0   2  10   8758.60   7959.00    235.80     28 o
   0   4  20   4798.40   4479.40    178.30     28 o
   0   6  30    142.48    113.90     71.40     28 <
   1  -7 -34     80.21     79.30     69.60     28 <
   1  -6 -29    472.74    364.60     85.10     28 o
   2  -8 -35     16.19     10.90     57.30     28 <
   2  -7 -30     10.45     20.80     59.30     28 <
   2  -6 -25    219.20    184.30     78.00     28 <
   2   5  30     19.23     21.20     61.20     28 <
   2   6  35     13.82     -5.40     46.80     28 <
   3  -8 -31     10.02      5.10     54.00     28 <
   3  -7 -26     69.77     55.70     68.10     28 <
   3  -6 -21    205.96    210.30     78.60     28 <
   3  -5 -16    883.25    678.50    100.70     28 o
   3   3  24    145.40    152.40     75.50     28 <
   3   4  29     16.36     28.90     62.70     28 <
   3   5  34    202.58    250.90     81.40     28 o
   4  -7 -22    117.42    107.20     73.40     28 <
   4  -6 -17    291.10    332.20     84.90     28 o
   4  -5 -12    197.42    229.80     93.50     28 <
   4   1  18   1233.80   1115.50    114.80     28 o
   4   2  23    106.69     70.50     73.30     28 <
   4   3  28    919.91   1032.30    106.60     28 o
   4   4  33      4.01     -5.00     47.80     28 <
   5  -9 -31     93.97     31.80     62.20     28 <
   5  -4  -3  14955.00  15119.50    309.00     28 o
   5  -3   2   1494.80   1231.00    126.40     28 o
   5  -2   7   6251.20   6442.50    214.00     28 o
   5  -1  12    143.17    126.00     81.00     28 <
   5   1  22   1701.80   1750.10    127.40     28 o
   5   2  27     63.91     49.10     65.70     28 <
   6 -10 -32     24.52      0.70     49.90     28 <
   6   3  33     11.02    -10.00     47.30     28 <
   7 -10 -28    222.57    301.50     81.10     28 o
   7  -9 -23     45.31     20.30     62.10     28 <
   7  -8 -18    128.06    123.40     73.10     28 <
   7   1  27      4.19    -10.00     47.50     28 <
   7   2  32     33.23     37.50     65.00     28 <
   8 -10 -24    128.24    112.80     66.60     28 <
   8  -9 -19    257.07    107.60     73.10     28 <
   8  -8 -14   2945.90   3321.20    157.00     28 o
   8  -7  -9     25.49     27.80     66.10     28 <
   8  -6  -4   6339.30   6271.30    206.60     28 o
   8  -2  16    715.18    763.00    101.00     28 o
   8  -1  21     48.47     54.30     66.30     28 <
   8   0  26     43.44     95.10     69.70     28 <
   8   1  31     25.73     17.30     60.00     28 <
   9  -8 -10    899.17   1007.90    104.60     28 o
   9  -7  -5     80.58     69.40     70.70     28 <
   9  -6   0    250.63    251.50     82.90     28 o
   9  -5   5    510.65    437.70     91.80     28 o
   9  -4  10    242.29    195.20     77.10     28 <
   9  -3  15     33.25     19.30     63.70     28 <
   9  -2  20     42.66     48.80     66.20     28 <
   9  -1  25     32.39     15.10     59.50     28 <
   9   0  30     17.76     18.60     58.90     28 <
  10 -11 -24     37.57     43.20     66.20     28 <
  11 -11 -20    285.56    230.70     78.00     28 <
  11 -10 -15    122.28    104.00     70.10     28 <
  11  -2  25     14.45     25.40     60.60     28 <
  12 -11 -16     34.17     56.00     66.30     28 <
  12 -10 -11    215.16    130.70     72.50     28 <
  12  -9  -6    126.70    123.10     71.30     28 <
  12  -8  -1     35.01     17.90     59.20     28 <
  12  -7   4    794.91    989.80    104.50     28 o
  12  -6   9    123.58    173.20     73.50     28 <
  12  -5  14    554.47    654.00     95.90     28 o
  12  -4  19     31.42     30.30     64.40     28 <
  12  -3  24     61.88     38.80     62.60     28 <
  13 -12 -17     77.05     86.30     66.60     28 <
  13 -11 -12      9.73     21.90     59.70     28 <
  13 -10  -7     24.08     57.70     65.80     28 <
  13  -9  -2     22.04     -5.50     48.60     28 <
  13  -8   3     53.08     16.80     59.70     28 <
  13  -7   8    328.27    301.10     80.70     28 o
  13  -6  13     27.04     -2.00     47.50     28 <
  13  -5  18      9.10     12.80     58.30     28 <
  13  -4  23     12.17      1.90     49.90     28 <
  14  -8   7      3.68     -6.40     45.40     28 <
  14  -7  12    104.53     85.90     69.40     28 <
  14  -6  17      5.42     21.60     59.70     28 <
  15 -11  -7     32.17     35.30     61.40     28 <
 -15   8 -14      6.35      1.10     51.70     29 <
 -15   9  -9     51.70     22.30     63.70     29 <
 -15  10  -4     75.28     70.40     71.10     29 <
 -15  11   1      6.27     -9.60     48.70     29 <
 -15  12   6     57.85     84.60     68.30     29 <
 -14   7 -15     17.84     13.40     58.40     29 <
 -14   8 -10    208.85    215.50     76.60     29 <
 -14   9  -5      4.39     14.70     59.90     29 <
 -14  10   0     93.97    119.70     73.50     29 <
 -14  11   5     19.80     -9.60     48.10     29 <
 -14  12  10     10.84    -10.00     48.10     29 <
 -13   5 -24     26.76      1.20     51.50     29 <
 -13   7 -11      5.38     13.90     59.40     29 <
 -13   8  -6    304.26    309.30     83.40     29 o
 -13   9  -1     51.11     54.60     68.50     29 <
 -13  10   4     24.57     -3.40     48.30     29 <
 -13  11   9     31.19     37.40     66.80     29 <
 -13  12  14    111.75     96.80     71.00     29 <
 -12   4 -25     35.66     32.00     63.00     29 <
 -12   9   3    261.87    276.50     79.20     29 o
 -12  10   8     13.06     -6.20     49.30     29 <
 -12  11  13    146.90    109.80     74.10     29 <
 -12  12  18     15.11     13.40     58.40     29 <
 -11   3 -26     16.19      3.50     51.70     29 <
 -11   4 -21     64.12     42.30     66.40     29 <
 -10   2 -27     11.86      5.40     52.40     29 <
 -10   3 -22     14.64     -2.80     47.80     29 <
 -10   4 -17    445.52    482.80     88.50     29 o
  -9   1 -28    105.06    111.20     72.10     29 <
  -9   2 -23      6.10     -1.80     47.40     29 <
  -9   3 -18     12.03      1.70     52.20     29 <
  -9   4 -13    431.42    382.10     89.20     29 o
  -9  11  22    165.98    182.30     77.60     29 <
  -8   1 -24     44.35     19.50     63.00     29 <
  -8   2 -19    267.07    301.50     83.10     29 o
  -8   3 -14    233.67    125.20     77.20     29 <
  -8   4  -9     22.63     27.10     70.50     29 <
  -8   5  -4    196.59    216.90     83.90     29 <
  -8   9  16    437.96    475.40     90.60     29 o
  -8  10  21    130.35     64.20     71.80     29 <
  -8  11  26     14.50     24.00     63.70     29 <
  -7  -1 -33      6.04      2.20     52.20     29 <
  -7   2 -15    596.37    473.60     91.00     29 o
  -7   3 -10   8062.50   9034.70    236.80     29 o
  -7   4  -5    528.40    493.30    104.80     29 o
  -7   5   0   3719.70   3854.10    169.80     29 o
  -7   6   5     48.75     50.00     75.50     29 <
  -7   7  10   4180.60   4556.40    178.90     29 o
  -7   8  15    120.35    116.60     78.50     29 <
  -7   9  20     45.90     83.00     74.90     29 <
  -7  10  25     77.83     96.60     72.00     29 <
  -6  -2 -34    102.52    113.80     74.20     29 <
  -6  -1 -29     17.04    -10.00     48.60     29 <
  -6   3  -6   1685.50   1308.00    122.10     29 o
  -6   4  -1    827.39    706.30    105.20     29 o
  -6   5   4  14717.00  15307.50    306.50     29 o
  -6   7  14    732.25    608.30     95.70     29 o
  -6   8  19    365.94    204.10     81.20     29 <
  -6   9  24    427.64    372.90     87.50     29 o
  -5  -3 -35     89.81     -2.30     47.00     29 <
  -5  -2 -30     10.52     16.90     62.20     29 <
  -5  -1 -25   1473.30   1588.70    124.20     29 o
  -5   5   8   4202.90   3899.10    174.20     29 o
  -5   6  13   1641.30   1287.70    122.20     29 o
  -5   7  18    131.96    125.70     77.30     29 <
  -5   9  28    105.34     81.90     69.70     29 <
  -4  -3 -31     21.37     20.90     62.20     29 <
  -4  -2 -26     92.95     95.20     72.80     29 <
  -3  -4 -32     13.60     -8.40     45.50     29 <
  -3  -3 -27      6.96     24.20     63.40     29 <
  -3  -2 -22    426.89    353.90     87.20     29 o
  -3   9  33      5.44     -7.80     47.80     29 <
  -2  -5 -36     14.26     14.80     59.10     29 <
  -2  -3 -23     75.62     61.20     67.60     29 <
  -2  -2 -18    987.37   1308.70    118.40     29 o
  -2  -1 -13    480.80    439.60    100.90     29 o
  -2   7  27     20.12      8.40     56.20     29 <
  -2   8  32    246.08    193.10     79.80     29 <
  -1  -2 -14   8851.00   9013.30    242.10     29 o
  -1  -1  -9  19062.00  19365.60    351.20     29 o
  -1   5  21     19.21      9.90     60.70     29 <
  -1   6  26    691.53    518.10     91.90     29 o
  -1   7  31      8.90     19.90     61.20     29 <
   0   2  10   8767.90   8400.20    241.20     29 o
   0   4  20   4667.10   4500.80    176.60     29 o
   0   6  30    125.65     88.10     71.10     29 <
   1  -7 -34     82.17     80.80     68.70     29 <
   1  -6 -29    345.18    236.80     79.00     29 <
   1   2  14  10988.00  10111.70    258.60     29 o
   1   3  19    524.41    396.50     91.80     29 o
   1   4  24   1159.30   1045.10    108.10     29 o
   1   5  29    813.80    732.50     96.40     29 o
   2  -8 -35     18.33     -7.10     47.70     29 <
   2  -7 -30     10.35    -10.00     47.80     29 <
   2  -6 -25    366.13    328.10     84.80     29 o
   3  -7 -26     98.40     17.20     62.50     29 <
   3  -6 -21    126.70     87.60     70.40     29 <
   3  -5 -16    926.53    858.90    106.30     29 o
   3   5  34    128.60     57.70     68.30     29 <
   4  -7 -22    195.12    135.40     76.90     29 <
   4  -6 -17    380.21    478.90     90.60     29 o
   4  -5 -12     65.73     47.50     81.40     29 <
   4   2  23    213.39    188.70     77.90     29 <
   4   3  28   1312.10   1383.00    115.20     29 o
   4   4  33      4.42    -10.00     47.20     29 <
   5  -9 -31     88.96     54.30     65.60     29 <
   5  -6 -13   2130.80   1750.20    131.00     29 o
   5  -5  -8   2941.90   3239.20    161.30     29 o
   5  -4  -3   9827.30  10793.60    264.80     29 o
   5  -3   2   1678.00   1571.00    134.50     29 o
   5  -2   7   7691.90   7590.80    232.50     29 o
   5  -1  12     91.43    107.10     81.40     29 <
   5   1  22   1246.10   1175.80    112.10     29 o
   5   2  27     23.08     23.50     64.50     29 <
   5   3  32      7.07      7.40     55.50     29 <
   6 -10 -32     29.82     13.70     57.80     29 <
   6  -4   1    966.64    811.60    112.00     29 o
   6  -3   6   1593.60   1343.90    123.50     29 o
   6  -2  11     37.44     55.80     77.50     29 <
   6  -1  16   1360.70   1395.30    116.70     29 o
   6   1  26     20.25      7.50     57.50     29 <
   6   2  31     74.40     57.50     67.10     29 <
   7 -10 -28    211.08    216.30     76.70     29 <
   7  -9 -23     29.54     21.30     61.90     29 <
   8 -11 -29      9.43     -9.80     46.10     29 <
   8 -10 -24    129.91    134.80     71.40     29 <
   8  -9 -19    242.91    139.80     73.70     29 <
   8  -8 -14   3311.10   3560.90    164.20     29 o
   8   1  31     36.70     20.70     60.00     29 <
   9 -10 -20     38.84     53.90     67.00     29 <
   9  -8 -10    740.59    593.60     95.10     29 o
   9  -7  -5    101.08     87.40     73.20     29 <
   9  -6   0    518.74    453.90     90.00     29 o
   9  -2  20     50.88     60.50     67.50     29 <
   9  -1  25     17.54     31.30     62.60     29 <
   9   0  30     32.76     14.60     57.60     29 <
  10  -9 -11     11.97     12.20     59.60     29 <
  10  -8  -6    419.93    378.60     89.40     29 o
  10  -7  -1    248.54    266.80     83.10     29 o
  10  -6   4     10.98      4.40     56.60     29 <
  10  -5   9    189.89    106.60     73.40     29 <
  10  -4  14     36.97     20.00     61.70     29 <
  10  -3  19     71.72     80.70     71.20     29 <
  10  -2  24    227.99    170.90     73.30     29 <
  10  -1  29      2.48     10.60     55.40     29 <
  11 -11 -20    430.65    572.00     91.20     29 o
  11  -7   3    391.69    388.00     87.50     29 o
  11  -6   8     31.22     32.80     65.30     29 <
  11  -5  13    102.60     84.70     70.20     29 <
  11  -4  18    764.93    765.70     99.40     29 o
  11  -3  23      5.20     -9.50     47.40     29 <
  11  -2  28      6.12     16.50     58.60     29 <
  12 -11 -16     45.99     41.80     64.10     29 <
  13 -12 -17     53.58     24.10     60.80     29 <
  13 -11 -12      4.65      0.00     46.00     29 <
  13 -10  -7     49.88     50.70     66.40     29 <
  13  -9  -2     30.68     -6.90     47.60     29 <
  13  -4  23     21.31      3.40     51.00     29 <
  14 -12 -13      5.14     11.40     56.30     29 <
  14 -11  -8    182.61    201.50     77.70     29 <
  14 -10  -3      5.66      7.90     54.60     29 <
  14  -9   2      9.86     11.60     59.70     29 <
  14  -8   7      3.33     -9.20     46.30     29 <
  14  -7  12     69.86     32.50     62.60     29 <
  14  -6  17      3.31     13.80     58.50     29 <
  15 -11  -4     55.72     61.70     63.90     29 <
  15 -10   1     27.28     15.50     58.70     29 <
  15  -9   6    202.06    198.30     76.50     29 <
  15  -8  11      0.65     15.40     58.80     29 <
 -15  11   1      4.80    -10.00     47.30     30 <
 -15  12   6     76.90    134.20     72.80     30 <
 -14   7 -18    120.56     40.70     66.20     30 <
 -14  11   5     46.06     45.40     65.20     30 <
 -14  12  10     17.65     10.40     57.10     30 <
 -13   5 -24      2.48      7.50     55.50     30 <
 -13   6 -19      8.18     21.40     63.10     30 <
 -13   7 -14     21.00     11.50     59.50     30 <
 -12   4 -25     49.03     25.40     62.50     30 <
 -12   5 -20     26.68     42.20     65.30     30 <
 -12   6 -15    332.12    312.50     85.20     30 o
 -12   7 -10     45.37     57.50     67.50     30 <
 -11   3 -26     14.80     13.20     59.20     30 <
 -11   4 -21     63.01     52.00     65.60     30 <
 -11   5 -16     97.26     91.90     73.80     30 <
 -11   6 -11    309.18    316.90     84.90     30 o
 -11   7  -6    162.82     83.90     71.10     30 <
 -10   3 -22      9.72     -9.40     47.10     30 <
 -10   4 -17    405.13    321.10     85.20     30 o
 -10   5 -12     52.16     66.70     70.60     30 <
 -10   6  -7    143.77     65.10     69.70     30 <
 -10   7  -2    651.62    576.00     94.90     30 o
 -10  11  18    314.61    314.90     82.90     30 o
 -10  12  23     48.28     19.30     61.80     30 <
  -9   1 -31     75.57     63.30     68.00     30 <
  -9   3 -18     10.27     13.10     60.20     30 <
  -9   4 -13    374.29    356.70     86.70     30 o
  -9   5  -8     15.85     24.80     64.40     30 <
  -9   6  -3    230.95    237.20     83.90     30 <
  -9   7   2     54.83     91.60     74.90     30 <
  -9   8   7    222.25    191.70     79.10     30 <
  -9   9  12    220.56    185.70     78.60     30 <
  -9  10  17     22.82     37.10     66.60     30 <
  -9  11  22    183.68    145.20     75.80     30 <
  -8   0 -32    121.12    170.20     74.80     30 <
  -8   1 -27     26.57     -6.30     46.70     30 <
  -8   4  -9     30.95     14.50     64.00     30 <
  -8   5  -4    287.83    324.70     89.20     30 o
  -8   6   1    239.84    274.50     85.60     30 o
  -8   7   6    125.26     96.90     75.00     30 <
  -8   9  16    243.46    231.30     81.50     30 <
  -8  10  21    101.51     76.90     72.70     30 <
  -8  11  26     18.18      4.70     55.20     30 <
  -7  -1 -33      5.80     12.40     59.10     30 <
  -7   0 -28    357.12    305.30     82.60     30 o
  -7   4  -5    891.12    895.70    114.10     30 o
  -7   5   0   3803.70   3389.80    163.80     30 o
  -7   6   5     56.91     41.60     74.10     30 <
  -7   7  10   3831.60   3434.20    162.10     30 o
  -7   8  15    128.95     78.80     72.90     30 <
  -7   9  20     33.66     49.40     67.00     30 <
  -7  10  25     90.00     80.40     69.60     30 <
  -6  -2 -34    123.64    104.30     72.60     30 <
  -6  -1 -29     23.08    -10.00     47.80     30 <
  -6   0 -24     35.17     19.20     61.00     30 <
  -6   5   4  21870.00  21610.40    363.80     30 o
  -6   7  14    864.50    917.10    104.30     30 o
  -6   8  19    250.24    172.00     76.30     30 <
  -6   9  24    408.19    532.80     94.00     30 o
  -5  -2 -30     15.37     25.50     61.20     30 <
  -5  -1 -25    964.37    958.50    104.70     30 o
  -5   0 -20   2556.50   2243.30    139.80     30 o
  -5   7  18    115.47    167.20     79.10     30 <
  -5   9  28     78.13     90.80     71.10     30 <
  -4  -2 -26     99.49     85.60     71.00     30 <
  -4  -1 -21   1203.70   1419.80    117.70     30 o
  -3  -4 -35     32.01     -6.40     49.00     30 <
  -3  -2 -22    504.27    368.40     87.50     30 o
  -3  -1 -17    149.72    224.60     84.80     30 <
  -3   9  33      4.88     -9.20     47.30     30 <
  -2  -5 -36      9.12     11.90     59.20     30 <
  -2  -2 -18   1617.90   1519.10    128.40     30 o
  -2  -1 -13    378.92    279.80     89.00     30 o
  -2   8  32    288.39    426.60     83.00     30 o
  -1  -5 -32     54.39     25.00     62.10     30 <
  -1  -1  -9  17952.00  19182.90    347.40     30 o
  -1   6  26    942.12   1004.90    107.10     30 o
  -1   7  31      8.79     32.90     64.20     30 <
   0  -5 -28    163.31    144.10     73.20     30 <
   0   4  20   5077.90   4759.90    183.20     30 o
   0   6  30    101.59    140.30     71.70     30 <
   1  -7 -34    136.07    186.90     74.80     30 <
   1  -6 -29    451.34    437.10     86.80     30 o
   1  -5 -24    761.79    946.90    103.10     30 o
   1   1   9  18712.00  18970.50    344.00     30 o
   1   2  14   7061.80   7026.60    221.50     30 o
   1   3  19    300.01    279.60     87.90     30 o
   1   4  24    683.99    766.80    100.30     30 o
   1   5  29    454.99    303.30     83.70     30 o
   1   6  34     53.96     30.40     65.60     30 <
   2  -7 -30     34.24     40.50     65.30     30 <
   2  -6 -25    227.05    150.20     73.60     30 <
   2  -5 -20    295.88    345.80     86.00     30 o
   2   2  18   1899.50   1817.20    132.60     30 o
   2   3  23    114.32     45.20     69.70     30 <
   2   4  28     55.92     75.30     67.50     30 <
   2   5  33     28.46     19.40     61.20     30 <
   3  -7 -26    103.68      1.30     52.90     30 <
   3  -6 -21    224.75    144.00     74.90     30 <
   3  -5 -16    927.26    945.10    107.50     30 o
   4  -6 -17    309.29    283.90     82.80     30 o
   4  -5 -12    400.15    464.90     96.60     30 o
   4   4  33      4.23     16.80     60.50     30 <
   5  -9 -31     90.45     97.60     67.90     30 <
   5  -6 -13   1668.80   1435.80    122.50     30 o
   5  -5  -8   3049.90   3378.40    166.50     30 o
   5  -4  -3  17937.00  18120.50    336.10     30 o
   5   2  27     34.43     19.60     62.30     30 <
   5   3  32     12.52     10.90     57.70     30 <
   6 -10 -32     36.07     26.70     61.20     30 <
   6  -5  -4  17310.00  17428.90    326.90     30 o
   6  -4   1   1048.50    697.90    106.70     30 o
   6  -3   6   1528.20   1098.10    119.20     30 o
   6  -2  11     91.17     27.50     72.00     30 <
   6  -1  16   1012.50   1070.70    109.50     30 o
   6   1  26     16.12     21.00     59.70     30 <
   6   2  31     80.43     63.40     67.70     30 <
   7 -10 -28    193.23    174.20     73.90     30 <
   7  -9 -23     75.50     68.10     67.60     30 <
   7  -4   5    764.81    697.70    105.10     30 o
   7  -3  10   8823.70   9666.00    246.80     30 o
   7  -2  15    628.65    547.20     93.10     30 o
   7  -1  20    966.46   1090.10    110.00     30 o
   7   1  30     24.45     22.30     63.70     30 <
   8 -11 -29      5.68      6.10     53.30     30 <
   8 -10 -24    170.76    140.10     70.50     30 <
   8  -9 -19    281.69    269.40     80.80     30 o
   8  -2  19    316.20    188.70     78.00     30 <
   8  -1  24    169.86    126.90     71.40     30 <
   9 -11 -25     19.02     29.80     60.70     30 <
   9 -10 -20     24.85      6.10     55.50     30 <
   9  -8 -10   1018.60   1171.00    108.80     30 o
  10 -10 -16    140.44    146.30     74.60     30 <
  10  -9 -11     22.64     38.70     65.60     30 <
  10  -8  -6    484.93    467.60     90.40     30 o
  10  -7  -1    213.93    158.50     78.40     30 <
  10  -1  29      1.64     11.90     58.20     30 <
  11 -10 -12     83.73    118.00     72.10     30 <
  11  -9  -7    214.87    153.10     76.00     30 <
  11  -8  -2    225.16    158.20     77.60     30 <
  11  -7   3    290.32    241.20     79.80     30 o
  11  -6   8     31.09     27.30     65.20     30 <
  11  -5  13    122.51     94.00     71.30     30 <
  11  -4  18    732.37    787.60    100.90     30 o
  11  -3  23      3.30    -10.00     46.00     30 <
  11  -2  28     17.71      8.40     55.70     30 <
  12  -9  -3    206.32    166.90     77.20     30 <
  12  -8   2     67.18     72.70     67.20     30 <
  12  -7   7    189.79    180.20     76.10     30 <
  12  -6  12     49.60     36.60     68.00     30 <
  12  -5  17     13.19     31.60     63.30     30 <
  12  -4  22     17.89      4.80     53.90     30 <
  13 -12 -17     42.15     41.00     65.60     30 <
  13 -11 -12     11.94     27.70     61.40     30 <
  13  -7  11      9.88     21.70     60.50     30 <
  13  -6  16     24.50     35.60     64.10     30 <
  13  -5  21     11.57     -8.30     46.80     30 <
  14 -12 -13      2.53     11.30     56.00     30 <
  14 -11  -8    207.67    148.90     72.70     30 <
  14 -10  -3      9.94    -10.00     46.50     30 <
  15 -11  -4     33.81     60.70     66.20     30 <
  15 -10   1     22.34     16.10     60.60     30 <
  15  -9   6    255.21    241.30     81.60     30 <
  15  -8  11      1.04     -8.80     46.50     30 <
 -15   9 -12     67.89     25.70     64.20     31 <
 -15  10  -7     62.71     52.60     68.90     31 <
 -15  11  -2     39.76      4.80     57.00     31 <
 -15  12   3     43.65     17.70     62.40     31 <
 -14   7 -18    123.99     54.10     67.20     31 <
 -14   8 -13     15.73    -10.00     46.50     31 <
 -14   9  -8     38.06     39.30     66.80     31 <
 -14  10  -3     15.24     44.80     68.40     31 <
 -14  11   2    171.03    221.70     77.90     31 <
 -13   7 -14      9.10     33.60     63.20     31 <
 -13   8  -9    105.06     63.30     68.50     31 <
 -13   9  -4    224.23    251.30     81.60     31 o
 -13  10   1     80.02     84.80     73.20     31 <
 -13  11   6    116.24     82.40     70.60     31 <
 -13  12  11     75.36     20.80     62.60     31 <
 -12   6 -15    476.71    305.80     87.00     31 o
 -12   7 -10     53.91     22.50     65.20     31 <
 -12   8  -5    111.30    134.60     74.90     31 <
 -12   9   0     58.06     63.30     70.80     31 <
 -12  10   5     49.10     46.50     66.40     31 <
 -12  11  10     11.77      9.00     57.80     31 <
 -11   3 -29     17.45     58.10     66.70     31 <
 -11   4 -24     34.39     39.20     62.60     31 <
 -11   6 -11    358.61    388.20     90.80     31 o
 -11   7  -6     33.83     52.80     68.10     31 <
 -11   8  -1     35.20     53.60     68.90     31 <
 -11   9   4    783.76    943.80    104.90     31 o
 -11  10   9     25.01     34.20     65.30     31 <
 -11  11  14     57.53     38.60     64.40     31 <
 -11  12  19     65.91     58.10     67.50     31 <
 -10   2 -30      6.98     23.50     62.30     31 <
 -10   3 -25    145.14    140.50     73.00     31 <
 -10   6  -7    176.28    124.90     70.20     31 <
 -10   7  -2    530.25    530.20     93.80     31 o
 -10   8   3    623.97    611.00     96.80     31 o
 -10   9   8     27.68     28.90     66.50     31 <
 -10  11  18    219.45    156.30     75.20     31 <
 -10  12  23     23.20     33.10     64.30     31 <
  -9   1 -31     63.05     15.30     60.00     31 <
  -9   2 -26     78.26     -0.40     48.50     31 <
  -9   3 -21    190.66    214.70     78.20     31 <
  -9   6  -3    277.21    181.20     78.10     31 <
  -9   7   2     40.14     52.80     71.70     31 <
  -9   8   7    123.22     47.50     71.00     31 <
  -9   9  12     93.31     10.70     60.00     31 <
  -9  10  17     14.77     26.10     64.50     31 <
  -9  11  22     89.28     50.10     68.30     31 <
  -8   0 -32    182.26    179.20     77.10     31 <
  -8   1 -27     14.37     -0.80     48.60     31 <
  -8   2 -22    385.13    391.60     86.60     31 o
  -8   6   1    516.41    597.30     98.60     31 o
  -8   7   6    144.40    218.10     80.00     31 <
  -8   9  16    247.15    226.10     80.80     31 <
  -8  10  21    149.11    107.80     74.00     31 <
  -8  11  26     13.70    -10.00     48.70     31 <
  -7   0 -28    434.86    449.50     88.20     31 o
  -7   1 -23     65.08     54.20     66.90     31 <
  -7   2 -18    133.48    158.50     80.00     31 <
  -7   6   5     58.94     72.80     76.60     31 <
  -7   7  10   3404.90   3878.80    170.10     31 o
  -7   8  15    143.49     54.10     70.70     31 <
  -7   9  20     41.59     40.70     66.60     31 <
  -7  10  25     57.51     52.20     67.80     31 <
  -6   0 -24     24.71     22.30     64.20     31 <
  -6   1 -19   1156.50   1396.90    116.20     31 o
  -6   7  14    888.15    920.50    103.30     31 o
  -6   8  19    232.75    233.40     78.70     31 <
  -6   9  24    367.34    460.70     90.50     31 o
  -5  -2 -33     17.54     58.30     67.90     31 <
  -5   0 -20   1653.10   1731.60    125.60     31 o
  -5   1 -15    827.83    803.60    109.10     31 o
  -5   7  18    112.26    102.40     71.90     31 <
  -5   9  28     55.69    104.60     71.90     31 <
  -4  -3 -34     20.21     19.60     62.60     31 <
  -4   0 -16   1000.40    868.90    108.10     31 o
  -4   8  27     34.44     24.10     63.80     31 <
  -4   9  32    113.70    232.30     76.80     31 o
  -3  -4 -35     10.27     18.50     59.20     31 <
  -3  -3 -30    129.28    222.70     76.20     31 <
  -3  -1 -17    267.55    192.30     82.40     31 <
  -3   0 -12   4346.30   4114.30    177.30     31 o
  -2  -5 -36      6.62     -0.60     47.70     31 <
  -2  -4 -31    183.64    132.30     71.60     31 <
  -2   0  -8   3960.60   4485.60    195.40     31 o
  -1  -5 -32     61.66     51.30     65.30     31 <
  -1  -4 -27     44.78     68.70     69.60     31 <
  -1   0  -4  92713.00  84044.00    722.00     31 o
   0  -5 -28    136.85    116.60     73.20     31 <
   0   6  30    240.93    193.30     74.90     31 <
   1  -6 -29    537.48    462.40     87.80     31 o
   1  -5 -24    532.77    732.70     97.70     31 o
   1   1   9  18537.00  19964.90    354.60     31 o
   1   2  14  10025.00   9510.30    253.60     31 o
   1   3  19    481.43    305.10     89.70     31 o
   1   4  24    634.88    748.50    100.00     31 o
   1   5  29    443.28    408.30     85.80     31 o
   1   6  34     57.32     46.20     68.20     31 <
   2  -6 -25    274.01    221.40     79.70     31 <
   2  -5 -20    414.75    576.00     92.70     31 o
   2   1  13    654.74    550.60    105.00     31 o
   2   2  18    977.87   1159.20    114.00     31 o
   2   3  23     78.84     44.20     69.90     31 <
   2   4  28     66.14     59.10     68.00     31 <
   2   5  33     24.37      7.30     56.20     31 <
   3  -8 -34     91.80    202.40     73.50     31 <
   3  -6 -21    166.31     69.70     71.90     31 <
   3  -5 -16    630.00    799.60    104.10     31 o
   3   1  17    174.32    267.30     86.40     31 o
   3   2  22    406.81    397.00     88.00     31 o
   3   3  27      3.90     19.40     63.10     31 <
   3   4  32     10.61     14.00     61.70     31 <
   4  -8 -30    109.50    149.20     72.60     31 <
   4  -6 -17    297.45    276.40     83.80     31 o
   4  -5 -12     87.95    130.60     83.10     31 <
   4   2  26    147.93    253.50     80.80     31 o
   4   3  31     19.64     36.10     65.90     31 <
   5  -9 -31     57.76     21.60     60.80     31 <
   5  -6 -13   1381.80   1192.90    114.30     31 o
   5  -5  -8   3211.20   3443.30    168.40     31 o
   6 -10 -32     32.12     -2.90     45.30     31 <
   6  -5  -4  15305.00  15925.60    311.50     31 o
   7 -10 -28    257.17    312.50     79.50     31 o
   7  -9 -23     13.38     -2.40     48.40     31 <
   7  -6  -5     66.10     51.20     74.40     31 <
   7  -5   0   2315.40   2258.40    140.50     31 o
   7  -4   5    709.05    716.00    105.30     31 o
   7  -3  10  13128.00  12772.70    285.90     31 o
   7   1  30     35.34     30.70     64.80     31 <
   8 -11 -29      6.11      4.40     53.50     31 <
   8 -10 -24    126.30     87.90     69.50     31 <
   8  -9 -19    288.94    310.10     80.90     31 o
   8  -5   4    412.61    262.50     87.00     31 o
   8  -4   9     45.51     74.60     73.80     31 <
   8  -3  14    196.22    134.60     74.10     31 <
   8  -2  19    188.13    200.10     76.00     31 <
   8  -1  24     40.35      2.30     52.50     31 <
   9 -11 -25     10.17      8.70     54.50     31 <
   9 -10 -20     20.30     28.60     61.70     31 <
   9  -5   8     42.84     28.70     64.70     31 <
   9  -4  13    355.42    320.50     87.70     31 o
   9  -3  18      6.30     25.30     64.90     31 <
   9  -2  23     10.58      9.60     57.20     31 <
   9  -1  28     65.85     83.40     68.00     31 <
  10 -11 -21     16.68     25.00     61.50     31 <
  10 -10 -16    150.08    135.50     70.40     31 <
  10  -9 -11     63.28     75.00     69.30     31 <
  10  -4  17    428.06    464.20     87.90     31 o
  10  -3  22      7.43    -10.00     47.30     31 <
  10  -2  27     12.10     -9.90     47.20     31 <
  11 -10 -12     65.67     46.40     65.00     31 <
  11  -9  -7    131.89     85.80     69.60     31 <
  11  -8  -2    231.67    192.80     75.60     31 <
  12 -10  -8      6.68     28.40     63.80     31 <
  12  -9  -3    181.06    178.80     78.20     31 <
  12  -8   2     55.53     53.20     65.70     31 <
  12  -7   7    335.94    324.70     85.70     31 o
  13 -12 -17     44.47     24.80     60.60     31 <
  13 -10  -4     54.65     83.20     69.10     31 <
  13  -9   1     42.58     27.80     61.30     31 <
  13  -8   6    384.07    360.80     86.00     31 o
  13  -7  11      2.51     -5.00     46.40     31 <
  13  -6  16      6.30     24.80     63.70     31 <
  13  -5  21     10.37     21.20     58.80     31 <
  14 -12 -13      8.16     26.00     60.80     31 <
  14 -10   0    243.17    409.50     83.30     31 o
  14  -9   5     10.11      4.10     52.80     31 <
  14  -8  10    169.67    209.90     76.30     31 <
  14  -7  15      3.38    -10.00     47.80     31 <
  14  -6  20      9.34      9.70     56.20     31 <
  15  -9   9     80.46     56.40     66.80     31 <
  15  -8  14     31.39     35.90     63.50     31 <
 -15  10  -7     59.10     72.80     70.80     32 <
 -15  11  -2     44.42     17.10     63.50     32 <
 -15  12   3     22.96      2.90     54.90     32 <
 -14  10  -3     15.12    -10.00     50.30     32 <
 -14  11   2    103.83    156.30     75.10     32 <
 -14  12   7     10.46     13.60     57.70     32 <
 -13   6 -22     12.34     25.00     63.00     32 <
 -13   7 -17     12.14     10.70     59.90     32 <
 -13   9  -4    204.55    207.30     78.30     32 <
 -13  10   1    117.56    108.40     75.50     32 <
 -13  11   6     85.68     67.00     69.30     32 <
 -13  12  11     38.16     -1.10     48.80     32 <
 -12   5 -23     14.05     24.10     62.10     32 <
 -12   6 -18     83.00     70.80     72.60     32 <
 -12   9   0    116.62     78.90     72.10     32 <
 -12  10   5     39.74     48.30     68.10     32 <
 -12  11  10      9.54     46.30     66.20     32 <
 -11   3 -29     31.96     24.90     63.20     32 <
 -11   4 -24     21.98     52.00     65.70     32 <
 -11   5 -19    132.44    153.10     75.10     32 <
 -11   8  -1     83.75     10.60     60.20     32 <
 -11   9   4    707.25    720.70     99.90     32 o
 -11  10   9     22.67      9.90     58.00     32 <
 -11  11  14     35.23     15.00     59.50     32 <
 -11  12  19     67.15     63.80     69.10     32 <
 -10   3 -25    137.04    130.20     71.10     32 <
 -10   4 -20    242.67    297.50     81.00     32 o
 -10   5 -15    501.37    388.60     91.00     32 o
 -10   8   3    762.23    867.00    103.60     32 o
 -10   9   8     14.03     34.50     65.50     32 <
 -10  11  18    105.94    118.80     75.90     32 <
 -10  12  23     30.54     25.50     64.20     32 <
  -9   2 -26    136.66    160.60     75.70     32 <
  -9   3 -21    103.73     80.70     70.70     32 <
  -9   4 -16    104.47    133.80     73.40     32 <
  -9   8   7    259.22    238.70     80.80     32 <
  -9   9  12    112.40     88.50     68.60     32 <
  -9  10  17     22.43     33.70     64.40     32 <
  -9  11  22    113.07    116.40     74.40     32 <
  -8   2 -22    386.01    461.30     90.20     32 o
  -8   3 -17    446.81    487.20     90.80     32 o
  -8   9  16    122.44    127.30     74.60     32 <
  -8  10  21     76.09    110.10     72.40     32 <
  -8  11  26     10.16     16.40     61.00     32 <
  -7   1 -23    112.93     48.90     68.10     32 <
  -7   2 -18     84.21     39.10     68.90     32 <
  -7   3 -13    881.67    689.20    102.10     32 o
  -7   8  15    162.59    147.20     76.60     32 <
  -7   9  20     36.16     57.90     67.70     32 <
  -7  10  25     96.41     71.50     70.60     32 <
  -6  -1 -32      4.88     -5.00     47.00     32 <
  -6   1 -19   1287.70   1303.70    118.70     32 o
  -6   2 -14   1076.50   1068.10    110.30     32 o
  -6   8  19    278.13    167.90     75.30     32 <
  -6   9  24    519.98    403.50     88.00     32 o
  -5  -2 -33      7.46     13.50     59.00     32 <
  -5   1 -15    565.53    619.40    101.40     32 o
  -5   2 -10   5942.30   5714.70    204.50     32 o
  -5   9  28    149.63    140.60     75.10     32 <
  -4  -3 -34     23.70     33.40     66.10     32 <
  -4  -2 -29      9.76     25.50     61.90     32 <
  -4   1 -11   6607.60   8174.20    231.60     32 o
  -4   8  27     25.85     32.70     64.90     32 <
  -4   9  32    107.16     95.80     68.40     32 <
  -3  -4 -35     16.49     29.40     62.90     32 <
  -3  -3 -30    131.79     84.10     69.00     32 <
  -3   0 -12   5506.60   5838.00    203.60     32 o
  -3   1  -7  10219.00   9627.80    256.60     32 o
  -2  -4 -31    144.07    145.90     71.00     32 <
  -2  -3 -26    154.06    171.50     80.30     32 <
  -2   0  -8   4120.20   4400.20    197.10     32 o
  -1  -5 -32     86.12     66.80     68.00     32 <
  -1  -4 -27    133.21    185.20     77.20     32 <
  -1   0  -4  82044.00  75615.40    681.40     32 o
   0  -5 -28    124.64    126.80     74.40     32 <
   1  -5 -24    468.31    646.40     94.30     32 o
   1   0   4  77359.00  71283.30    660.30     32 o
   1   5  29    401.94    343.00     83.50     32 o
   1   6  34     55.52     34.10     65.30     32 <
   2  -6 -25    246.43    329.90     83.40     32 o
   2  -5 -20    335.10    287.40     81.80     32 o
   2   0   8   3781.90   4035.90    190.30     32 o
   2   1  13    720.75    686.50    108.00     32 o
   2   2  18   1160.80   1493.50    122.70     32 o
   2   3  23     51.71     13.20     62.80     32 <
   2   4  28     96.82     69.00     71.30     32 <
   2   5  33     23.66     30.20     64.40     32 <
   3  -8 -34     89.86     53.70     67.20     32 <
   3  -6 -21    242.50    173.00     78.20     32 <
   3  -5 -16    843.24    830.00    105.20     32 o
   3   0  12   3792.60   4019.60    178.50     32 o
   3   1  17    141.42    218.10     84.30     32 <
   3   2  22    378.90    362.30     85.80     32 o
   3   3  27     10.05    -10.00     48.10     32 <
   3   4  32     19.02     -3.40     48.60     32 <
   4  -8 -30    151.92    177.10     76.20     32 <
   4  -6 -17    421.53    333.20     87.10     32 o
   4  -5 -12    347.43    322.10     96.00     32 o
   4   0  16   1160.30   1386.40    121.90     32 o
   4   1  21   1109.00   1158.30    113.20     32 o
   4   2  26    105.96    110.60     72.30     32 <
   4   3  31     16.61      5.00     56.70     32 <
   5  -9 -31     47.39     79.20     65.30     32 <
   5  -6 -13    978.92   1106.50    112.20     32 o
   5   0  20   1892.30   2115.60    136.20     32 o
   5   1  25    758.49    808.80    101.90     32 o
   5   2  30     25.79     20.40     61.70     32 <
   5   3  35     33.80      8.70     56.20     32 <
   6 -10 -32     33.15     10.90     54.90     32 <
   6  -7 -14   1009.40    947.80    104.10     32 o
   6   1  29     37.86     43.00     66.20     32 <
   6   2  34     76.62     78.90     68.00     32 <
   7 -10 -28    134.29    166.90     73.20     32 <
   7  -9 -23     35.79     40.60     65.00     32 <
   7  -7 -10   3841.40   4641.20    180.80     32 o
   7  -6  -5     29.31     45.90     76.60     32 <
   8 -11 -29      5.07     15.70     57.70     32 <
   8 -10 -24    146.87    193.10     77.00     32 <
   8  -7  -6    143.88    106.60     74.40     32 <
   8  -6  -1    330.26    277.60     86.60     32 o
   8  -5   4    543.29    570.90     95.30     32 o
   9 -11 -25     11.04     28.30     59.80     32 <
   9 -10 -20     13.58     19.60     61.70     32 <
   9  -7  -2     70.09     57.30     68.70     32 <
   9  -6   3    260.56    239.30     85.30     32 <
   9  -5   8    116.18     78.50     70.20     32 <
   9  -4  13    421.83    533.60     94.10     32 o
   9  -3  18     21.19     36.70     64.30     32 <
   9  -2  23     11.23     17.70     60.70     32 <
   9  -1  28     88.59    110.20     69.60     32 <
  10 -11 -21     22.43     28.20     63.20     32 <
  10 -10 -16    129.55    108.00     72.00     32 <
  10  -7   2    618.64    682.10     96.70     32 o
  10  -6   7    104.62     82.20     72.10     32 <
  10  -5  12     73.79    128.90     71.60     32 <
  10  -4  17    295.58    224.30     77.70     32 <
  10  -3  22     11.08     41.00     64.10     32 <
  10  -2  27      6.90      6.90     54.40     32 <
  11 -12 -22     56.17     57.60     66.30     32 <
  11 -10 -12     48.65     54.20     66.30     32 <
  11  -7   6    106.83     76.70     69.40     32 <
  11  -6  11    297.01    355.70     84.60     32 o
  11  -5  16    127.91    144.40     76.00     32 <
  11  -4  21     53.02     47.10     66.30     32 <
  11  -3  26      3.94     -1.80     46.20     32 <
  12 -12 -18     29.04     40.70     64.00     32 <
  12 -11 -13     74.71     63.30     66.90     32 <
  12 -10  -8      3.25    -10.00     47.30     32 <
  12  -6  15    381.87    425.90     86.00     32 o
  12  -5  20     28.99     52.30     68.30     32 <
  12  -4  25     32.17     71.10     67.60     32 <
  13 -12 -14    192.86    204.90     74.90     32 <
  13 -11  -9     14.34     16.80     59.90     32 <
  13 -10  -4     34.96     50.90     67.30     32 <
  13  -9   1     58.73     63.90     67.00     32 <
  13  -5  24     10.19     -4.00     45.10     32 <
  14 -12 -10     22.89     25.70     61.00     32 <
  14 -11  -5     18.27     16.40     58.50     32 <
  14 -10   0    153.30    185.90     76.30     32 <
  14  -9   5      8.80      0.50     49.40     32 <
  14  -8  10    338.95    346.50     83.40     32 o
  15 -12  -6     71.34     76.50     68.40     32 <
  15 -11  -1      7.79     21.80     59.70     32 <
  15 -10   4     47.73     34.50     64.30     32 <
  15  -9   9     57.03     20.70     60.70     32 <
  15  -8  14     31.33     -2.10     47.70     32 <
 -15  10 -10     21.46     32.50     66.40     33 <
 -15  11  -5     22.92     22.10     63.60     33 <
 -14   8 -16      3.06     19.90     60.30     33 <
 -14   9 -11     18.78     44.70     66.90     33 <
 -14  10  -6     58.81     74.20     71.10     33 <
 -14  12   7      8.63     14.70     59.40     33 <
 -13   7 -17      9.02    -10.00     48.20     33 <
 -13   8 -12     15.87     31.50     65.50     33 <
 -13   9  -7     70.20     40.60     66.90     33 <
 -13  11   6    164.09    176.60     77.40     33 <
 -13  12  11     46.06      5.00     56.80     33 <
 -12   6 -18     90.10     52.90     69.10     33 <
 -12   7 -13     20.36     16.10     60.50     33 <
 -12   8  -8    293.21    193.20     78.50     33 <
 -12  11  10      8.06     19.30     62.10     33 <
 -11   4 -27    105.47    148.00     74.50     33 <
 -11   5 -19    174.52    199.20     76.00     33 <
 -11   6 -14    240.29    301.50     86.20     33 o
 -11   7  -9    144.21     91.70     73.60     33 <
 -11  10   9     28.01     29.50     65.70     33 <
 -11  11  14     25.54     14.30     58.70     33 <
 -11  12  19     76.64     54.60     67.70     33 <
 -10   3 -28    231.63    225.30     80.00     33 <
 -10   5 -15    358.70    382.80     89.90     33 o
 -10   6 -10    416.60    595.70     95.40     33 o
 -10  11  18    164.20    198.60     78.40     33 <
 -10  12  23     42.39     53.50     68.50     33 <
  -9   2 -29      8.83     17.30     61.20     33 <
  -9   4 -16    106.82    147.60     75.30     33 <
  -9   5 -11    541.43    514.60     95.80     33 o
  -9   9  12    186.52    136.30     77.30     33 <
  -9  10  17     30.04     25.20     62.50     33 <
  -9  11  22    114.92     91.90     73.50     33 <
  -8   1 -30     39.01     26.70     63.10     33 <
  -8   4 -12    133.62    104.70     75.30     33 <
  -8   5  -7    627.06    822.70    103.40     33 o
  -8   9  16    226.54    218.50     78.60     33 <
  -8  10  21    201.71    190.30     77.10     33 <
  -8  11  26     17.56     33.30     64.50     33 <
  -7   1 -26     44.39    -10.00     48.40     33 <
  -7   3 -13    752.25    718.60    101.50     33 o
  -7   4  -8   4908.50   4935.60    189.70     33 o
  -7   8  15    178.15    168.70     79.40     33 <
  -7   9  20     63.39     39.60     67.50     33 <
  -7  10  25     52.94     68.00     68.10     33 <
  -6  -1 -32      5.41     -1.30     47.70     33 <
  -6   3  -9   3331.40   3038.90    162.50     33 o
  -6   8  19    323.18    257.40     83.10     33 o
  -6   9  24    352.24    341.80     83.10     33 o
  -5  -2 -33     25.00      6.30     53.20     33 <
  -5  -1 -28     70.28     32.80     65.70     33 <
  -5   2 -10   4500.10   4764.00    185.50     33 o
  -5   9  28     77.76    144.50     75.90     33 <
  -4  -2 -29     19.22     23.40     62.50     33 <
  -4  -1 -24    563.82    618.10     94.00     33 o
  -4   2  -6  19573.00  21061.50    355.30     33 o
  -4   7  22    330.54    239.70     80.30     33 <
  -4   8  27    130.54     85.30     71.20     33 <
  -4   9  32    114.77     67.70     68.90     33 <
  -3  -3 -30     76.11     66.90     69.80     33 <
  -3  -2 -25    356.68    346.50     83.30     33 o
  -3   1  -7  10397.00   9985.90    263.50     33 o
  -3   7  26    164.49    106.50     73.70     33 <
  -3   8  31     50.64     27.20     63.40     33 <
  -2  -3 -26     86.90     93.70     72.30     33 <
  -2   1  -3 225510.00 207122.00   1073.30     33 o
  -2   7  30     16.36     31.70     63.40     33 <
  -2   8  35     32.71     36.30     65.70     33 <
  -1  -5 -35     87.11    128.60     74.00     33 <
  -1  -4 -27     86.98     75.50     70.90     33 <
  -1  -3 -22    196.89    110.00     72.50     33 <
  -1   7  34    112.53    125.20     72.70     33 <
   0  -6 -36     57.65     86.40     70.60     33 <
   1  -5 -24    829.44    982.50    103.60     33 o
   1  -4 -19    416.85    359.30     89.80     33 o
   2  -7 -33     24.79     11.90     58.90     33 <
   2  -5 -20    248.78    244.90     83.60     33 <
   2   0   8   4979.30   4871.80    204.00     33 o
   3  -8 -34     90.57     78.60     69.80     33 <
   3  -6 -21    258.94    154.80     77.10     33 <
   3  -5 -16    712.58    764.60    108.30     33 o
   3  -1   7   9804.20   9666.50    261.30     33 o
   3   0  12   5377.00   4897.90    192.20     33 o
   4  -8 -30     56.19     -3.40     48.80     33 <
   4  -6 -17    397.72    423.60     87.50     33 o
   4  -5 -12    177.29    272.10     90.30     33 o
   4  -1  11   7051.60   7933.10    231.70     33 o
   4   0  16    965.74   1079.90    114.10     33 o
   4   1  21   1459.10   1868.30    127.80     33 o
   4   2  26    164.48    180.40     75.50     33 <
   4   3  31     30.75     17.10     61.40     33 <
   5  -9 -31     71.09     40.00     65.20     33 <
   5  -6 -13   1946.40   1908.90    134.20     33 o
   5  -2  10   6898.00   7227.10    232.20     33 o
   5  -1  15    552.46    527.60     98.00     33 o
   5   0  20   1377.00   1516.90    121.30     33 o
   5   1  25    793.81    691.90     98.10     33 o
   5   2  30     42.30     61.20     67.60     33 <
   5   3  35     49.37     42.90     65.80     33 <
   6 -10 -32     16.40     15.50     57.90     33 <
   6  -7 -14    861.83    832.60    101.70     33 o
   6  -2  14   1460.70   1431.00    120.80     33 o
   6  -1  19   1420.40   1657.30    122.30     33 o
   6   0  24     23.72     42.10     67.10     33 <
   6   1  29     39.66     46.20     68.30     33 <
   6   2  34     77.05     84.90     68.40     33 <
   7 -10 -28    211.82    229.70     78.90     33 <
   7  -9 -23     10.03     14.30     59.30     33 <
   7  -7 -10   2480.10   2696.60    146.60     33 o
   7  -6  -5     87.38     91.30     77.80     33 <
   7  -2  18    128.09     94.90     74.00     33 <
   7  -1  23    169.89    124.60     72.90     33 <
   7   0  28    372.38    399.90     86.50     33 o
   7   1  33      6.11     19.80     61.00     33 <
   8 -11 -29     22.98     -8.80     45.70     33 <
   8 -10 -24    110.00    113.60     70.40     33 <
   8  -7  -6    405.05    301.00     87.30     33 o
   8  -6  -1    624.50    452.20     92.80     33 o
   8  -2  22    483.86    499.70     89.60     33 o
   8  -1  27     12.02     15.30     60.80     33 <
   8   0  32    104.03     89.10     68.00     33 <
   9 -11 -25     88.43    113.40     68.20     33 <
   9 -10 -20     13.90     16.50     61.10     33 <
   9  -8  -7    633.28    666.60     96.60     33 o
   9  -7  -2     93.33     59.10     70.60     33 <
   9  -6   3    454.30    387.40     88.40     33 o
   9  -2  26    137.92    114.80     70.40     33 <
   9  -1  31    101.51    108.90     66.70     33 <
  10 -11 -21     19.90     35.90     63.30     33 <
  10 -10 -16    161.68     83.90     70.00     33 <
  10  -8  -3    561.06    676.30     96.80     33 o
  10  -7   2    442.98    325.60     85.00     33 o
  10  -6   7    145.06     84.10     69.40     33 <
  10  -2  30     12.50     -3.90     46.50     33 <
  11 -12 -22     39.03     50.80     63.90     33 <
  11  -8   1     27.81     15.60     57.80     33 <
  11  -7   6     52.13     39.30     67.20     33 <
  11  -6  11    324.55    394.10     87.10     33 o
  12 -12 -18     35.96     37.70     63.10     33 <
  12 -11 -13     87.17     76.50     68.60     33 <
  12  -8   5     88.77    155.20     76.20     33 <
  12  -7  10     25.44     48.80     67.50     33 <
  12  -6  15    381.62    229.10     79.00     33 <
  12  -5  20     33.88     37.60     64.50     33 <
  12  -4  25     37.46     27.40     64.00     33 <
  13 -12 -14    268.99    321.00     81.80     33 o
  13 -11  -9     27.70     35.60     63.60     33 <
  13  -9   4    255.97    250.10     79.40     33 o
  13  -8   9     89.32     68.10     68.70     33 <
  13  -7  14     14.89     15.70     58.70     33 <
  13  -6  19      7.84     -2.70     47.90     33 <
  13  -5  24      8.22     -8.60     45.20     33 <
  14 -12 -10     74.99     52.00     64.80     33 <
  14 -11  -5      9.11     -1.20     46.00     33 <
  14  -9   8     65.28     57.60     66.80     33 <
  14  -8  13     11.49      5.50     55.80     33 <
  14  -7  18     94.25     46.50     64.60     33 <
  15 -12  -6     70.10     49.10     64.90     33 <
  15 -11  -1      3.91     28.30     63.50     33 <
  15  -9  12     85.86     75.60     68.70     33 <
 -15  10 -10     21.38     12.70     57.90     34 <
 -15  11  -5     11.97    -10.00     48.90     34 <
 -15  12   0     21.07     -1.60     49.30     34 <
 -14   8 -19      3.02     16.00     58.00     34 <
 -14   9 -11     35.26     41.20     67.40     34 <
 -14  10  -6     30.08     19.90     64.20     34 <
 -14  11  -1      4.53     12.60     60.80     34 <
 -14  12   4    140.59    106.30     70.20     34 <
 -13   7 -20     74.63     96.50     69.40     34 <
 -13   8 -12     15.31     -2.80     48.00     34 <
 -13   9  -7     53.96     83.30     71.60     34 <
 -13  10  -2     52.34     87.50     72.10     34 <
 -13  11   3     13.99    -10.00     48.50     34 <
 -12   5 -26     32.66     -2.20     47.30     34 <
 -12   6 -21    118.92     60.80     71.00     34 <
 -12   8  -8    217.03    144.30     74.50     34 <
 -12   9  -3    305.63    235.60     78.90     34 <
 -12  10   2     13.40     13.50     60.60     34 <
 -11   4 -27     71.84      1.20     51.10     34 <
 -11   5 -22    105.35     94.50     72.50     34 <
 -11   7  -9    128.57    109.70     75.50     34 <
 -11   8  -4     81.11     39.20     69.10     34 <
 -11   9   1    214.79     93.90     71.90     34 <
 -11  12  19     80.72     38.80     66.10     34 <
 -10   3 -28    204.29    216.80     76.60     34 <
 -10   4 -23     20.82     14.50     60.30     34 <
 -10   6 -10    488.70    693.40     96.10     34 o
 -10   7  -5    447.98    417.50     88.00     34 o
 -10   8   0    181.07    174.40     78.00     34 <
 -10  11  18    234.67    168.80     77.70     34 <
 -10  12  23     30.14     16.10     59.80     34 <
  -9   2 -29     14.42     12.30     58.20     34 <
  -9   3 -24    378.72    275.10     80.50     34 o
  -9   5 -11    866.65    982.20    107.50     34 o
  -9   6  -6    471.58    417.20     89.10     34 o
  -9   7  -1    671.40    652.70     97.40     34 o
  -9  11  22    162.38    112.00     74.90     34 <
  -8   1 -30     33.85     33.40     64.40     34 <
  -8   2 -25    450.91    578.10     90.60     34 o
  -8   5  -7    355.75    399.30     93.90     34 o
  -8   6  -2    830.66    832.90    104.80     34 o
  -8  10  21    135.94    112.60     73.20     34 <
  -8  11  26     10.54     16.60     61.50     34 <
  -7   1 -26     40.28     32.10     63.00     34 <
  -7   2 -21     47.09     44.60     68.50     34 <
  -7   4  -8   5326.70   5900.00    203.00     34 o
  -7   5  -3   3569.40   4256.10    177.40     34 o
  -7   9  20     61.86     77.00     71.30     34 <
  -7  10  25    102.05    131.80     71.70     34 <
  -6  -1 -35     14.34      8.10     56.40     34 <
  -6   1 -22   1461.30   1576.50    122.50     34 o
  -6   4  -4   1527.00   1487.50    130.80     34 o
  -6   9  24    449.47    439.50     88.30     34 o
  -5  -2 -36     16.82     10.90     56.20     34 <
  -5  -1 -28     75.56     83.00     70.40     34 <
  -5   3  -5   7169.30   7434.70    225.90     34 o
  -5   9  28     95.81    116.40     72.00     34 <
  -4  -3 -37     12.01     -4.80     46.90     34 <
  -4  -1 -24    571.31    571.80     92.70     34 o
  -4   2  -6  24149.00  24307.60    382.50     34 o
  -4   8  27     36.25     27.00     63.80     34 <
  -4   9  32     79.01     90.50     70.30     34 <
  -3  -2 -25    453.39    529.40     90.60     34 o
  -3  -1 -20   2093.10   2073.90    133.10     34 o
  -3   2  -2   3557.20   3503.60    202.30     34 o
  -3   7  26    111.56     53.00     68.50     34 <
  -3   8  31      8.05     29.90     64.80     34 <
  -2  -4 -34    150.70    122.20     74.50     34 <
  -2  -3 -26    203.33    201.50     78.30     34 <
  -2  -2 -21    270.25    262.40     86.60     34 o
  -2   1  -3 217520.00 202706.00   1060.30     34 o
  -2   7  30     23.92    -10.00     47.90     34 <
  -2   8  35     36.42     18.70     60.90     34 <
  -1  -5 -35     59.59    -10.00     48.10     34 <
  -1  -3 -22    110.17     80.10     71.80     34 <
  -1   6  29    338.04    252.00     82.40     34 o
  -1   7  34     67.79     66.50     70.40     34 <
   0  -6 -36     92.68     71.70     69.50     34 <
   0  -3 -18    739.84    606.30    100.80     34 o
   1  -6 -32     54.28      7.60     57.50     34 <
   1  -4 -19    362.01    359.70     86.90     34 o
   1   5  32    106.01     60.00     68.30     34 <
   2  -7 -33     27.40     32.20     66.60     34 <
   2  -5 -20    376.69    331.30     87.10     34 o
   2  -1   3 201720.00 192655.00   1035.30     34 o
   2   5  36      7.58      6.50     55.80     34 <
   3  -8 -34    101.49    156.50     73.70     34 <
   3  -7 -29     52.00     68.50     67.40     34 <
   3  -6 -21    341.25    268.00     79.50     34 o
   3  -5 -16    522.24    636.60     97.80     34 o
   3  -1   7  12558.00  12472.00    288.90     34 o
   4  -8 -30     53.22     98.50     69.40     34 <
   4  -6 -17    445.22    369.80     86.70     34 o
   4  -2   6  19704.00  20916.80    351.60     34 o
   4  -1  11  11189.00  11317.40    275.40     34 o
   5  -9 -31     53.99     96.20     68.90     34 <
   5  -7 -18     21.65    -10.00     48.90     34 <
   5  -6 -13   1056.80   1228.10    113.50     34 o
   5  -2  10   4444.10   4307.40    185.20     34 o
   5  -1  15    742.21    808.50    109.30     34 o
   6 -10 -32     16.58      7.30     54.20     34 <
   6  -7 -14    924.36    934.60    102.90     34 o
   6  -3   9   3883.80   3869.60    175.80     34 o
   6  -2  14   1464.60   1579.50    127.20     34 o
   6  -1  19   2043.80   2251.50    134.90     34 o
   7 -10 -28    194.32    276.20     82.10     34 o
   7  -8 -15    146.57    177.80     78.00     34 <
   7  -7 -10   3215.20   3135.00    156.10     34 o
   7  -3  13    666.03    519.50     94.20     34 o
   7  -2  18    100.60     32.50     67.80     34 <
   7  -1  23    338.81    256.50     82.00     34 o
   7   0  28    598.77    692.70     98.40     34 o
   7   1  33     13.50      7.50     55.30     34 <
   8 -11 -29      2.79     -3.90     45.80     34 <
   8 -10 -24    127.17    122.40     72.50     34 <
   8  -7  -6    112.57    130.20     74.00     34 <
   8  -4  12    180.22    170.10     79.60     34 <
   8  -3  17    476.14    550.50     93.30     34 o
   8  -2  22    331.72    343.60     82.80     34 o
   8  -1  27     13.48     17.10     59.60     34 <
   8   0  32     85.18     42.50     63.00     34 <
   9 -11 -25     10.04     19.00     59.40     34 <
   9  -9 -12    167.98    149.50     74.30     34 <
   9  -8  -7    593.32    568.50     94.90     34 o
   9  -4  16    125.83     73.80     70.20     34 <
   9  -3  21    130.87    126.30     70.90     34 <
   9  -2  26     79.82     46.20     64.10     34 <
   9  -1  31     56.40     39.50     62.00     34 <
  10 -11 -21     34.77     39.90     65.50     34 <
  10  -9  -8     59.50     20.80     60.60     34 <
  10  -8  -3    670.93    708.70     97.50     34 o
  10  -5  15    553.33    412.20     85.70     34 o
  10  -4  20    292.30    320.90     82.50     34 o
  10  -3  25    149.95     92.60     69.00     34 <
  10  -2  30     10.08      1.60     51.00     34 <
  11 -12 -22     43.21     46.40     64.10     34 <
  11  -9  -4    487.65    499.40     89.90     34 o
  11  -8   1     61.38     62.70     68.00     34 <
  11  -5  19    195.78    107.50     71.90     34 <
  11  -4  24     33.54     29.50     61.60     34 <
  11  -3  29     29.40     21.40     59.30     34 <
  12 -12 -18     44.97     44.20     62.80     34 <
  12 -10  -5     83.86     75.90     70.00     34 <
  12  -9   0    210.06    177.10     76.40     34 <
  12  -8   5    138.20    118.60     73.40     34 <
  12  -5  23     20.90      8.30     55.00     34 <
  13 -12 -14    221.79    176.80     73.00     34 <
  13 -10  -1     88.81     92.10     69.40     34 <
  13  -9   4    183.81    351.20     82.50     34 o
  13  -8   9     97.57     85.50     68.50     34 <
  14 -12 -10     55.25     31.70     61.30     34 <
  14 -11  -2    165.05    158.60     74.90     34 <
  14 -10   3     30.74     41.20     65.40     34 <
  14  -9   8    105.45    160.30     72.20     34 <
  14  -8  13     11.99     14.00     56.80     34 <
  15 -12  -6    105.48    142.20     72.00     34 <
  15 -11   2     28.05     16.40     59.10     34 <
  15 -10   7     88.87     99.40     68.60     34 <
  15  -9  12     28.15     12.60     57.00     34 <
 -15  10 -13     72.34     47.00     66.40     35 <
 -15  12   0     35.33     13.60     61.20     35 <
 -14   8 -19      1.65      0.30     48.50     35 <
 -14   9 -14     20.40     44.70     66.40     35 <
 -14  11  -1      7.14     26.50     66.40     35 <
 -14  12   4     81.75     88.40     69.70     35 <
 -14  13   9      7.65     19.70     60.70     35 <
 -13   7 -20     58.92     62.00     68.20     35 <
 -13   8 -15     32.77      3.90     54.40     35 <
 -13  10  -2     55.04     41.60     67.70     35 <
 -13  11   3      8.95      6.40     55.50     35 <
 -13  12   8      7.93     18.00     63.80     35 <
 -12   6 -21    111.45     41.10     66.60     35 <
 -12   7 -16     73.76    107.40     75.40     35 <
 -12   9  -3    364.00    316.30     84.20     35 o
 -12  10   2     15.16     19.20     64.70     35 <
 -12  11   7    389.79    415.80     89.70     35 o
 -12  12  12     33.42      0.50     50.20     35 <
 -11   5 -22    107.38    130.10     75.50     35 <
 -11   6 -17    198.80    148.60     76.50     35 <
 -11   8  -4    105.55     69.70     69.90     35 <
 -11   9   1    168.25    144.20     77.40     35 <
 -11  10   6     70.75     61.90     69.80     35 <
 -10   3 -31     12.44     14.40     59.30     35 <
 -10   4 -23     39.70     21.60     62.60     35 <
 -10   5 -18    251.04    213.80     78.20     35 <
 -10   8   0    130.36    150.70     76.00     35 <
 -10   9   5    112.52     49.00     68.20     35 <
 -10  12  23     45.61     57.10     69.00     35 <
  -9   2 -32     27.94     43.20     64.50     35 <
  -9   4 -19    100.68     85.10     71.10     35 <
  -9   7  -1    511.30    450.00     88.30     35 o
  -9   8   4     85.78     36.50     67.70     35 <
  -9  11  22    167.58     89.50     71.50     35 <
  -8   1 -33      9.60      4.90     55.50     35 <
  -8   3 -20    229.79    292.00     87.00     35 o
  -8   6  -2    710.32    557.10     97.60     35 o
  -8   7   3    444.28    392.50     90.10     35 o
  -8  10  21    196.58    139.60     75.30     35 <
  -8  11  26     18.30     31.50     66.20     35 <
  -7   0 -34     11.88     21.90     60.80     35 <
  -7   2 -21     27.12     22.30     63.90     35 <
  -7   5  -3   3605.00   4420.40    181.00     35 o
  -7   6   2    339.22    306.20     91.80     35 o
  -7   9  20     53.23     77.90     70.80     35 <
  -7  10  25     96.37    116.70     73.50     35 <
  -6  -1 -35     15.37     13.60     58.40     35 <
  -6   0 -30    156.23    283.00     78.20     35 o
  -6   1 -22   1455.80   1498.90    120.80     35 o
  -6   2 -17    609.54    642.10     97.80     35 o
  -6   4  -4   2158.90   1942.90    137.90     35 o
  -6   5   1  11180.00  10447.10    260.00     35 o
  -6   9  24    503.21    469.80     88.30     35 o
  -5  -2 -36     26.76     23.30     60.60     35 <
  -5  -1 -31    110.16    151.90     75.10     35 <
  -5   1 -18   1683.60   1753.90    127.70     35 o
  -5   4   0  36916.00  36605.40    457.70     35 o
  -5   9  28     55.30     86.10     69.00     35 <
  -4  -3 -37      4.09     -3.20     47.10     35 <
  -4  -2 -32     18.15     25.30     63.40     35 <
  -4   3  -1   1858.00   1677.20    147.60     35 o
  -4   7  22     87.38     43.60     67.00     35 <
  -4   8  27     96.33     70.30     67.20     35 <
  -4   9  32    123.07     63.90     67.80     35 <
  -3  -3 -33     46.37     14.80     58.00     35 <
  -3  -1 -20   1831.90   1807.00    125.50     35 o
  -3   2  -2   3515.50   3279.80    185.50     35 o
  -3   6  21    265.28    318.80     85.70     35 o
  -3   7  26    127.15     90.20     72.80     35 <
  -3   8  31     43.88     44.20     66.40     35 <
  -2  -4 -34    125.70    110.70     71.20     35 <
  -2  -2 -21    560.26    593.80     93.30     35 o
  -2   6  25    328.06    382.10     86.90     35 o
  -2   7  30     13.81     17.60     60.70     35 <
  -2   8  35     27.35    -10.00     48.20     35 <
  -1  -5 -35     38.21     18.90     60.60     35 <
  -1  -4 -30     30.11     36.00     67.30     35 <
  -1  -3 -22    322.73    130.10     78.10     35 <
  -1  -2 -17   6651.50   7516.40    224.20     35 o
  -1   5  24    929.46    881.20    101.50     35 o
  -1   6  29    267.02    248.00     78.30     35 o
  -1   7  34     54.06     66.30     68.20     35 <
   0  -6 -36    105.08    166.70     75.60     35 <
   0  -3 -18    364.31    165.60     81.10     35 <
   0   5  28     73.12     26.70     64.10     35 <
   1  -6 -32     61.86     69.10     66.70     35 <
   1  -4 -19    420.15    322.20     84.30     35 o
   1   4  27     68.68     45.20     66.60     35 <
   1   5  32     29.64     29.40     62.70     35 <
   2  -7 -33     22.12     47.60     64.70     35 <
   2  -6 -28     98.77    111.20     71.80     35 <
   2  -5 -20    434.14    476.60     89.70     35 o
   2  -4 -15   3798.60   4158.70    176.90     35 o
   2   3  26    150.20    104.30     74.20     35 <
   2   4  31    114.58     76.30     68.40     35 <
   2   5  36      6.21     -5.30     47.40     35 <
   3  -8 -34    129.63    147.30     72.00     35 <
   3  -7 -29     24.61     22.80     61.90     35 <
   3  -5 -16    530.63    397.20     94.40     35 o
   3  -2   2   3332.90   3364.10    196.60     35 o
   3   2  25    795.22    566.60     95.80     35 o
   3   3  30     97.35    104.90     71.10     35 <
   3   4  35     53.44     33.90     65.10     35 <
   4  -8 -30     36.24     -8.40     47.80     35 <
   4  -6 -17    289.65    346.40     87.00     35 o
   4   2  29     39.08     21.00     62.50     35 <
   4   3  34      8.78     13.70     59.20     35 <
   5  -9 -31     65.21     33.60     62.20     35 <
   5  -8 -26     34.91     41.80     63.90     35 <
   5  -7 -18     13.25     14.00     62.50     35 <
   5  -6 -13   2201.30   2067.40    136.00     35 o
   5  -3   5   7858.40   8377.20    233.70     35 o
   5   1  28     75.60     52.00     66.90     35 <
   5   2  33      8.38     14.90     60.20     35 <
   6 -10 -32     27.05     22.80     59.80     35 <
   6  -7 -14    614.91    603.30     94.20     35 o
   6  -4   4   1767.10   1535.70    127.40     35 o
   6  -3   9   5238.10   4712.90    188.40     35 o
   6   1  32      9.35     -4.50     46.80     35 <
   7 -10 -28    188.05    167.50     73.10     35 <
   7  -8 -15    141.67    118.40     72.30     35 <
   7  -7 -10   3476.00   3456.70    161.20     35 o
   7  -4   8   5229.10   5416.60    193.10     35 o
   8 -11 -29      6.14     -8.00     45.20     35 <
   8 -10 -24    145.20    100.80     70.00     35 <
   8  -5   7    419.68    451.10     91.10     35 o
   8  -4  12    166.75    113.40     75.20     35 <
   9 -11 -25     92.69     67.60     63.20     35 <
   9  -9 -12    130.56    117.20     73.80     35 <
   9  -8  -7    695.52    705.40    100.90     35 o
   9  -6   6    525.30    416.40     87.10     35 o
   9  -5  11    632.03    394.00     90.50     35 o
   9  -4  16    136.42    128.20     74.70     35 <
  10 -11 -21     41.83     52.70     63.40     35 <
  10  -9  -8     33.44      0.50     51.10     35 <
  10  -6  10    375.59    557.70     92.60     35 o
  10  -5  15    388.04    293.10     80.80     35 o
  10  -4  20    404.11    460.30     88.70     35 o
  11 -12 -22     39.10     33.00     62.20     35 <
  11 -10  -9     19.61     19.20     61.30     35 <
  11  -9  -4    808.59    901.40    100.70     35 o
  11  -7   9    172.59    130.10     75.80     35 <
  11  -6  14    290.96    328.90     82.10     35 o
  11  -5  19    154.49    144.80     75.20     35 <
  11  -4  24     38.53     17.60     60.30     35 <
  12 -12 -18     38.02     36.50     63.70     35 <
  12 -11 -10      8.37     -2.40     48.10     35 <
  12 -10  -5     64.24     37.80     64.10     35 <
  12  -7  13     20.69      9.10     59.20     35 <
  12  -6  18     91.76    137.00     72.70     35 <
  12  -5  23     22.88     10.80     57.90     35 <
  13 -11  -6    106.40     88.00     67.90     35 <
  13 -10  -1    242.78    137.10     74.00     35 <
  13  -8  12     15.60     -1.00     47.90     35 <
  13  -7  17      8.92      2.60     52.70     35 <
  13  -6  22     13.70     10.70     57.10     35 <
  14 -12  -7     17.88      5.20     52.20     35 <
  14 -11  -2    118.65     63.80     68.60     35 <
  14 -10   3     16.63     11.50     58.90     35 <
  14  -8  16      5.01      8.00     56.60     35 <
  15 -12  -3     19.45     37.70     62.90     35 <
  15 -11   2     24.60     34.70     64.10     35 <
  15 -10   7     97.91     70.90     66.50     35 <
 -15  10 -13     86.75     47.00     63.60     36 <
 -15  11  -8     25.45     14.70     60.40     36 <
 -15  12  -3     11.06     22.50     65.60     36 <
 -14   9 -14     49.44     13.90     59.40     36 <
 -14  10  -9     39.23      5.20     55.90     36 <
 -14  11  -4     33.80     51.30     66.60     36 <
 -14  13   9      7.24      4.00     53.50     36 <
 -13   7 -23     14.24     15.90     59.20     36 <
 -13   8 -15     62.38     18.50     61.80     36 <
 -13   9 -10    162.16    206.60     81.00     36 <
 -13  10  -5     11.05     18.60     60.40     36 <
 -13  12   8     11.27     15.80     61.30     36 <
 -12   6 -24     94.09     92.20     70.80     36 <
 -12   7 -16    121.10    115.80     74.90     36 <
 -12   8 -11     60.17     71.90     69.50     36 <
 -12  11   7    340.89    353.10     84.10     36 o
 -12  12  12     24.11     22.80     62.90     36 <
 -12  13  17     24.05     -2.90     47.40     36 <
 -11   5 -25     21.40    -10.00     47.10     36 <
 -11   6 -17    307.33    448.70     91.40     36 o
 -11   7 -12    266.64    199.20     79.10     36 <
 -11  10   6     64.66     49.90     67.80     36 <
 -11  12  16    136.74    136.90     73.90     36 <
 -10   3 -31      6.47     29.20     62.60     36 <
 -10   4 -26     34.22     20.70     63.20     36 <
 -10   5 -18    296.67    173.30     77.00     36 <
 -10   6 -13    139.76    129.10     75.70     36 <
 -10   9   5    109.52     44.90     69.50     36 <
 -10  10  10    736.51    909.70    103.20     36 o
 -10  11  15     59.31     25.80     64.70     36 <
  -9   2 -32     25.94     12.10     59.00     36 <
  -9   3 -27     52.29     32.00     65.80     36 <
  -9   5 -14   1635.10   1904.20    131.40     36 o
  -9   8   4     37.50     52.80     71.20     36 <
  -8   1 -33      9.00      3.60     54.40     36 <
  -8   2 -28     37.44     58.80     67.90     36 <
  -8   4 -15    182.12    196.10     84.10     36 <
  -8   7   3    270.29    315.60     88.50     36 o
  -8   8   8    607.22    396.60     89.80     36 o
  -8  11  26      9.05    -10.00     48.90     36 <
  -7   0 -34     12.48     12.70     60.00     36 <
  -7   1 -29     31.35      6.10     59.10     36 <
  -7   3 -16    166.29    113.30     76.60     36 <
  -7   6   2    268.63    364.60     91.60     36 o
  -7  10  25    146.49    148.60     75.00     36 <
  -6   0 -30    101.44    112.30     70.00     36 <
  -6   2 -17    384.83    236.90     82.80     36 <
  -6   5   1   9685.70  10213.90    256.50     36 o
  -6   9  24    627.97    568.90     94.90     36 o
  -5  -1 -31     48.22      8.40     58.60     36 <
  -5   1 -18   1649.90   1603.00    121.10     36 o
  -5   4   0  38470.00  37920.60    468.30     36 o
  -5   9  28     82.76     54.00     69.40     36 <
  -4  -2 -32      6.59     -7.80     48.30     36 <
  -4   3  -1   2602.20   2318.20    159.20     36 o
  -4   7  22     60.76     24.60     64.70     36 <
  -4   8  27     19.81     19.90     62.10     36 <
  -4   9  32    108.17    103.70     71.70     36 <
  -3  -3 -33     30.16     32.10     65.10     36 <
  -3  -2 -28    227.33    173.20     78.90     36 <
  -3   6  21    153.48     90.90     71.90     36 <
  -3   7  26     40.19     30.50     66.40     36 <
  -3   8  31      4.63     14.10     59.70     36 <
  -2  -4 -34    177.46    224.50     79.20     36 <
  -2  -3 -29     73.66     40.60     66.60     36 <
  -2  -1 -16    672.29    726.50    104.20     36 o
  -2   5  20    539.33    482.20     91.20     36 o
  -2   6  25    250.17    229.60     80.90     36 <
  -2   7  30      8.67     17.90     62.40     36 <
  -2   8  35     26.33     20.00     62.10     36 <
  -1  -5 -35    126.56     89.60     71.50     36 <
  -1  -4 -30      9.33     48.40     69.10     36 <
  -1  -2 -17   4921.70   5413.10    195.00     36 o
  -1   5  24    557.61    451.80     89.10     36 o
  -1   6  29    294.31    291.90     83.10     36 o
  -1   7  34     66.70     67.20     67.20     36 <
   0  -3 -18    257.04    154.20     79.30     36 <
   0   5  28     83.36     80.10     69.70     36 <
   1  -6 -32     74.40     -7.20     47.10     36 <
   1  -4 -19    369.12    418.40     89.20     36 o
   1   3  22     89.35     83.10     72.00     36 <
   1   4  27     37.43     18.60     62.90     36 <
   1   5  32     24.71     14.80     60.00     36 <
   2  -7 -33     21.37     65.50     67.70     36 <
   2  -6 -28     39.32      5.30     56.60     36 <
   2  -4 -15   4022.80   3912.20    172.30     36 o
   2   2  21    357.91    285.90     83.80     36 o
   2   3  26    143.85    138.10     75.40     36 <
   2   4  31    140.87     89.80     70.20     36 <
   2   5  36      9.56      4.50     53.80     36 <
   3  -8 -34    158.53    222.20     74.60     36 <
   3  -7 -29     40.98      4.60     55.90     36 <
   3  -5 -16    691.39    582.70     99.50     36 o
   3   1  20   1876.90   1850.30    126.40     36 o
   3   2  25    441.42    307.40     84.70     36 o
   3   3  30    121.95     63.80     66.70     36 <
   3   4  35     47.18     43.20     64.80     36 <
   4  -8 -30     52.56     54.50     65.30     36 <
   4  -6 -17    441.39    327.80     84.00     36 o
   4  -3   1   1586.10   1501.70    144.60     36 o
   4   1  24    373.11    421.90     89.80     36 o
   4   2  29     19.16     35.70     65.00     36 <
   4   3  34     30.38     27.20     62.90     36 <
   5  -9 -31     84.22     55.40     67.60     36 <
   5  -8 -26     49.65     21.80     61.50     36 <
   5  -7 -18     79.60     57.20     71.30     36 <
   5  -6 -13   1973.00   1702.20    129.30     36 o
   5  -4   0  39408.00  37962.10    468.10     36 o
   5   1  28     68.17     46.80     66.20     36 <
   5   2  33     21.14     14.90     58.80     36 <
   6 -10 -32     28.86     -1.80     46.20     36 <
   6  -7 -14   1054.20   1041.50    106.40     36 o
   6  -4   4   1739.20   1715.20    130.50     36 o
   6  -1  22   1779.90   2030.50    130.10     36 o
   6   1  32      2.65     -6.30     48.10     36 <
   7 -10 -28    192.12    167.50     73.90     36 <
   7  -8 -15     78.26     24.50     66.80     36 <
   7  -5   3   3296.40   4203.50    174.90     36 o
   7  -2  21     37.37     31.00     65.20     36 <
   7  -1  26      6.37     10.20     58.40     36 <
   8 -11 -29      1.28    -10.00     46.50     36 <
   8 -10 -24    154.76    184.90     74.30     36 <
   8  -9 -16    171.84    136.20     74.20     36 <
   8  -6   2    688.14    613.00     98.70     36 o
   8  -5   7    548.91    565.40     97.20     36 o
   8  -2  25    313.83    294.20     80.90     36 o
   8  -1  30     22.70      0.00     47.60     36 <
   9 -11 -25     50.36     41.50     63.10     36 <
   9 -10 -17     24.75     19.50     61.50     36 <
   9  -9 -12    185.95    159.30     73.10     36 <
   9  -7   1    525.57    506.50     90.90     36 o
   9  -6   6    330.95    202.60     82.50     36 <
   9  -3  24    626.09    484.80     90.50     36 o
   9  -2  29     14.64     -1.10     46.20     36 <
  10  -9  -8     44.58     80.60     69.20     36 <
  10  -7   5    245.57    177.80     77.50     36 <
  10  -6  10    589.66    503.20     89.50     36 o
  10  -4  23     42.36     49.20     66.00     36 <
  10  -3  28    361.76    261.70     75.80     36 o
  11 -12 -22     57.99     39.10     61.90     36 <
  11 -11 -14     65.82     40.70     64.70     36 <
  11 -10  -9      6.72     18.90     62.00     36 <
  11  -8   4     58.26     21.90     62.60     36 <
  11  -7   9    136.09     71.50     69.90     36 <
  11  -4  27     63.89     15.20     58.40     36 <
  12 -11 -10     33.09     26.10     60.10     36 <
  12  -9   3    466.33    400.20     84.30     36 o
  12  -8   8    116.48     91.90     69.20     36 <
  12  -7  13     32.59     40.00     66.50     36 <
  12  -5  26     57.04     15.50     59.80     36 <
  13 -12 -11     70.29     31.30     63.00     36 <
  13 -11  -6     91.54     61.70     67.30     36 <
  13  -9   7     62.69     44.50     65.80     36 <
  13  -8  12     14.48     14.80     60.20     36 <
  13  -7  17     17.43     11.70     57.70     36 <
  14 -12  -7      8.87     11.30     57.40     36 <
  14 -10   6     47.69     33.70     64.10     36 <
  14  -9  11     19.66      2.70     50.40     36 <
  14  -8  16      5.63     11.40     57.10     36 <
  15 -12  -3     18.78     12.20     58.20     36 <
  15 -10  10     20.58      7.50     55.20     36 <
 -15  12  -3      5.03      4.50     56.60     37 <
 -14   9 -17      8.23     14.50     57.90     37 <
 -14  11  -4     30.45     -8.10     49.30     37 <
 -14  12   1      4.93     10.80     58.00     37 <
 -14  13   6     13.62     36.20     65.10     37 <
 -13   7 -23     12.50      2.50     53.40     37 <
 -13   8 -18     55.29     30.30     64.20     37 <
 -13  10  -5      9.68     13.60     59.80     37 <
 -13  11   0    107.88    134.20     77.30     37 <
 -12   6 -24    132.36     80.20     69.10     37 <
 -12   7 -19     19.86     41.90     65.10     37 <
 -12   9  -6    101.62    115.30     71.80     37 <
 -12  10  -1    526.73    549.30     93.90     37 o
 -12  12  12     22.51      8.20     57.30     37 <
 -12  13  17     13.04     11.40     59.80     37 <
 -11   5 -25     32.27     26.10     61.80     37 <
 -11   6 -20    278.89    263.60     80.50     37 o
 -11   8  -7     17.31     22.50     66.00     37 <
 -11   9  -2     26.49     32.20     64.20     37 <
 -11  12  16     71.96     59.70     69.80     37 <
 -10   4 -26     17.81     39.90     63.90     37 <
 -10   5 -21    202.37    181.60     74.80     37 <
 -10   7  -8    593.33    569.10     92.50     37 o
 -10  10  10    738.87    724.00     98.70     37 o
 -10  11  15     53.01     43.50     66.70     37 <
 -10  12  20     28.58      1.30     54.50     37 <
  -9   3 -27    103.00     56.80     68.10     37 <
  -9   4 -22    271.78    266.10     81.10     37 o
  -9   6  -9    281.30    202.30     79.90     37 <
  -9  10  14    620.03    585.20     93.90     37 o
  -8   2 -28    140.73    128.10     72.20     37 <
  -8   3 -23    170.30    212.90     81.00     37 <
  -8   5 -10   2358.20   2234.60    137.40     37 o
  -8   8   8    563.12    451.30     91.80     37 o
  -8   9  13    230.14    162.70     78.50     37 <
  -8  11  26     12.56     -9.20     48.00     37 <
  -7   1 -29     48.63     46.90     64.80     37 <
  -7   2 -24    858.35    928.20    103.70     37 o
  -7   4 -11   1962.30   1930.70    132.90     37 o
  -7  10  25    127.13     81.00     69.80     37 <
  -6   1 -25    680.39    508.20     91.60     37 o
  -6   3 -12    564.83    635.90     99.90     37 o
  -6   6   6     48.01     59.20     77.80     37 <
  -6   9  24    675.30    605.90     95.20     37 o
  -5   0 -26    363.04    377.90     86.90     37 o
  -5   2 -13   5018.60   5121.20    190.40     37 o
  -5   9  28     78.62     66.20     68.90     37 <
  -4  -2 -35     44.63    -10.00     47.80     37 <
  -4  -1 -27    215.29    203.30     77.20     37 <
  -4   1 -14   7519.20   7700.10    222.40     37 o
  -4   4   4   4608.10   4681.20    190.00     37 o
  -4   7  22     59.72    -10.00     48.80     37 <
  -4   8  27     19.18     18.60     60.70     37 <
  -4   9  32     87.74     68.60     69.50     37 <
  -3  -3 -36     32.50     -5.60     47.60     37 <
  -3  -2 -28    262.37    238.60     80.20     37 <
  -3   6  21    207.03    103.30     72.60     37 <
  -3   7  26     53.28     19.60     61.40     37 <
  -3   8  31      5.77     24.10     63.60     37 <
  -2  -4 -37     21.77     -7.70     47.50     37 <
  -2  -3 -29     72.94     17.30     60.70     37 <
  -2  -1 -16    757.01    762.80    108.00     37 o
  -2   2   2  23653.00  21163.10    389.30     37 o
  -2   5  20    518.61    392.50     84.80     37 o
  -2   6  25    298.64    357.10     82.40     37 o
  -2   7  30     16.17     23.20     62.70     37 <
  -2   8  35     45.58     25.60     64.10     37 <
  -1  -4 -30     37.30     33.00     65.90     37 <
  -1  -2 -17   7201.70   7932.50    225.40     37 o
  -1   4  19    839.87    640.50     97.40     37 o
  -1   5  24    848.38    898.80    102.10     37 o
  -1   6  29    486.11    408.50     86.80     37 o
  -1   7  34    103.29    143.20     73.90     37 <
   0  -4 -26     84.32     56.20     70.10     37 <
   0  -3 -18    575.58    209.70     86.40     37 <
   0   3  18    332.56    260.00     86.60     37 o
   0   5  28    114.87     79.30     70.30     37 <
   1  -6 -32     99.74     29.50     62.20     37 <
   1  -5 -27     65.05     51.00     66.50     37 <
   1  -3 -14  11871.00  12210.20    277.10     37 o
   1   2  17   7481.00   7682.60    230.50     37 o
   1   3  22    109.31     90.00     73.70     37 <
   1   4  27     68.30     52.50     67.00     37 <
   2  -6 -28     37.54     55.30     67.20     37 <
   2  -4 -15   2781.30   3030.40    154.40     37 o
   2   1  16   1271.30   1305.50    123.40     37 o
   2   2  21    366.95    228.50     82.70     37 <
   2   3  26    211.60    245.90     80.70     37 o
   3  -7 -29     31.18     -0.50     48.40     37 <
   3  -5 -16    696.71    864.30    104.80     37 o
   3   1  20   1530.70   1313.70    118.20     37 o
   3   2  25    645.36    528.10     94.10     37 o
   4  -8 -30     55.63      2.30     54.80     37 <
   4  -6 -17    403.63    456.80     90.20     37 o
   4   1  24    585.59    593.90     96.50     37 o
   5  -9 -31     75.42     42.70     63.10     37 <
   5  -8 -26     11.50    -10.00     48.40     37 <
   5  -7 -18     16.44     10.90     61.80     37 <
   5  -4   0  39724.00  38573.00    469.90     37 o
   5  -1  18   1330.10   1299.30    113.70     37 o
   6 -10 -32     51.66     -4.30     47.10     37 <
   6  -8 -19    256.48    156.30     74.80     37 <
   6  -7 -14   1071.70   1127.20    107.50     37 o
   6  -5  -1  10764.00  11812.90    271.30     37 o
   6  -2  17    369.70    357.30     88.20     37 o
   6  -1  22   1612.30   1892.10    125.60     37 o
   7 -10 -28    220.71    284.50     79.80     37 o
   7  -8 -15    197.81    165.90     76.70     37 <
   7  -6  -2    296.28    294.20     89.60     37 o
   7  -3  16    303.83    249.10     82.30     37 o
   7  -2  21     21.80     -1.90     47.50     37 <
   7  -1  26     30.33     45.40     66.80     37 <
   8 -11 -29      3.15     -9.60     45.60     37 <
   8  -9 -16    176.89    177.80     79.40     37 <
   8  -7  -3    384.43    356.80     86.10     37 o
   8  -6   2    893.89    836.80    106.80     37 o
   8  -4  15    243.05    184.00     79.20     37 <
   8  -3  20    187.55    156.50     74.60     37 <
   8  -2  25    285.32    195.60     77.80     37 <
   9 -11 -25     27.53     20.60     57.90     37 <
   9 -10 -17     43.24     33.90     64.40     37 <
   9  -9 -12    175.66    205.10     78.30     37 <
   9  -7   1    389.48    443.30     89.90     37 o
   9  -5  14   4310.50   4500.20    183.80     37 o
   9  -4  19    105.81    118.20     72.90     37 <
   9  -3  24    537.76    477.40     91.10     37 o
  10 -11 -18    282.65    194.30     75.30     37 <
  10  -8   0    206.34    201.70     75.10     37 <
  10  -5  18    261.30    185.80     75.80     37 <
  10  -4  23     28.75     24.60     60.90     37 <
  10  -3  28    500.13    483.00     88.60     37 o
  11 -11 -14     45.48     44.10     63.90     37 <
  11  -9  -1    186.62    173.10     75.80     37 <
  11  -8   4     93.68     91.50     70.70     37 <
  11  -6  17    216.63    154.30     74.40     37 <
  11  -5  22    195.37    197.10     74.50     37 <
  11  -4  27     89.11     83.00     66.90     37 <
  12 -11 -10     83.95    133.10     72.20     37 <
  12 -10  -2      6.96     39.50     65.30     37 <
  12  -9   3    418.01    380.30     82.40     37 o
  12  -7  16    101.11    105.50     70.60     37 <
  12  -6  21     93.62     62.70     67.90     37 <
  12  -5  26     43.60     58.20     64.60     37 <
  13 -12 -11    104.25     57.00     65.80     37 <
  13 -11  -3     13.19     27.10     60.40     37 <
  13 -10   2     78.32     92.40     67.00     37 <
  13  -9   7     58.99     90.30     68.40     37 <
  13  -8  15     62.44     20.10     59.50     37 <
  13  -7  20     61.11     90.90     68.80     37 <
  14 -11   1      7.72    -10.00     46.20     37 <
  14 -10   6     27.70     13.90     60.10     37 <
  14  -8  19      2.08     26.00     59.50     37 <
  15 -12   0     23.72     42.20     63.60     37 <
  15 -11   5     11.66     21.20     58.00     37 <
  15 -10  10     54.97     97.50     68.70     37 <
 -15  12  -6     22.32     27.70     65.20     38 <
 -14  10 -12     45.08     38.20     65.10     38 <
 -14  11  -7     14.62      0.10     49.20     38 <
 -14  12   1     16.35    -10.00     49.50     38 <
 -14  13   6      2.79     13.60     59.10     38 <
 -13   8 -18     42.67     61.00     66.00     38 <
 -13   9 -13     70.61     47.90     66.10     38 <
 -13  11   0     65.50     79.50     71.30     38 <
 -13  12   5     47.84     33.60     65.10     38 <
 -13  13  10    229.12    289.20     80.10     38 o
 -12   6 -27     45.76     36.10     65.00     38 <
 -12   7 -19     25.60     76.80     71.70     38 <
 -12   8 -14    133.69    208.00     79.40     38 <
 -12  10  -1    418.38    347.10     86.30     38 o
 -12  11   4    390.90    436.30     90.90     38 o
 -12  13  17     13.90     11.60     58.20     38 <
 -11   5 -28      3.95     12.50     58.70     38 <
 -11   6 -20    334.18    279.60     83.00     38 o
 -11   7 -15     15.58    -10.00     49.20     38 <
 -11   9  -2      8.65     14.50     60.50     38 <
 -11  10   3     26.97      3.90     58.10     38 <
 -11  12  16     78.50     90.40     70.80     38 <
 -10   4 -29     64.06     72.90     69.80     38 <
 -10   5 -21    231.91    222.00     76.80     38 <
 -10   6 -16     12.83     17.60     63.00     38 <
 -10   8  -3    591.10    451.20     89.20     38 o
 -10  11  15     35.65     54.20     66.80     38 <
 -10  12  20     20.74     40.60     69.00     38 <
  -9   3 -30      4.00     14.40     59.10     38 <
  -9   4 -22    321.09    297.40     85.10     38 o
  -9   5 -17    241.95    174.50     75.30     38 <
  -9   7  -4    668.46    440.40     89.10     38 o
  -9  10  14    478.41    431.30     87.70     38 o
  -9  11  19     25.61      1.20     52.10     38 <
  -8   2 -31     90.79     40.50     64.50     38 <
  -8   3 -23    174.26    202.90     78.30     38 <
  -8   4 -18     15.53     35.40     66.90     38 <
  -8   6  -5    941.27    891.80    105.70     38 o
  -8   8   8    632.15    375.80     92.00     38 o
  -8   9  13    189.05    122.30     75.90     38 <
  -8  10  18     40.85     48.50     69.70     38 <
  -7   1 -32      4.51    -10.00     46.70     38 <
  -7   2 -24    970.22    791.10    103.00     38 o
  -7   3 -19    111.74    135.20     75.70     38 <
  -7   5  -6    773.11    688.40    103.50     38 o
  -7   8  12     15.83     50.00     71.10     38 <
  -6   1 -25    765.07    819.00    100.40     38 o
  -6   2 -20    613.87    632.30     99.10     38 o
  -6   4  -7   1011.20   1231.60    122.30     38 o
  -6   6   6     74.45     83.40     78.10     38 <
  -6   7  11    652.91    649.30    102.30     38 o
  -6   9  24    694.04    571.90     92.30     38 o
  -5  -1 -34    178.54    203.10     77.90     38 <
  -5   0 -26    399.60    559.30     91.60     38 o
  -5   1 -21   1820.50   1814.20    127.30     38 o
  -5   9  28     84.96     64.80     69.00     38 <
  -4  -2 -35     15.82      5.30     53.10     38 <
  -4  -1 -27    260.43    171.30     77.60     38 <
  -4   0 -22    222.25    156.60     76.40     38 <
  -4   4   4   4375.90   4337.60    185.60     38 o
  -4   7  22    126.86     60.30     69.60     38 <
  -4   8  27     12.14      5.20     54.30     38 <
  -4   9  32    136.74     66.50     68.00     38 <
  -3  -3 -36     23.65     20.30     64.70     38 <
  -3  -2 -28    402.44    441.80     87.70     38 o
  -3  -1 -23     68.82     71.60     71.20     38 <
  -3   6  21    182.22     93.50     74.40     38 <
  -3   7  26     36.37     -5.40     47.50     38 <
  -3   8  31      6.10     29.90     64.80     38 <
  -2  -4 -37     17.76     -1.20     47.60     38 <
  -2  -3 -29     98.31     19.10     60.30     38 <
  -2  -2 -24   1221.40   1059.70    109.60     38 o
  -2   2   2  17326.00  16197.10    351.40     38 o
  -2   5  20    262.25    291.20     83.30     38 o
  -2   6  25    246.29    232.60     80.70     38 <
  -2   7  30     14.78     30.50     62.30     38 <
  -1  -3 -25    861.16    894.90    104.10     38 o
  -1   4  19    427.45    406.60     90.10     38 o
  -1   5  24    938.11    973.50    104.70     38 o
  -1   6  29    644.19    433.90     86.90     38 o
   0  -4 -26     80.05     56.20     69.30     38 <
   0   3  18    256.26    111.70     78.80     38 <
   1  -6 -35    191.21    175.30     76.80     38 <
   1  -5 -27     65.00     29.50     63.40     38 <
   1  -3 -14   9148.40   8966.10    243.40     38 o
   1   2  17   5135.60   5608.00    197.60     38 o
   1   3  22    101.99     34.40     69.30     38 <
   2  -7 -36     24.85     20.10     61.60     38 <
   2  -6 -28     56.10     10.50     58.00     38 <
   2  -4 -15   3407.80   3319.20    162.00     38 o
   2  -2  -2  19570.00  19661.40    374.90     38 o
   2   1  16    623.72    615.40    101.20     38 o
   2   2  21    354.68    394.20     90.90     38 o
   3  -7 -29     29.85     15.80     60.50     38 <
   3  -5 -16    994.85    990.80    109.50     38 o
   3   1  20   2098.20   2091.30    137.00     38 o
   3   3  33     61.53     44.80     65.10     38 <
   4  -8 -30     60.04     50.40     67.10     38 <
   4  -6 -17    259.67    278.40     83.70     38 o
   4  -4  -4   5765.40   5849.00    207.40     38 o
   4  -1  14   7845.20   8661.90    241.00     38 o
   4   2  32     10.90     17.90     61.00     38 <
   4   3  37      3.10     18.10     59.90     38 <
   5  -9 -31     85.79     18.80     61.10     38 <
   5  -8 -26     19.25      0.20     51.10     38 <
   5  -7 -18     10.51      2.30     53.90     38 <
   5  -2  13   4202.40   4293.70    178.70     38 o
   5  -1  18   2061.70   2122.80    135.40     38 o
   5   1  31    131.17    123.10     71.90     38 <
   5   2  36      8.05     -5.10     46.90     38 <
   6 -10 -32     46.01     23.20     60.20     38 <
   6  -8 -19    298.54    204.50     78.00     38 <
   6  -3  12    729.89    747.90    107.20     38 o
   6  -2  17    415.00    390.60     92.20     38 o
   6   0  30    191.02    123.80     72.30     38 <
   6   1  35     14.72      8.90     57.10     38 <
   7 -10 -28    191.42    249.20     80.60     38 o
   7  -9 -20     28.60     46.30     68.40     38 <
   7  -8 -15    116.56    131.70     75.00     38 <
   7  -6  -2    426.86    363.40     94.20     38 o
   7  -4  11   2250.20   2219.10    136.40     38 o
   7  -3  16    226.35    238.40     79.50     38 <
   7   0  34      7.18     25.30     65.50     38 <
   8 -11 -29      1.12      8.30     54.20     38 <
   8  -9 -16    165.14    149.50     75.70     38 <
   8  -7  -3    278.36    287.00     82.80     38 o
   8  -5  10   2930.30   2969.10    150.50     38 o
   8  -4  15    228.85    205.70     77.50     38 <
   8  -1  33     13.10     -7.20     45.80     38 <
   9 -10 -17     36.37     25.10     62.30     38 <
   9  -8  -4     24.41      7.40     54.80     38 <
   9  -6   9    341.83    182.30     79.20     38 <
   9  -5  14   1871.70   2231.50    134.60     38 o
   9  -2  32     31.82     23.90     59.70     38 <
  10 -11 -18    180.67    220.30     75.20     38 <
  10  -9  -5    127.67     76.20     70.80     38 <
  10  -8   0    372.32    325.40     86.20     38 o
  10  -6  13    119.88    101.30     70.90     38 <
  10  -5  18    237.58    292.20     81.50     38 o
  10  -3  31      8.81     -1.60     46.40     38 <
  11 -12 -19     79.17     77.80     68.20     38 <
  11 -11 -14    113.16     34.00     63.10     38 <
  11 -10  -6     91.97     67.70     69.00     38 <
  11  -9  -1    209.58    160.30     74.40     38 <
  11  -7  12    231.25    231.00     78.50     38 <
  11  -6  17    226.64    202.50     77.30     38 <
  12 -11  -7    508.15    538.60     92.40     38 o
  12 -10  -2     11.16     13.50     60.80     38 <
  12  -8  11     59.44     32.30     63.70     38 <
  12  -7  16     74.56     81.20     70.80     38 <
  13 -11  -3      6.21     22.80     61.00     38 <
  13  -9  10    233.61    229.60     74.70     38 o
  13  -8  15     57.33     35.70     64.30     38 <
  13  -7  20     77.06    120.60     70.80     38 <
  14 -12  -4     62.99     58.30     67.80     38 <
  14 -11   1      6.88    -10.00     48.10     38 <
  14 -10   9     32.03     32.80     63.60     38 <
  14  -9  14     44.18     71.70     67.60     38 <
  14  -8  19      2.83     28.10     61.30     38 <
  15 -12   0     22.86     24.80     62.50     38 <
  15 -11   8     70.85     33.30     64.10     38 <
  15 -10  13     34.87     29.90     62.70     38 <
 -15  12  -6     58.61     52.20     67.40     39 <
 -14  10 -15      6.00     -8.40     46.60     39 <
 -14  11  -7      5.88     14.70     59.10     39 <
 -14  12  -2      5.81      5.00     56.10     39 <
 -14  13   6      8.10      7.00     56.60     39 <
 -13   8 -21     33.50     15.00     59.90     39 <
 -13  10  -8     99.86    122.10     74.00     39 <
 -13  11  -3      8.33     16.70     61.80     39 <
 -13  12   5     85.53     72.30     68.80     39 <
 -13  13  10    146.31    160.60     75.10     39 <
 -12   7 -22     89.83    103.90     74.20     39 <
 -12   9  -9    101.25     89.40     69.60     39 <
 -12  11   4    369.92    435.20     88.60     39 o
 -11   6 -23     32.62     15.80     60.40     39 <
 -11   7 -15     41.87     15.10     63.60     39 <
 -11   8 -10    252.67    274.00     80.30     39 o
 -11  10   3     10.13      3.70     56.90     39 <
 -11  11   8    307.66    389.20     85.90     39 o
 -11  12  16     90.09     80.80     70.10     39 <
 -10   4 -29     81.94    101.30     71.00     39 <
 -10   5 -24    329.69    369.50     85.90     39 o
 -10   6 -16     21.76     32.60     63.20     39 <
 -10   7 -11    721.92    711.30     96.00     39 o
 -10   9   2     28.37     39.40     69.90     39 <
 -10  11  15     81.18     49.50     67.50     39 <
 -10  12  20     26.12     40.30     68.20     39 <
  -9   3 -30      6.97     -1.30     46.50     39 <
  -9   4 -25     28.80     36.70     66.40     39 <
  -9   5 -17    237.57    251.10     78.10     39 o
  -9   6 -12    186.01     87.80     74.60     39 <
  -9   7  -4    820.14    649.30     97.30     39 o
  -9   8   1   1133.10   1125.20    109.20     39 o
  -9  10  14    684.28    660.40     94.60     39 o
  -9  11  19     17.09      2.40     53.60     39 <
  -9  12  24    144.72    132.50     73.60     39 <
  -8   2 -31    102.75     63.90     66.80     39 <
  -8   3 -26      7.71      0.00     47.30     39 <
  -8   4 -18     17.60      3.90     56.00     39 <
  -8   6  -5   1155.10   1156.40    111.90     39 o
  -8   7   0    712.37    681.00     98.80     39 o
  -8   9  13    121.59     70.40     72.20     39 <
  -8  10  18     66.14     93.80     72.30     39 <
  -7   1 -32      6.40     15.30     58.30     39 <
  -7   2 -27     23.58    -10.00     46.90     39 <
  -7   3 -19     89.83    110.90     74.10     39 <
  -7   5  -6    713.65    647.80    104.90     39 o
  -7   8  12     20.62     17.50     62.90     39 <
  -6   1 -28     38.90     35.40     63.30     39 <
  -6   2 -20    408.33    407.00     88.60     39 o
  -6   4  -7    770.76    957.00    113.60     39 o
  -6   7  11    681.49    696.80    101.70     39 o
  -6   9  24    758.45    737.40    100.50     39 o
  -5  -1 -34    231.00    288.50     80.90     39 o
  -5   1 -21   1244.70   1272.90    113.40     39 o
  -5   3  -8   2145.10   2235.90    142.30     39 o
  -5   6  10   3071.30   3423.10    165.60     39 o
  -5   9  28     64.19     47.90     68.20     39 <
  -4  -2 -35      5.28     -2.50     47.20     39 <
  -4  -1 -30     88.48    110.00     71.40     39 <
  -4   0 -22    146.88     89.20     71.10     39 <
  -4   2  -9   3094.10   2918.40    159.10     39 o
  -4   4   4   4685.70   4880.00    197.00     39 o
  -4   7  22     82.22     10.20     58.20     39 <
  -4   8  27     24.64      3.00     53.10     39 <
  -4   9  32    134.54     83.50     68.80     39 <
  -3  -3 -36     34.27     32.60     66.40     39 <
  -3  -2 -31    339.19    252.50     83.50     39 o
  -3  -1 -23     54.04     43.20     67.80     39 <
  -3   1 -10  30818.00  30383.90    419.10     39 o
  -3   6  21    110.50     68.90     72.10     39 <
  -3   7  26     62.45     28.60     64.80     39 <
  -2  -4 -37     24.24     -6.70     46.40     39 <
  -2  -3 -32    100.47    111.00     71.30     39 <
  -2  -2 -24   1580.40   1666.80    121.80     39 o
  -2   2   2  19160.00  19479.70    372.00     39 o
  -2   5  20    374.36    295.00     84.20     39 o
  -2   6  25    558.54    417.80     88.30     39 o
  -1  -4 -33     15.96     38.50     65.20     39 <
  -1  -3 -25   1122.20   1208.70    111.10     39 o
  -1  -1 -12   1176.00   1015.40    117.90     39 o
  -1   4  19    567.20    408.90     91.00     39 o
   0  -5 -34    226.98    199.30     77.90     39 <
   0  -4 -26     61.01      2.10     55.50     39 <
   0   3  18    229.92    102.90     81.00     39 <
   0   6  36    116.20     87.30     69.80     39 <
   1  -6 -35     72.71     35.80     65.70     39 <
   1  -5 -27     23.96     10.30     58.00     39 <
   1  -3 -14   7302.20   7724.20    224.30     39 o
   1   2  17   5999.30   6141.30    207.10     39 o
   1   4  30     54.16     82.20     69.90     39 <
   1   5  35     57.03     24.40     62.70     39 <
   2  -7 -36     13.77     23.10     61.70     39 <
   2  -6 -28     34.85     -6.20     48.00     39 <
   2  -4 -15   2836.80   3429.20    161.00     39 o
   2  -2  -2  16647.00  15466.40    340.20     39 o
   2   1  16    875.10    786.80    110.10     39 o
   2   3  29     56.76      5.40     53.80     39 <
   2   4  34    141.20    145.50     74.10     39 <
   3  -7 -29     33.05     62.20     69.50     39 <
   3  -5 -16    658.99    820.00    103.10     39 o
   3   2  28    390.97    379.90     85.90     39 o
   3   3  33     61.34     17.60     61.70     39 <
   4  -8 -30     77.64     26.00     64.60     39 <
   4  -7 -25    625.68    832.90    100.30     39 o
   4  -6 -17    322.35    305.10     82.50     39 o
   4  -4  -4   4073.10   4131.40    178.50     39 o
   4  -1  14  11180.00  10348.80    259.00     39 o
   4   1  27    224.09    232.20     80.30     39 <
   4   2  32      9.66     -3.60     47.90     39 <
   4   3  37      9.46      5.30     52.10     39 <
   5  -9 -31    119.14     60.70     65.60     39 <
   5  -8 -26      5.94     -5.70     49.10     39 <
   5  -7 -18     14.50     31.30     63.80     39 <
   5  -2  13   6059.10   5987.70    207.60     39 o
   5   0  26    492.31    506.70     91.90     39 o
   5   1  31    117.27     71.40     69.00     39 <
   5   2  36     17.88     21.50     59.80     39 <
   6  -8 -19    268.42    219.60     79.80     39 <
   6  -6  -6    150.07    146.20     80.90     39 <
   6  -3  12    756.07    644.50    103.60     39 o
   6  -1  25    695.67    594.10     95.20     39 o
   6   0  30    174.35    207.30     76.70     39 <
   6   1  35     12.04     19.70     59.20     39 <
   7 -10 -28    220.10    177.10     74.90     39 <
   7  -9 -20     46.33     46.30     68.10     39 <
   7  -8 -15    222.31    255.50     78.10     39 o
   7  -4  11   2054.20   2096.60    136.60     39 o
   7  -2  24    998.07    992.50    106.80     39 o
   7  -1  29     33.58     20.90     60.50     39 <
   7   0  34      9.82     15.30     57.90     39 <
   8 -11 -29      5.74     -9.10     45.40     39 <
   8 -10 -21    209.99    226.80     76.60     39 <
   8  -9 -16    139.61    133.30     75.90     39 <
   8  -8  -8    692.46    563.00     92.70     39 o
   8  -5  10   2749.20   2938.90    149.30     39 o
   8  -3  23    198.99    119.10     72.50     39 <
   8  -2  28    133.56     96.70     68.50     39 <
   8  -1  33     16.12     34.00     61.00     39 <
   9 -10 -17     34.30     20.40     63.80     39 <
   9  -8  -4     12.23     18.30     61.40     39 <
   9  -6   9    195.79    182.30     74.00     39 <
   9  -4  22    273.25    309.00     80.00     39 o
   9  -3  27     86.30     69.90     68.40     39 <
   9  -2  32     40.65     27.40     61.50     39 <
  10 -11 -18    189.58    123.60     71.40     39 <
  10  -9  -5    111.96     84.20     70.20     39 <
  10  -7   8    568.71    651.70     97.70     39 o
  10  -5  21    206.05    193.00     76.40     39 <
  10  -4  26      7.44     21.70     62.20     39 <
  10  -3  31      6.77     11.70     56.20     39 <
  11 -12 -19     45.82     41.80     64.50     39 <
  11 -10  -6     56.59     70.60     68.20     39 <
  11  -8   7      5.87     18.40     61.20     39 <
  11  -6  20    342.89    310.70     83.10     39 o
  11  -5  25     34.06      0.70     50.00     39 <
  12 -11  -7    303.04    392.10     85.10     39 o
  12  -9   6    114.28     94.50     69.30     39 <
  12  -8  11     81.19     42.30     65.90     39 <
  12  -7  19     31.80     25.00     62.90     39 <
  12  -6  24     94.12    102.50     70.60     39 <
  13 -12  -8     14.63     16.60     58.00     39 <
  13 -11  -3     21.72      5.20     54.90     39 <
  13 -10   5      5.21     16.80     58.30     39 <
  13  -9  10    183.32    165.60     73.80     39 <
  13  -8  18     43.62     40.60     64.90     39 <
  13  -7  23     15.35     12.60     56.70     39 <
  14 -13  -9     10.11     -1.20     46.90     39 <
  14 -12  -4     56.47     10.10     57.20     39 <
  14 -11   4     46.62     94.60     67.80     39 <
  14 -10   9      8.18     16.90     59.70     39 <
  15 -12   3     24.19     25.80     61.50     39 <
  15 -11   8     34.81      6.00     54.40     39 <
 -14  10 -15      3.64     17.90     60.40     40 <
 -14  11 -10    341.89    278.70     79.60     40 o
 -14  12  -2      7.84     25.00     65.60     40 <
 -14  13   3      5.23     13.80     60.80     40 <
 -13   8 -24    225.31    208.30     80.60     40 <
 -13   9 -16     55.06     68.20     69.60     40 <
 -13  11  -3     17.34      0.50     52.90     40 <
 -13  12   2     18.44     25.90     64.50     40 <
 -13  13  10    153.04    203.10     81.90     40 <
 -12   7 -25     33.19     13.90     60.20     40 <
 -12   8 -17     16.65     35.90     66.10     40 <
 -12   9  -9    167.43    186.30     75.90     40 <
 -12  10  -4     99.32    123.00     75.40     40 <
 -12  13  14    215.70    140.20     73.50     40 <
 -11   6 -23     58.74     50.70     68.10     40 <
 -11   7 -18    681.58    651.70     95.90     40 o
 -11   8 -10    284.47    316.70     83.60     40 o
 -11   9  -5    141.88     97.50     70.30     40 <
 -11  10   3     12.19      1.40     54.30     40 <
 -11  11   8    238.19    226.90     79.00     40 <
 -10   4 -32     49.81     50.20     67.70     40 <
 -10   5 -24    445.69    529.30     90.10     40 o
 -10   6 -19     73.12     36.70     66.20     40 <
 -10   7 -11    701.36    724.20     97.70     40 o
 -10   9   2     45.61     -1.00     50.10     40 <
 -10  12  20     22.37     13.90     61.40     40 <
  -9   3 -33      3.13     -2.40     47.80     40 <
  -9   4 -25     37.06     24.90     65.50     40 <
  -9   5 -20     24.72      9.00     57.90     40 <
  -9   6 -12    139.49     11.00     61.90     40 <
  -9   8   1   1013.20    748.60     99.40     40 o
  -9  10  14    721.68    895.10    103.60     40 o
  -9  11  19     22.83     15.10     60.30     40 <
  -9  12  24    100.31     85.00     71.80     40 <
  -8   2 -34    115.77    115.50     70.50     40 <
  -8   3 -26      9.76    -10.00     49.70     40 <
  -8   5 -13     35.13     24.20     66.40     40 <
  -8   7   0    401.71    313.60     85.70     40 o
  -8   9  13    187.27     81.90     73.00     40 <
  -8  10  18     54.15     81.80     70.80     40 <
  -7   1 -35     11.62     13.70     60.00     40 <
  -7   2 -27     24.72     18.50     61.60     40 <
  -7   4 -14   1087.20   1075.60    108.80     40 o
  -7   6  -1    554.44    666.20    104.80     40 o
  -7   8  12     12.05     14.50     64.20     40 <
  -7   9  17    251.83    259.20     83.20     40 o
  -6   0 -36     99.60     50.00     67.80     40 <
  -6   1 -28     48.95     59.00     68.00     40 <
  -6   3 -15   1337.10   1438.40    123.80     40 o
  -6   5  -2    377.70    401.00     99.60     40 o
  -6   7  11    442.06    444.90     93.20     40 o
  -6   9  24    667.29    744.90    100.10     40 o
  -5  -1 -37     74.09     20.20     62.70     40 <
  -5   2 -16    955.85    902.80    108.50     40 o
  -5   6  10   2825.60   3035.60    156.00     40 o
  -5   9  28     78.04     76.20     69.60     40 <
  -4  -2 -38     28.26     -6.30     47.30     40 <
  -4  -1 -30     37.25     21.90     64.00     40 <
  -4   1 -17    192.17    177.50     85.80     40 <
  -4   7  22     59.13     24.20     61.70     40 <
  -4   8  27      9.64    -10.00     48.70     40 <
  -3  -2 -31    302.18    146.20     76.70     40 <
  -3   1 -10  41563.00  39961.20    483.10     40 o
  -3   6  21    129.03     78.20     71.60     40 <
  -3   7  26     90.75     45.40     66.20     40 <
  -2  -3 -32     90.74     72.50     70.20     40 <
  -2   5  20    307.88    306.60     83.80     40 o
  -2   7  33     23.90    -10.00     47.50     40 <
  -1  -4 -33     43.27     67.60     69.10     40 <
  -1  -3 -25   1408.90   1271.10    111.50     40 o
  -1  -1 -12   1249.20   1322.70    130.00     40 o
  -1   4  19    602.77    445.40     91.10     40 o
  -1   6  32     46.63     41.30     66.40     40 <
   0  -5 -34    181.47    215.30     76.00     40 <
   0  -4 -26    104.09     56.80     69.60     40 <
   0   6  36     83.46     46.60     65.90     40 <
   1  -6 -35     80.77     34.80     65.30     40 <
   1  -5 -27     92.49     54.90     68.10     40 <
   1  -3 -14   7992.10   8490.50    233.00     40 o
   1   1  12   1456.60   1308.20    127.70     40 o
   1   4  30     27.81     54.30     66.90     40 <
   1   5  35    113.29     83.10     69.10     40 <
   2  -7 -36     20.93     -2.30     47.60     40 <
   2  -6 -28     99.19      6.20     58.30     40 <
   2  -5 -23    246.59    170.60     79.30     40 <
   2  -4 -15   2927.60   3093.10    160.20     40 o
   2  -2  -2  21987.00  20702.00    385.90     40 o
   2   3  29     38.41     18.80     59.50     40 <
   2   4  34    195.45    131.10     73.60     40 <
   3  -7 -29     72.24     20.30     65.20     40 <
   3  -6 -24     80.48     68.90     70.30     40 <
   3  -5 -16   1016.00   1086.30    110.70     40 o
   3  -1  10  28674.00  29066.70    413.00     40 o
   3   2  28    230.17    288.10     83.90     40 o
   3   3  33     44.01     34.30     65.30     40 <
   4  -7 -25    496.70    695.90     95.40     40 o
   4  -6 -17    261.01    336.00     87.70     40 o
   4  -4  -4   4905.60   5106.40    196.30     40 o
   4  -2   9   3138.50   3416.20    169.70     40 o
   4   0  22    339.58    199.80     80.30     40 <
   4   1  27    230.99    144.40     73.10     40 <
   4   2  32     32.36     -0.10     48.00     40 <
   5  -9 -34    101.73    191.70     73.70     40 <
   5  -8 -26     10.91      9.70     57.40     40 <
   5  -7 -18     12.37     17.40     62.40     40 <
   5  -3   8   2102.70   2108.40    139.60     40 o
   5  -1  21   1791.40   1878.80    128.90     40 o
   5   0  26    439.35    423.20     89.90     40 o
   6  -8 -19    233.57    226.80     82.90     40 <
   6  -6  -6     53.83     97.30     79.10     40 <
   6  -4   7    731.37    927.00    112.10     40 o
   6  -2  20    451.93    578.20     92.50     40 o
   6  -1  25    760.23    639.90     96.10     40 o
   7 -10 -28    198.80    341.90     81.30     40 o
   7  -9 -20     30.28     51.90     68.30     40 <
   7  -5   6    652.53    607.70    101.40     40 o
   7  -3  19    105.69     96.40     74.50     40 <
   7  -2  24    861.80    834.30     99.90     40 o
   8 -11 -29      3.91     -2.60     45.10     40 <
   8 -10 -21    182.92     91.00     69.50     40 <
   8  -9 -16    228.86    336.00     85.20     40 o
   8  -8  -8    550.67    424.00     85.80     40 o
   8  -6   5   1049.40   1109.60    110.80     40 o
   8  -4  18     25.31     22.80     65.40     40 <
   8  -3  23    216.25    240.10     80.50     40 <
   9 -11 -22    167.89    143.50     73.70     40 <
   9 -10 -17     43.78     10.90     59.20     40 <
   9  -7   4    475.56    421.10     88.90     40 o
   9  -5  17    248.27    184.10     77.00     40 <
   9  -4  22    295.09    343.20     85.40     40 o
  10 -12 -23     39.50      1.20     52.30     40 <
  10 -11 -18    197.85    177.80     73.60     40 <
  10 -10 -10    755.78    753.40     98.40     40 o
  10  -8   3    533.48    502.00     88.80     40 o
  10  -6  16     34.32     26.70     62.10     40 <
  10  -5  21    152.74    132.10     76.00     40 <
  11 -12 -19     62.93     46.20     64.40     40 <
  11 -10  -6     92.16    117.40     71.90     40 <
  11  -9   2     10.89     16.10     59.90     40 <
  11  -7  15     27.04     46.30     66.90     40 <
  11  -6  20    254.27    164.60     75.20     40 <
  12 -12 -12     10.65     17.00     59.90     40 <
  12 -11  -7    450.29    536.00     90.30     40 o
  12 -10   1    401.93    267.00     83.90     40 o
  12  -9   6    182.12    162.50     75.00     40 <
  12  -8  14    148.75    237.50     76.70     40 o
  12  -7  19     24.23    -10.00     47.50     40 <
  13 -12  -8      3.22     20.70     59.70     40 <
  13 -11   0     87.46     46.80     66.90     40 <
  13 -10   5      3.79     15.20     59.10     40 <
  13  -9  13    101.66     94.40     71.30     40 <
  13  -8  18     53.25     80.80     69.60     40 <
  14 -13  -9      2.23     -6.20     46.40     40 <
  14 -12  -1      8.35     12.00     56.70     40 <
  14 -11   4     55.81     -7.90     48.70     40 <
  14 -10  12     28.35     20.20     62.40     40 <
  14  -9  17     12.62     45.60     67.60     40 <
  15 -12   3      2.20      4.00     54.50     40 <
 -14  10 -18     83.43     55.00     65.80     41 <
 -14  11 -10    287.54    222.50     79.70     41 <
 -14  12  -5      2.40     20.20     64.50     41 <
 -14  13   3      5.20     -5.70     47.70     41 <
 -13   8 -24    215.77    262.60     81.00     41 o
 -13   9 -19     18.40     14.60     58.70     41 <
 -13  10 -11     40.94     -8.00     47.60     41 <
 -13  11  -6     91.30     53.60     68.50     41 <
 -13  12   2     14.72     13.70     62.00     41 <
 -12   7 -25     29.73     23.70     63.20     41 <
 -12   8 -20     44.67     77.30     69.80     41 <
 -12   9 -12     15.71     18.90     61.00     41 <
 -12  10  -4    196.95    155.90     74.40     41 <
 -12  11   1    184.82    105.70     75.90     41 <
 -12  13  14    153.37    168.60     77.60     41 <
 -11   6 -26     40.25     24.90     63.60     41 <
 -11   7 -18   1110.30    788.40    103.80     41 o
 -11   8 -13     14.97     26.30     64.60     41 <
 -11   9  -5    156.99    126.30     74.00     41 <
 -11  10   0   1352.10   1368.20    116.40     41 o
 -11  11   8    349.91    301.10     82.10     41 o
 -11  12  13     63.23     48.30     67.10     41 <
 -10   5 -27     46.76     23.80     62.70     41 <
 -10   6 -19     77.03     50.50     68.50     41 <
 -10   7 -14    184.71    219.10     77.10     41 <
 -10   8  -6    534.38    646.80     94.50     41 o
 -10  11  12     99.39     71.70     70.50     41 <
 -10  12  20     10.73     13.50     60.60     41 <
  -9   4 -28     49.39     54.10     69.50     41 <
  -9   5 -20     17.92     34.20     65.30     41 <
  -9   7  -7    221.45    127.90     75.00     41 <
  -9   9   6    337.53    323.70     82.90     41 o
  -9  11  19     23.38     21.40     62.10     41 <
  -9  12  24    119.44     88.70     71.10     41 <
  -8   3 -29     75.03     44.40     67.10     41 <
  -8   4 -21     71.52    103.10     72.00     41 <
  -8   6  -8     80.95     60.70     69.60     41 <
  -8  10  18     71.94     61.20     68.40     41 <
  -8  11  23      6.51     17.60     59.60     41 <
  -7   1 -35      7.03      7.70     56.00     41 <
  -7   2 -30     40.36     36.00     65.40     41 <
  -7   3 -22    108.86     49.10     67.90     41 <
  -7   6  -1    729.22    681.70    105.10     41 o
  -7   8  12     33.45     14.60     60.80     41 <
  -7   9  17    198.86    120.50     72.80     41 <
  -6   0 -36    114.75     50.00     67.00     41 <
  -6   1 -31    112.67     50.70     67.90     41 <
  -6   2 -23     94.32     64.10     69.10     41 <
  -6   3 -15   1563.90   1581.50    122.50     41 o
  -6   5  -2    235.72    349.70     94.70     41 o
  -6   7  11    638.17    609.50     97.00     41 o
  -6   8  16    806.26    637.90     98.60     41 o
  -6   9  24    869.97    906.60    104.60     41 o
  -5  -1 -37     87.19     47.00     66.40     41 <
  -5   0 -32     18.46     33.40     64.70     41 <
  -5   1 -24    736.34    659.40     98.60     41 o
  -5   2 -16    864.94   1082.70    110.70     41 o
  -5   4  -3    999.01   1063.90    118.20     41 o
  -5   6  10   2083.00   2576.10    147.60     41 o
  -5   9  28     74.37     67.70     69.30     41 <
  -4  -2 -38     18.36     37.20     65.80     41 <
  -4   1 -17     74.01    154.00     77.90     41 <
  -4   5   9   2645.10   2500.10    147.20     41 o
  -4   7  22     43.74     69.80     70.20     41 <
  -4   8  27     48.83     11.30     59.20     41 <
  -3  -2 -31    476.77    394.70     86.90     41 o
  -3  -1 -26     57.56     15.20     61.60     41 <
  -3   0 -18   1979.50   1627.70    124.90     41 o
  -3   6  21    162.05    121.00     75.40     41 <
  -3   8  34     94.92    118.30     70.40     41 <
  -2  -3 -32    155.03    148.30     71.70     41 <
  -2  -2 -27    361.52    227.10     82.80     41 <
  -2  -1 -19    570.23    471.30     93.10     41 o
  -2   5  20    575.65    631.20     92.40     41 o
  -2   7  33     13.54      8.50     55.60     41 <
  -1  -4 -33     33.30     25.50     62.20     41 <
  -1  -2 -20    855.94    749.00    101.60     41 o
  -1   3  14  10011.00  10284.20    255.00     41 o
  -1   6  32     41.92     35.70     65.50     41 <
   0  -5 -34    261.93    295.30     81.50     41 o
   0   4  26    118.92     39.40     67.50     41 <
   0   6  36    106.85     74.40     68.70     41 <
   1  -6 -35     93.76     39.00     65.20     41 <
   1  -4 -22     47.28     49.20     69.70     41 <
   1  -3 -14   9437.60   9664.50    247.20     41 o
   1   1  12   1227.70   1108.10    122.10     41 o
   1   3  25   1292.30   1446.90    119.30     41 o
   1   4  30     28.51     58.50     66.60     41 <
   2  -7 -36      8.84     13.30     57.20     41 <
   2  -5 -23    195.96    128.30     74.70     41 <
   2  -4 -15   3464.50   3135.80    159.00     41 o
   2   2  24   1104.70   1038.80    109.50     41 o
   2   3  29     58.73     27.00     63.60     41 <
   3  -7 -32     14.85      3.40     53.50     41 <
   3  -6 -24     35.98     87.20     70.10     41 <
   3  -5 -16    684.59    804.40    104.70     41 o
   3   1  23    103.45     78.20     70.50     41 <
   3   2  28    356.63    427.80     87.50     41 o
   3   3  36     38.14     -5.00     47.00     41 <
   4  -8 -33     11.28     10.10     58.30     41 <
   4  -7 -25    522.89    610.00     93.10     41 o
   4  -6 -17    343.18    232.70     82.80     41 <
   4   0  22    103.03     96.80     72.90     41 <
   4   2  35     13.76     19.10     62.60     41 <
   5  -9 -34     86.90     -4.20     46.60     41 <
   5  -8 -26      2.91     24.20     61.20     41 <
   5  -7 -18     15.52     25.00     63.90     41 <
   5  -1  21   1364.10   1226.00    112.70     41 o
   5   1  34    255.91    235.20     78.80     41 <
   6  -8 -19    209.60    168.50     76.90     41 <
   6  -6  -6    103.43     81.30     77.90     41 <
   6  -2  20    499.79    725.80     97.90     41 o
   7 -10 -28    236.58    217.90     73.70     41 <
   7  -9 -20     37.51     37.70     63.40     41 <
   7  -6   1    658.26    780.60    105.10     41 o
   7  -4  14   1533.90   1640.60    127.30     41 o
   7  -3  19    118.41    142.00     78.30     41 <
   7  -1  32      2.55     19.10     60.20     41 <
   8 -11 -29      5.14    -10.00     45.40     41 <
   8 -10 -21    149.83    149.50     71.00     41 <
   8  -8  -8    677.33    586.30     93.60     41 o
   8  -7   0    560.86    553.30     92.50     41 o
   8  -5  13     21.16     18.90     62.40     41 <
   8  -4  18     41.00     56.00     68.60     41 <
   8  -2  31     62.29     33.90     60.60     41 <
   9 -11 -22    121.66    117.60     69.70     41 <
   9  -8  -1   1149.20   1090.00    107.50     41 o
   9  -6  12    151.09    126.20     76.50     41 <
   9  -5  17    219.77    236.20     81.60     41 <
   9  -4  25     55.70     34.40     65.40     41 <
   9  -3  30      3.61    -10.00     46.40     41 <
  10 -12 -23     24.30     20.50     59.00     41 <
  10 -10 -10    837.81    845.20    104.10     41 o
  10  -9  -2     21.12     -5.60     47.80     41 <
  10  -7  11    742.18    795.90     97.80     41 o
  10  -6  16     23.77     17.40     61.90     41 <
  10  -5  24    438.85    493.20     87.00     41 o
  10  -4  29     60.81     35.80     65.10     41 <
  11 -12 -19    112.53     65.00     66.30     41 <
  11 -10  -3     12.06     10.70     56.90     41 <
  11  -9   2     17.89     14.20     56.30     41 <
  11  -8  10    195.04    305.20     82.80     41 o
  11  -7  15     34.64     24.90     62.40     41 <
  11  -6  23     43.40     16.30     60.70     41 <
  11  -5  28     15.68     10.90     55.90     41 <
  12 -12 -12     36.08     30.60     60.30     41 <
  12 -11  -4    513.97    608.40     91.00     41 o
  12 -10   1    411.10    354.70     81.90     41 o
  12  -9   9    114.34     83.70     69.50     41 <
  12  -8  14    158.58    131.90     74.40     41 <
  12  -7  22    127.66    153.30     73.20     41 <
  12  -6  27     44.89     16.40     57.80     41 <
  13 -12  -5     84.23     45.30     64.20     41 <
  13 -11   0     97.46     84.10     68.90     41 <
  13 -10   8    108.06    132.60     71.30     41 <
  13  -9  13     92.28     33.60     63.80     41 <
  13  -8  21     37.60     13.20     57.70     41 <
  14 -13  -6      4.42     20.20     59.70     41 <
  14 -12  -1      2.46     19.90     58.60     41 <
  14 -11   7      3.98      7.80     54.30     41 <
  14 -10  12     24.97     11.40     57.20     41 <
  15 -12   6     33.10     54.70     66.20     41 <
 -14  11 -13      9.11     15.60     62.40     42 <
 -14  12  -5     11.34     31.60     67.00     42 <
 -14  13   0     15.91     58.80     66.90     42 <
 -13   9 -19     20.37     16.50     59.60     42 <
 -13  10 -14     82.93     89.30     71.40     42 <
 -13  11  -6     37.07     60.80     70.20     42 <
 -13  12  -1     87.10     57.80     69.20     42 <
 -12   8 -20     21.81     32.70     66.40     42 <
 -12  10  -7    116.20     82.20     70.20     42 <
 -12  11   1    205.41    214.90     78.40     42 <
 -12  12   6     45.14     83.70     70.50     42 <
 -12  13  14    178.70    189.80     75.80     42 <
 -11   6 -29     67.02     75.80     68.50     42 <
 -11   7 -21    100.67     42.40     68.10     42 <
 -11   8 -13     16.29     18.20     61.60     42 <
 -11   9  -8     33.14     62.80     68.60     42 <
 -11  10   0   1004.50   1216.10    113.10     42 o
 -11  12  13     70.68     59.00     66.10     42 <
 -11  13  18      0.90     12.40     59.00     42 <
 -10   5 -30      9.19    -10.00     47.10     42 <
 -10   6 -22     19.73     10.80     57.30     42 <
 -10   7 -14    116.60    114.10     76.50     42 <
 -10   9  -1     11.65    -10.00     48.80     42 <
 -10  11  12     57.31     33.40     64.20     42 <
  -9   4 -28     77.74     68.20     71.20     42 <
  -9   5 -23     77.64     51.00     68.40     42 <
  -9   6 -15     23.26     23.90     64.30     42 <
  -9   8  -2    130.65    124.80     75.20     42 <
  -9   9   6    273.81    235.60     84.20     42 <
  -9  10  11     30.60     88.00     68.70     42 <
  -9  11  19     53.90     49.20     66.40     42 <
  -9  12  24     64.79     79.00     69.60     42 <
  -8   3 -29     73.40     14.10     59.40     42 <
  -8   5 -16    199.95    202.90     80.40     42 <
  -8   6  -8     81.10     70.40     75.50     42 <
  -8  10  18     51.57     47.70     68.00     42 <
  -8  11  23      5.62     21.90     62.40     42 <
  -7   2 -30     39.97     38.80     67.10     42 <
  -7   4 -17    569.20    591.70     96.80     42 o
  -7   5  -9    105.38    148.50     79.20     42 <
  -7   7   4   1878.50   2123.30    135.20     42 o
  -7   9  17    166.22    215.80     79.80     42 <
  -6   1 -31     88.52     -5.30     48.80     42 <
  -6   2 -23    143.24    112.20     74.50     42 <
  -6   4 -10   1053.00    812.30    109.10     42 o
  -6   7  11    821.22    706.20    101.60     42 o
  -6   8  16    629.50    652.40     97.60     42 o
  -5   0 -32     13.50      0.60     50.50     42 <
  -5   1 -24    650.68    632.60     95.20     42 o
  -5   4  -3   1256.10   1219.30    123.80     42 o
  -5   6  10   2507.00   2914.40    153.80     42 o
  -5   9  28     71.38     57.50     68.40     42 <
  -4  -1 -33     67.50     31.40     62.80     42 <
  -4   3  -4   7532.60   7327.10    227.80     42 o
  -4   5   9   2344.10   2120.80    141.60     42 o
  -4   7  22    182.97    169.20     74.80     42 <
  -4   8  27     28.31     27.50     64.10     42 <
  -3  -2 -34    262.46    183.80     73.80     42 <
  -3  -1 -26     43.70     35.10     66.50     42 <
  -3   0 -18   2981.60   2699.20    148.90     42 o
  -3   2  -5    667.28   1105.80    139.60     42 o
  -3   6  21     94.03     41.50     68.50     42 <
  -3   8  34     90.06     13.80     60.90     42 <
  -2  -3 -35      7.38     12.10     58.80     42 <
  -2  -2 -27    181.92     94.60     72.30     42 <
  -2  -1 -19    370.52    267.90     86.00     42 o
  -2   4  15   4976.30   5280.80    193.40     42 o
  -2   5  20    472.85    483.00     92.30     42 o
  -2   7  33     16.52     15.30     59.60     42 <
  -1  -4 -36     15.94     35.90     66.90     42 <
  -1  -3 -28   1306.90   1552.50    119.70     42 o
  -1  -2 -20    578.87    624.60     97.30     42 o
  -1   3  14   8271.60   8312.20    233.40     42 o
  -1   5  27     32.01     34.10     63.60     42 <
  -1   6  32     43.45     17.70     59.40     42 <
   0   4  26     73.49     66.10     68.80     42 <
   1  -5 -30     24.26     27.10     61.30     42 <
   1  -4 -22    124.36    121.10     76.80     42 <
   1  -3 -14  11148.00  11031.20    266.60     42 o
   1   1  12   1901.80   1340.40    129.90     42 o
   1   3  25    979.97   1051.70    110.50     42 o
   1   4  30     60.66     89.20     69.80     42 <
   2  -6 -31    249.97     94.30     70.10     42 <
   2  -5 -23    149.57    137.50     74.10     42 <
   2  -4 -15   3183.70   3787.10    165.80     42 o
   2   2  24   1285.60   1129.70    113.40     42 o
   2   4  37     23.92     24.80     63.40     42 <
   3  -7 -32      3.04    -10.00     46.10     42 <
   3  -6 -24     29.90     11.60     59.40     42 <
   3  -5 -16    776.93   1005.60    108.90     42 o
   3   0  18   2869.10   2573.50    144.60     42 o
   3   1  23    105.84     75.90     70.50     42 <
   3   3  36     22.48     13.00     58.50     42 <
   4  -8 -33      8.29      4.60     53.60     42 <
   4  -7 -25    386.84    456.80     89.20     42 o
   4  -6 -17    373.83    311.10     85.60     42 o
   4  -3   4   9552.50   8492.10    245.70     42 o
   4  -1  17    104.01    112.00     81.00     42 <
   4   1  30     58.71     57.10     66.50     42 <
   4   2  35     12.41     -9.00     46.60     42 <
   5  -9 -34     94.08    105.90     69.10     42 <
   5  -8 -26      5.03     28.90     65.60     42 <
   5  -7 -18      4.79     11.40     58.80     42 <
   5  -4   3    991.77    694.90    111.70     42 o
   5  -2  16    859.32    883.30    107.70     42 o
   5   1  34    230.11    267.60     80.60     42 o
   6  -8 -19    147.38    137.60     73.30     42 <
   6  -7 -11    727.35    777.10    101.60     42 o
   6  -5   2    172.14    198.00     87.30     42 <
   6  -3  15   1095.30   1165.20    114.60     42 o
   6  -1  28     63.82     44.50     65.50     42 <
   7 -10 -28    231.25    327.10     81.70     42 o
   7  -9 -20     23.48      6.60     56.60     42 <
   7  -8 -12     19.14     17.60     64.00     42 <
   7  -6   1    488.69    572.90    100.90     42 o
   7  -4  14   1109.70   1464.30    117.90     42 o
   7  -2  27     25.84     -7.80     47.00     42 <
   7  -1  32     16.43     19.40     60.00     42 <
   8 -11 -29      4.49    -10.00     46.10     42 <
   8 -10 -21    155.28    141.00     73.40     42 <
   8  -9 -13    159.63     61.10     69.50     42 <
   8  -7   0    361.71    379.50     86.80     42 o
   8  -5  13     26.88     18.30     62.50     42 <
   8  -3  26     21.01     -8.10     48.60     42 <
   9 -11 -22    132.66     90.50     69.20     42 <
   9 -10 -14    503.84    785.00     97.50     42 o
   9  -8  -1    969.40    769.50    100.90     42 o
   9  -6  12    162.53    132.60     75.00     42 <
   9  -5  20     35.15     45.20     65.60     42 <
   9  -4  25     56.15     46.50     66.50     42 <
  10 -12 -23     32.30     11.20     56.70     42 <
  10 -11 -15     83.86     97.50     69.60     42 <
  10  -9  -2     26.92     10.80     58.50     42 <
  10  -8   6    785.76    894.20    100.90     42 o
  10  -7  11    900.20   1045.80    106.90     42 o
  10  -6  19     70.61     40.00     68.80     42 <
  10  -5  24    315.75    318.60     83.30     42 o
  10  -4  32     51.30     50.30     64.90     42 <
  11 -12 -16     57.78     91.90     69.00     42 <
  11 -10  -3      9.49     -3.70     47.00     42 <
  11  -9   5    189.23    172.00     76.20     42 <
  11  -8  10    314.82    313.20     82.90     42 o
  11  -7  18    738.28    735.80     96.70     42 o
  11  -6  23     28.95     16.80     59.70     42 <
  12 -13 -17     26.26     18.50     59.20     42 <
  12 -12 -12     26.98     29.70     63.40     42 <
  12 -11  -4    424.46    445.10     87.20     42 o
  12 -10   4     94.02     93.50     70.80     42 <
  12  -9   9    123.33    114.20     68.80     42 <
  12  -8  17     14.69     20.30     59.90     42 <
  12  -7  22    107.01     92.10     70.10     42 <
  13 -12  -5     55.23      9.20     57.70     42 <
  13 -11   3      3.05     -8.50     47.60     42 <
  13 -10   8    135.03    162.20     76.50     42 <
  13  -9  16     62.67     60.80     65.90     42 <
  13  -8  21     38.90     -2.10     46.60     42 <
  14 -13  -6      3.58     10.70     56.10     42 <
  14 -12   2      4.00     16.00     59.30     42 <
  14 -11   7      5.36     20.10     59.20     42 <
  14 -10  15      6.94     -6.50     46.10     42 <
  15 -12   6     26.22     -0.70     46.80     42 <
 -14  11 -16     16.30     11.80     57.90     43 <
 -14  11 -13     25.62     22.20     62.60     43 <
 -14  12  -8      1.76      2.80     54.90     43 <
 -14  13   0     18.25     47.20     67.30     43 <
 -13   9 -22     17.39     14.90     58.90     43 <
 -13  10 -14     93.42     55.00     69.40     43 <
 -13  11  -9     21.62     -9.30     48.80     43 <
 -13  12  -1     71.67     77.70     71.20     43 <
 -12   8 -23     30.71      4.00     55.20     43 <
 -12   9 -15     87.33     85.40     68.80     43 <
 -12  10  -7    127.50     59.10     67.30     43 <
 -12  11  -2     11.63    -10.00     49.70     43 <
 -12  12   6     55.00     46.40     67.10     43 <
 -12  13  11     59.94     27.10     62.90     43 <
 -11   6 -29     92.40     56.10     66.40     43 <
 -11   7 -24     44.76     20.50     62.40     43 <
 -11   8 -16     34.34     21.60     62.80     43 <
 -11   9  -8     11.37     24.30     63.00     43 <
 -11  13  18     10.38     23.10     62.70     43 <
 -10   5 -30      7.36      3.20     52.90     43 <
 -10   6 -22     17.33     33.10     66.30     43 <
 -10   7 -17     50.79     55.10     69.20     43 <
 -10   8  -9    247.42    225.80     79.30     43 <
 -10   9  -1     12.13     18.60     62.20     43 <
 -10  10   4     50.75     29.70     68.40     43 <
 -10  11  12    114.53     98.10     71.00     43 <
 -10  12  17    297.41    248.60     80.10     43 o
  -9   4 -31     86.52     58.60     69.50     43 <
  -9   5 -23     63.76     24.20     63.30     43 <
  -9   7 -10   1098.70   1099.30    108.90     43 o
  -9   8  -2    124.02    144.50     74.60     43 <
  -9  10  11     27.10      9.80     57.70     43 <
  -9  12  24     85.56     71.00     69.30     43 <
  -8   3 -32      9.35    -10.00     47.80     43 <
  -8   4 -24     79.15     91.70     70.00     43 <
  -8   5 -16    229.62    260.00     80.80     43 o
  -8   7  -3    152.36    181.80     83.00     43 <
  -8   9  10   1043.30    983.60    105.80     43 o
  -8  10  18    119.71     99.00     71.10     43 <
  -8  11  23     27.64     16.80     61.70     43 <
  -7   2 -33      6.93    -10.00     47.10     43 <
  -7   3 -25    393.75    483.80     91.90     43 o
  -7   4 -17    361.27    314.90     87.20     43 o
  -7   7   4   1888.80   1746.40    131.50     43 o
  -7   9  17    227.06    215.60     78.20     43 <
  -7  10  22     68.80     58.30     69.30     43 <
  -6   1 -34    287.77    271.50     79.80     43 o
  -6   2 -26    221.38    201.40     77.50     43 <
  -6   3 -18    329.45    344.70     87.70     43 o
  -6   4 -10    761.97    555.90    103.40     43 o
  -6   8  16    733.19    608.20     95.80     43 o
  -5   0 -32      9.69    -10.00     48.20     43 <
  -5   2 -19    601.73    514.10     94.30     43 o
  -5   3 -11   1120.50   1175.50    117.00     43 o
  -5   6  10   3012.00   3265.20    162.60     43 o
  -5   9  28    105.57    106.20     73.60     43 <
  -4  -1 -33     49.92     45.50     64.40     43 <
  -4   2 -12   9805.30   9912.30    253.20     43 o
  -4   5   9   1610.70   1567.90    128.50     43 o
  -4   7  22     90.74     59.40     68.20     43 <
  -4   8  27     38.79     32.80     63.00     43 <
  -3  -2 -34    255.46    248.40     79.40     43 o
  -3  -1 -26     82.50     93.80     72.50     43 <
  -3   2  -5    601.62    990.20    143.80     43 o
  -3   4   8  20038.00  20057.50    345.80     43 o
  -3   6  21    148.07     26.30     66.90     43 <
  -3   8  34    115.82     92.20     70.80     43 <
  -2  -3 -35     11.39      7.50     54.90     43 <
  -2  -2 -27    284.96    192.90     79.60     43 <
  -2   4  15   3957.70   3972.00    174.30     43 o
  -2   5  20    780.97    649.90     96.30     43 o
  -2   6  28    115.62    102.00     71.30     43 <
  -2   7  33     36.39     36.90     65.70     43 <
  -1  -4 -36     14.44     -2.10     48.30     43 <
  -1  -3 -28   1342.90   1423.40    115.80     43 o
  -1  -2 -20   1447.90   1270.40    116.50     43 o
  -1   3  14   7881.10   7974.50    226.20     43 o
  -1   5  27     44.37     35.80     66.60     43 <
  -1   6  32     48.04     24.80     65.30     43 <
   0   4  26     93.83     26.30     65.00     43 <
   1  -5 -30     37.74     67.00     70.80     43 <
   1  -4 -22    210.31    196.70     79.30     43 <
   1   2  20   1536.60   1183.10    115.60     43 o
   1   3  25   1053.60   1136.00    111.30     43 o
   2  -6 -31    133.62     56.70     67.20     43 <
   2  -5 -23    136.38     49.80     67.20     43 <
   2  -4 -15   3423.10   3965.70    172.20     43 o
   2   1  19    456.74    324.20     86.60     43 o
   2   3  32     77.68     54.70     69.70     43 <
   2   4  37     21.61     14.90     59.30     43 <
   3  -7 -32      5.10     12.30     58.20     43 <
   3  -6 -24     32.47      4.30     56.20     43 <
   3  -5 -16    908.20    952.30    107.70     43 o
   3  -2   5    614.51   1085.50    139.80     43 o
   3   0  18   2204.40   1853.90    133.20     43 o
   3   2  31    259.12    143.20     73.20     43 <
   3   3  36     18.58     -3.20     48.00     43 <
   4  -8 -33      8.75      1.40     50.90     43 <
   4  -7 -25    403.09    495.00     88.00     43 o
   4  -6 -17    383.10    474.30     90.90     43 o
   4  -3   4   8340.80   7602.90    234.90     43 o
   4  -1  17    114.10    145.90     82.10     43 <
   4   1  30     61.52    131.80     70.00     43 <
   4   2  35     15.07     -6.10     47.00     43 <
   5  -9 -34     69.74     91.30     68.20     43 <
   5  -8 -26      5.42     -0.40     48.90     43 <
   5  -7 -18     11.25     21.30     63.90     43 <
   5  -6 -10   2696.70   3214.40    161.70     43 o
   5  -4   3   1068.50   1250.50    122.60     43 o
   5  -1  24    876.42    858.90    102.20     43 o
   6  -8 -19    279.76    287.10     82.30     43 o
   6  -7 -11    406.60    341.40     85.80     43 o
   6  -4  10    760.93    566.90    100.20     43 o
   6  -2  23    116.54     83.50     72.20     43 <
   6  -1  28     96.45     37.50     65.10     43 <
   6   0  36     98.79     52.10     67.70     43 <
   7 -10 -28    282.46    270.30     77.80     43 o
   7  -9 -20     90.59     80.70     70.80     43 <
   7  -8 -12     27.29     61.30     69.50     43 <
   7  -5   9    143.86    187.40     80.50     43 <
   7  -3  22     54.85     33.40     68.40     43 <
   7  -2  27     46.81     37.00     67.70     43 <
   7  -1  35     13.95    -10.00     46.80     43 <
   8 -11 -29     12.84     -6.10     45.40     43 <
   8 -10 -21    192.32    209.40     77.50     43 <
   8  -9 -13    114.15     71.50     70.50     43 <
   8  -6   8     55.02     37.10     67.40     43 <
   8  -4  21     54.01     25.80     64.70     43 <
   8  -2  34    100.97    123.20     71.10     43 <
   9 -11 -22    166.67    182.30     75.60     43 <
   9 -10 -14    508.61    563.40     92.00     43 o
   9  -9  -6    494.41    507.30     88.90     43 o
   9  -7   7    238.65    194.60     78.40     43 <
   9  -5  20     22.49     17.50     61.50     43 <
   9  -3  33      7.59    -10.00     45.80     43 <
  10 -12 -23     44.39     11.20     59.60     43 <
  10 -11 -15     49.71     43.40     64.60     43 <
  10  -8   6    581.42    635.10     94.60     43 o
  10  -7  14    221.18    247.80     76.70     43 o
  10  -6  19     62.15     46.50     65.60     43 <
  10  -5  27     56.51     30.30     64.60     43 <
  10  -4  32     35.02     27.50     63.00     43 <
  11 -12 -16     80.99     29.30     61.70     43 <
  11 -11  -8    268.06    253.30     79.60     43 o
  11  -9   5    154.55     91.80     70.80     43 <
  11  -8  13     21.13     10.40     57.70     43 <
  11  -7  18    750.43    735.20     96.80     43 o
  11  -6  26     37.71     32.30     61.00     43 <
  12 -13 -17     27.15     18.70     58.80     43 <
  12 -10   4    100.67    130.20     70.50     43 <
  12  -9  12     22.02     19.60     60.80     43 <
  12  -8  17     15.21     29.00     63.30     43 <
  12  -7  25     34.74     37.50     62.40     43 <
  13 -13 -10    123.53    198.60     76.40     43 <
  13 -12  -2     37.85     -4.10     46.60     43 <
  13 -11   3      4.20      8.60     54.80     43 <
  13 -10  11     36.23     22.70     59.80     43 <
  13  -9  16     79.71     74.10     68.10     43 <
  13  -8  24    191.65    170.80     76.20     43 <
  14 -13  -3      3.74     15.10     57.30     43 <
  14 -12   2      1.50      3.20     53.20     43 <
  14 -11  10    269.78    259.50     78.40     43 o
  14 -10  15      7.01    -10.00     46.50     43 <
 -14  11 -16     12.74     -4.00     46.70     44 <
 -14  12 -11     30.77     22.70     63.10     44 <
 -14  13  -3      2.63     10.10     58.50     44 <
 -13  10 -17     20.22     11.60     57.90     44 <
 -13  11  -9      8.49    -10.00     48.00     44 <
 -13  12  -4    416.21    351.90     83.30     44 o
 -13  13   4     40.76     19.40     61.20     44 <
 -12   8 -26     22.12     17.30     60.20     44 <
 -12   9 -18     39.04     25.40     64.60     44 <
 -12  10 -10     25.96     24.10     65.20     44 <
 -12  11  -2     23.90     20.30     65.00     44 <
 -12  13  11     46.94     19.60     61.20     44 <
 -11   7 -24     31.36     16.80     60.10     44 <
 -11   9 -11     45.24     35.50     66.20     44 <
 -11  10  -3    291.80    218.70     79.70     44 <
 -11  12  10     23.41     49.90     66.30     44 <
 -11  13  18      2.59     -5.80     47.70     44 <
 -10   6 -25     26.23     12.80     58.90     44 <
 -10   7 -17     24.19     36.60     65.90     44 <
 -10   9  -4    919.38    970.10    103.60     44 o
 -10  10   4     25.41     78.90     71.80     44 <
 -10  12  17    281.80    165.50     74.00     44 <
 -10  13  22     11.34      3.20     53.40     44 <
  -9   4 -34     86.74    120.10     71.00     44 <
  -9   5 -26    220.37    169.50     74.00     44 <
  -9   6 -18     96.42     70.70     71.30     44 <
  -9   7 -10    972.56   1017.20    105.50     44 o
  -9  10  11     13.54     17.10     60.70     44 <
  -9  11  16    133.08    147.00     74.70     44 <
  -9  12  24     67.38     81.90     69.80     44 <
  -8   3 -35     70.34     64.30     68.60     44 <
  -8   4 -27     36.95     -5.80     49.20     44 <
  -8   5 -19    185.13    144.50     73.50     44 <
  -8   6 -11    627.23    543.30     96.70     44 o
  -8   7  -3    190.39    172.10     80.30     44 <
  -8   9  10    825.21    825.40    101.60     44 o
  -8  11  23      4.77    -10.00     48.90     44 <
  -7   2 -33     23.59      7.00     55.20     44 <
  -7   3 -25    598.68    656.90     96.40     44 o
  -7   5 -12    115.08    125.20     76.90     44 <
  -7   6  -4   1012.20    871.60    107.00     44 o
  -7   8   9     46.55     19.70     64.10     44 <
  -7   9  17    205.54    113.00     70.80     44 <
  -7  10  22     28.15     -2.80     48.60     44 <
  -6   1 -34    245.13    213.80     77.60     44 <
  -6   2 -26    269.48    256.50     81.60     44 o
  -6   5  -5   6319.80   5915.40    204.90     44 o
  -6   8  16    553.49    441.90     89.10     44 o
  -5   1 -27    189.44    126.80     73.60     44 <
  -5   2 -19    495.18    392.30     88.40     44 o
  -5   5   2    495.17    635.80    103.40     44 o
  -5   7  15    806.49    860.40    103.70     44 o
  -5   9  28     83.89     60.80     68.30     44 <
  -4  -1 -36     22.85    -10.00     91.40     44 <
  -4   0 -28    603.82    438.60     91.10     44 o
  -4   1 -20   3117.00   2830.00    150.60     44 o
  -4   2 -12  12260.00  12268.90    274.20     44 o
  -4   5   9   2807.60   2545.60    148.00     44 o
  -4   7  22    255.48    196.70     79.80     44 <
  -4   8  27     23.74     48.60     65.50     44 <
  -3  -2 -37     72.70     15.80     59.90     44 <
  -3  -1 -29     71.35     46.20     68.40     44 <
  -3   1 -13    268.16    246.00     93.40     44 <
  -3   4   8  16718.00  16025.70    313.80     44 o
  -3   6  21    123.21    140.40     73.70     44 <
  -3   7  29     70.99     65.10     67.10     44 <
  -3   8  34     72.14     60.20     67.90     44 <
  -2  -3 -38     19.80    -10.00     47.10     44 <
  -2  -3 -35      8.89     -4.90     47.30     44 <
  -2  -2 -30     33.81     30.60     65.00     44 <
  -2   0 -14  43823.00  45231.40    520.70     44 o
  -2   1  -6 121220.00 126243.00    841.80     44 o
  -2   4  15   3443.30   3495.70    160.40     44 o
  -2   6  28     35.61     13.30     59.00     44 <
  -2   7  33     18.59     11.50     60.30     44 <
  -1  -4 -39     19.22    -10.00     47.70     44 <
  -1  -4 -36     23.87     20.20     63.30     44 <
  -1  -3 -28   2495.80   2278.10    136.60     44 o
  -1   3  14   8284.80   8151.00    230.50     44 o
  -1   5  27     24.40     18.20     61.50     44 <
   0   4  26    133.31     53.80     67.80     44 <
   0   5  34    215.05    243.70     79.80     44 o
   1  -5 -30     16.89     41.20     63.50     44 <
   1  -4 -22    196.32    229.60     81.20     44 <
   1   2  20    730.02    609.80     99.30     44 o
   1   4  33     32.65     35.80     66.30     44 <
   2  -6 -31    180.57     89.70     70.50     44 <
   2  -5 -23    128.31     98.30     72.30     44 <
   2  -4 -15   4090.00   4109.50    177.10     44 o
   2  -1   6 116870.00 122245.00    830.60     44 o
   2   1  19    429.80    352.20     89.50     44 o
   2   3  32     87.53     54.90     66.80     44 <
   2   4  37     41.02     -4.60     47.70     44 <
   3  -7 -32      1.79     18.90     61.10     44 <
   3  -6 -24    135.93     92.20     69.80     44 <
   3  -5 -16    981.84   1072.20    111.40     44 o
   3   1  26     37.00      9.10     57.00     44 <
   3   2  31    235.80    158.60     74.80     44 <
   4  -8 -33     15.10     16.60     57.90     44 <
   4  -7 -25    424.92    431.10     88.70     44 o
   4  -6 -17    358.44    360.20     86.50     44 o
   4  -5  -9   3197.00   3236.80    162.50     44 o
   4  -2  12  10867.00  11021.10    266.60     44 o
   4   2  38     22.30     37.60     62.30     44 <
   5  -9 -34     53.66     69.30     67.00     44 <
   5  -8 -26     14.60     20.40     62.00     44 <
   5  -7 -18     17.49     19.20     61.80     44 <
   5  -6 -10   2201.90   2379.60    145.50     44 o
   5  -3  11   1311.10   1179.50    116.30     44 o
   5  -1  24    837.67    678.20     97.90     44 o
   5   1  37     73.80     -4.70     45.50     44 <
   6  -8 -19    211.92    181.30     76.20     44 <
   6  -7 -11    520.50    515.20     94.30     44 o
   6  -4  10    915.81    718.30    103.70     44 o
   6  -3  18    476.45    310.30     84.30     44 o
   6  -2  23    148.38     49.80     69.90     44 <
   6  -1  31     95.18     55.00     68.20     44 <
   6   0  36    107.02     64.10     69.70     44 <
   7 -10 -28    338.84    336.90     84.90     44 o
   7  -9 -20     25.74     25.20     62.90     44 <
   7  -8 -12     25.70     48.10     69.60     44 <
   7  -7  -4   1420.50   1581.60    123.10     44 o
   7  -4  17    384.31    396.40     88.70     44 o
   7  -2  30     43.10     29.30     64.30     44 <
   7  -1  35      9.75     -3.00     46.80     44 <
   8 -11 -29      8.03     -0.50     45.50     44 <
   8 -10 -21    141.96    113.40     70.40     44 <
   8  -9 -13    150.66    102.80     73.40     44 <
   8  -7   3    183.18    125.90     76.70     44 <
   8  -5  16    214.72    211.30     77.10     44 <
   8  -3  29     70.38     24.30     59.60     44 <
   8  -2  34    190.13    208.90     75.90     44 <
   9 -11 -22    181.18    161.90     76.20     44 <
   9 -10 -14    688.59    636.60     94.20     44 o
   9  -9  -6    372.96    223.30     80.60     44 <
   9  -8   2     58.79    112.50     70.60     44 <
   9  -6  15     25.39     21.40     62.00     44 <
   9  -5  23     87.92     59.90     65.90     44 <
   9  -4  28     96.74    102.90     69.30     44 <
  10 -12 -23     41.98     -2.50     47.80     44 <
  10 -11 -15     64.85     50.70     64.40     44 <
  10  -9   1      8.62      4.90     53.10     44 <
  10  -7  14    147.87    143.60     72.30     44 <
  10  -6  22     19.63     -3.10     46.40     44 <
  10  -5  27     49.18     31.60     62.90     44 <
  11 -12 -16     49.73     48.70     65.40     44 <
  11 -11  -8    392.01    309.70     81.60     44 o
  11 -10   0   1047.20   1072.60    106.40     44 o
  11  -9   8     20.33     -0.40     48.00     44 <
  11  -8  13     24.29     16.80     59.50     44 <
  11  -7  21    121.16    104.90     74.50     44 <
  11  -6  26     53.09     43.00     63.40     44 <
  12 -13 -17     50.76     13.10     57.40     44 <
  12 -11  -1    189.04    213.00     79.30     44 <
  12 -10   7    130.19     45.60     65.10     44 <
  12  -9  12     30.16     19.10     60.40     44 <
  12  -8  20     22.58     17.90     60.70     44 <
  13 -13 -10    209.29    161.60     74.60     44 <
  13 -12  -2     23.19      0.20     48.70     44 <
  13 -11   6     45.16     40.60     64.50     44 <
  13 -10  11     69.35     62.80     65.40     44 <
  13  -9  19     17.73     15.30     57.90     44 <
  14 -13  -3      3.86     -9.60     47.00     44 <
  14 -12   5      5.65     26.30     60.90     44 <
  14 -10  18     57.11     90.60     67.70     44 <
 -14  12 -11     30.42     18.30     62.10     45 <
 -14  13  -3      1.31    -10.00     48.60     45 <
 -13  10 -20     87.18     59.70     65.90     45 <
 -13  11 -12     12.53    -10.00     48.50     45 <
 -13  12  -4    255.83    215.50     80.70     45 <
 -13  13   4     46.20     32.20     64.40     45 <
 -13  14   9      6.70      4.40     55.80     45 <
 -12   8 -26     10.45      4.90     55.80     45 <
 -12   9 -18     56.24     29.90     64.80     45 <
 -12  11  -5    132.55    134.30     75.80     45 <
 -12  13  11     83.89     47.80     65.30     45 <
 -11   7 -27     45.40     14.60     59.20     45 <
 -11   8 -19     20.30      7.50     58.90     45 <
 -11   9 -11     28.91     25.10     64.60     45 <
 -11  11   2    416.53    364.70     89.00     45 o
 -11  12  10     26.26     12.80     59.90     45 <
 -11  13  15     26.66     24.40     63.40     45 <
 -10   6 -28    148.82     79.40     70.00     45 <
 -10   7 -20    591.02    589.30     94.90     45 o
 -10   8 -12     33.83    -10.00     49.50     45 <
 -10   9  -4    728.24    652.60     96.40     45 o
 -10  11   9     22.07     19.10     64.20     45 <
 -10  12  17    343.90    191.30     78.30     45 <
 -10  13  22      6.33     13.80     58.80     45 <
  -9   4 -34    109.89    103.70     72.50     45 <
  -9   5 -26    279.38    241.40     78.90     45 o
  -9   7 -13    245.78    227.50     82.10     45 <
  -9   8  -5    311.48    160.90     76.20     45 <
  -9  11  16    202.95    189.70     79.70     45 <
  -9  12  24    116.31     73.30     70.80     45 <
  -8   3 -35     63.16     37.20     66.00     45 <
  -8   4 -27     44.61      2.80     54.40     45 <
  -8   5 -19    183.67    114.30     73.70     45 <
  -8   8   2    125.03    100.30     73.30     45 <
  -8   9  10   1180.10   1064.80    108.10     45 o
  -8  10  15    322.74    205.90     79.50     45 <
  -8  11  23     44.73     28.80     66.00     45 <
  -7   2 -36     16.93     -6.80     47.40     45 <
  -7   3 -28   1026.50    917.30    102.40     45 o
  -7   4 -20   1086.20   1231.50    112.50     45 o
  -7   5 -12    138.45     94.60     74.90     45 <
  -7   8   9     56.12     93.50     75.20     45 <
  -7   9  17    259.95    226.90     79.80     45 <
  -7  10  22     16.55     21.20     62.90     45 <
  -6   1 -37     80.00     -4.30     47.70     45 <
  -6   2 -29     84.08     73.80     68.60     45 <
  -6   3 -21    109.32    179.50     79.40     45 <
  -6   4 -13   2015.00   2061.90    131.00     45 o
  -6   5  -5   5078.40   4856.00    187.90     45 o
  -6   8  16    863.52    725.00     99.20     45 o
  -5   0 -38     67.89     69.60     67.20     45 <
  -5   4  -6  12503.00  12810.90    280.20     45 o
  -5   5   2   1366.40   1238.80    122.00     45 o
  -5   7  15    588.33    426.40     91.40     45 o
  -5   9  28    121.07    104.20     71.50     45 <
  -4  -1 -36     24.54    -10.00     48.20     45 <
  -4   0 -28    703.59    585.60     92.80     45 o
  -4   1 -20   3440.30   3263.00    156.10     45 o
  -4   5   9   3207.60   2596.10    152.00     45 o
  -4   7  22    176.02    206.00     78.10     45 <
  -3  -2 -37     23.35      1.50     53.10     45 <
  -3  -1 -29    159.21    120.20     72.40     45 <
  -3   1 -13    441.56    497.70    103.30     45 o
  -3   4   8  18183.00  16882.70    321.40     45 o
  -3   6  21    209.96    151.70     76.80     45 <
  -3   7  29     70.87     28.40     63.70     45 <
  -3   8  34    148.24    136.10     71.20     45 <
  -2  -3 -38      3.80      7.00     55.00     45 <
  -2  -2 -30     41.03     42.00     64.60     45 <
  -2  -1 -22     28.85     33.40     67.50     45 <
  -2   0 -14  28845.00  30183.80    414.90     45 o
  -2   4  15   3377.00   3598.60    169.50     45 o
  -2   6  28     58.07     68.90     70.80     45 <
  -2   7  33     13.52      8.60     56.10     45 <
  -1  -4 -39     20.27     -9.40     46.30     45 <
  -1  -3 -31     61.21     25.40     61.10     45 <
  -1  -2 -23    268.61    124.20     75.80     45 <
  -1  -1 -15  19813.00  20922.70    353.70     45 o
  -1   3  14   9110.90   9157.70    241.00     45 o
  -1   4  22    512.64    359.70     89.10     45 o
  -1   5  27     63.16     41.10     64.40     45 <
  -1   6  35     75.61     46.60     66.50     45 <
   0  -4 -32    398.19    255.50     77.70     45 o
   0   5  34    200.99    157.30     77.00     45 <
   1  -5 -30     98.25    103.10     72.50     45 <
   1   2  20   1135.40   1007.70    109.90     45 o
   1   3  28   2167.40   2265.40    136.30     45 o
   1   4  33     26.12     -4.80     46.10     45 <
   2  -6 -31    157.69     73.50     67.10     45 <
   2  -5 -23    348.35    213.10     80.00     45 <
   2  -1   6 146930.00 151083.00    913.00     45 o
   2   2  27    292.45    254.00     81.50     45 o
   2   3  32     87.78     50.60     68.10     45 <
   3  -7 -32      5.90      6.30     55.60     45 <
   3  -6 -24     55.29     62.20     67.60     45 <
   3  -5 -16    970.59   1020.80    107.50     45 o
   3  -1  13    432.32    456.30    101.80     45 o
   3   1  26     49.58     34.70     67.60     45 <
   3   2  34    477.85    517.00     88.80     45 o
   4  -8 -33      6.15     19.40     60.70     45 <
   4  -7 -25    336.14    414.20     84.20     45 o
   4  -6 -17    288.24    279.90     80.80     45 o
   4  -5  -9   1503.80   1528.20    125.70     45 o
   4  -2  12   9990.00  10420.70    263.20     45 o
   4  -1  20   3843.50   3729.70    167.80     45 o
   4   1  33     41.69     22.50     61.30     45 <
   4   2  38     16.94      7.70     55.00     45 <
   5  -9 -34     64.25     74.00     69.00     45 <
   5  -8 -26      7.54     15.00     59.40     45 <
   5  -7 -18     17.58     31.30     66.10     45 <
   5  -6 -10   2872.70   3081.40    161.30     45 o
   5  -5  -2   1024.50    942.50    116.70     45 o
   5  -2  19    423.47    276.10     84.70     45 o
   5   0  32      5.37     31.10     65.00     45 <
   5   1  37     79.61     26.30     61.80     45 <
   6  -8 -19    317.51    290.30     81.70     45 o
   6  -7 -11    423.36    393.50     90.10     45 o
   6  -3  18    286.26    181.50     75.90     45 <
   6  -2  26    289.21    236.50     78.70     45 o
   6  -1  31    105.01     31.20     64.80     45 <
   7 -10 -28    213.73    307.30     81.60     45 o
   7  -9 -20     51.42     68.80     69.50     45 <
   7  -8 -12     27.46     18.60     63.20     45 <
   7  -7  -4   1577.80   2038.60    133.90     45 o
   7  -6   4   1041.60   1031.00    112.70     45 o
   7  -4  17    398.75    396.30     84.40     45 o
   7  -3  25    328.55    322.10     81.30     45 o
   7  -2  30     55.67     29.10     62.60     45 <
   8 -11 -29     24.27     44.70     63.60     45 <
   8 -11 -26      7.54     16.10     59.30     45 <
   8 -10 -21    210.91    216.10     76.40     45 <
   8  -9 -13    293.19    190.70     77.80     45 <
   8  -7   3     98.01    108.90     75.80     45 <
   8  -6  11   1414.60   1004.00    109.60     45 o
   8  -4  24     59.71     51.80     66.80     45 <
   9 -11 -19     53.82     45.50     66.70     45 <
   9  -9  -6    457.93    446.90     88.10     45 o
   9  -8   2     74.47     89.60     71.40     45 <
   9  -7  10    884.05    923.50    106.50     45 o
   9  -5  23     57.62     66.30     67.60     45 <
   9  -4  31    138.21     71.20     66.00     45 <
  10 -12 -20     37.53     31.70     64.20     45 <
  10 -11 -12    224.82    145.80     73.90     45 <
  10  -9   1     44.46     58.20     65.30     45 <
  10  -8   9    247.47    210.90     81.90     45 <
  10  -7  17     87.19     46.30     65.80     45 <
  10  -6  22     18.82     18.60     61.80     45 <
  10  -5  30      4.25      4.20     53.70     45 <
  11 -12 -13     87.52     77.40     66.50     45 <
  11 -10   0   1424.60   1441.40    116.70     45 o
  11  -9   8     20.89     26.00     60.30     45 <
  11  -8  16     58.39     60.40     69.00     45 <
  11  -7  21    166.52    159.20     74.70     45 <
  11  -6  29     67.18     41.20     64.60     45 <
  12 -13 -14    212.68    227.90     72.00     45 o
  12 -12  -6     78.74     40.40     64.10     45 <
  12 -11  -1    213.98    176.50     76.40     45 <
  12 -10   7    120.68     78.10     68.30     45 <
  12  -9  15    107.18     95.40     70.30     45 <
  13 -11   6     65.20     64.60     67.30     45 <
  13 -10  14     94.27     68.60     68.70     45 <
  13  -9  22     20.83     26.30     61.20     45 <
  14 -13   0     45.04     37.90     63.20     45 <
  14 -12   5      9.43      8.50     54.80     45 <
  14 -11  13     15.82    -10.00     47.50     45 <
 -14  12 -14     72.42     45.20     67.00     46 <
 -14  13  -6     75.43      8.20     60.10     46 <
 -13  10 -20     85.69     68.70     67.70     46 <
 -13  11 -12     26.59     22.60     61.00     46 <
 -13  12  -7     73.76     50.90     69.20     46 <
 -13  14   9      6.92     13.70     59.10     46 <
 -12   9 -21    193.63    201.30     75.70     46 <
 -12  10 -13     12.86     -7.80     48.00     46 <
 -12  11  -5    168.26    155.70     74.60     46 <
 -12  13   8     20.42     21.70     62.30     46 <
 -11   8 -22     62.20     19.40     62.30     46 <
 -11   9 -14    625.23    586.70     92.90     46 o
 -11  10  -6    109.07     80.10     70.90     46 <
 -11  11   2    427.88    401.80     87.40     46 o
 -11  13  15     11.10     11.90     58.30     46 <
 -10   6 -28     86.24    108.80     70.30     46 <
 -10   7 -20    714.37    791.80    102.50     46 o
 -10   8 -12     63.76     46.60     64.90     46 <
 -10  11   9     15.45     24.70     65.20     46 <
 -10  13  22     16.21     11.80     59.40     46 <
  -9   5 -29     32.92      0.90     51.80     46 <
  -9   6 -21     40.35      9.90     58.00     46 <
  -9   7 -13    192.74    139.10     76.70     46 <
  -9   8  -5    394.38    354.00     87.40     46 o
  -9  10   8    258.35    237.50     80.70     46 <
  -9  11  16    238.55    137.40     73.90     46 <
  -9  12  21     68.74      0.10     49.50     46 <
  -8   4 -30    100.39     86.80     70.80     46 <
  -8   5 -22     38.03     45.30     66.30     46 <
  -8   6 -14   3999.20   4431.80    173.80     46 o
  -8   7  -6   1573.70   1554.10    121.70     46 o
  -8   8   2     81.11    158.90     81.10     46 <
  -8  10  15    503.95    425.70     90.00     46 o
  -8  11  23     10.08     21.20     62.60     46 <
  -7   2 -36     33.24      8.80     57.50     46 <
  -7   3 -28   1695.20   1647.90    123.70     46 o
  -7   8   9     27.85     22.80     65.50     46 <
  -7  10  22     85.72    131.40     74.40     46 <
  -6   1 -37     89.49     42.10     65.10     46 <
  -6   2 -29    106.06     91.60     70.00     46 <
  -6   3 -21    415.13    466.80     90.20     46 o
  -6   4 -13   2244.40   2161.80    137.60     46 o
  -6   7   8    842.79    772.30    106.70     46 o
  -6   8  16    695.40    588.50     94.20     46 o
  -6   9  21    237.50    232.80     79.20     46 <
  -5   0 -38     56.16     54.80     64.90     46 <
  -5   1 -30     29.86     56.80     67.70     46 <
  -5   2 -22    553.11    465.30     88.20     46 o
  -5   3 -14   5942.40   6117.30    201.60     46 o
  -5   4  -6   9853.30  10369.80    255.20     46 o
  -5   7  15    440.12    381.10     88.80     46 o
  -5   9  28     71.20     34.80     67.20     46 <
  -4  -1 -39     71.54     94.40     71.30     46 <
  -4   7  22    129.45     87.10     71.70     46 <
  -3  -2 -37     71.30    -10.00     47.80     46 <
  -3  -1 -29    233.02    207.90     78.10     46 <
  -3   4   8  15787.00  15079.80    301.10     46 o
  -3   6  21    389.83    249.80     82.30     46 o
  -3   7  29     60.45     53.10     68.00     46 <
  -3   8  34     95.59     86.50     68.30     46 <
  -2  -3 -38      9.54     -8.50     47.10     46 <
  -2  -2 -30     11.87     21.70     63.90     46 <
  -2  -1 -22    187.93    188.60     79.50     46 <
  -2   0 -14  35149.00  38880.80    469.20     46 o
  -2   4  15   3073.40   2797.20    150.50     46 o
  -2   6  28     66.79     98.10     73.20     46 <
  -2   7  36     11.21      6.30     56.50     46 <
  -1  -4 -39      3.73     -7.80     47.00     46 <
  -1  -3 -31     48.37     26.60     64.00     46 <
  -1  -2 -23    147.81     91.20     74.10     46 <
  -1  -1 -15  14913.00  14864.10    302.20     46 o
  -1   3  14   9698.30   9539.50    248.00     46 o
  -1   4  22    403.68    271.00     83.30     46 o
  -1   5  27     81.79     61.10     67.60     46 <
  -1   6  35    107.63     74.10     67.60     46 <
   0  -4 -32    290.83    165.70     77.50     46 <
   0  -3 -24    197.59    219.90     77.20     46 <
   0   5  34    161.26    172.10     77.30     46 <
   1  -5 -33     66.70     63.00     67.00     46 <
   1   3  28   1332.70   1494.50    121.10     46 o
   1   4  33     40.43     40.30     65.50     46 <
   2  -6 -31    156.12     85.70     68.50     46 <
   2  -5 -23    144.12    157.90     75.40     46 <
   2   0  14  29796.00  30032.60    414.70     46 o
   2   2  27    243.55    183.40     76.90     46 <
   2   3  35      9.01      1.40     52.20     46 <
   3  -7 -32      4.79     17.40     59.70     46 <
   3  -6 -24    119.77    169.00     78.10     46 <
   3  -5 -16    806.48    803.10    105.70     46 o
   3  -1  13    528.19    430.20     98.20     46 o
   3   1  26    111.30     87.70     71.10     46 <
   3   2  34    238.05    198.00     76.40     46 <
   4  -8 -33     26.57     31.20     64.40     46 <
   4  -7 -25    500.57    471.30     89.20     46 o
   4  -6 -17    414.30    405.00     88.70     46 o
   4  -5  -9   2140.00   1994.00    137.70     46 o
   4  -1  20   1795.70   1807.50    131.50     46 o
   4   1  33     69.21     73.90     67.80     46 <
   5  -9 -34     60.86     -5.90     48.00     46 <
   5  -8 -26     22.78     16.00     62.20     46 <
   5  -7 -18     14.87     -6.80     48.60     46 <
   5  -6 -10   2275.20   2739.70    151.60     46 o
   5  -5  -2    263.67    208.10     93.10     46 <
   5  -4   6  12854.00  12725.00    280.10     46 o
   5  -2  19    490.90    444.90     89.80     46 o
   5  -1  27    204.80    159.10     76.60     46 <
   5   0  32      3.79     15.80     59.10     46 <
   6  -8 -19    344.63    356.30     83.70     46 o
   6  -5   5   4565.10   4413.80    181.40     46 o
   6  -4  13   3421.90   2673.40    150.90     46 o
   6  -2  26    122.96     56.70     66.90     46 <
   6  -1  34    431.43    406.20     85.90     46 o
   7 -10 -28    333.34    248.40     80.80     46 o
   7 -10 -25    196.77    163.50     73.50     46 <
   7  -6   4   1493.40   1451.70    122.20     46 o
   7  -5  12    151.82    128.50     76.50     46 <
   7  -3  25    364.21    436.50     87.80     46 o
   7  -2  33      6.58     16.00     59.70     46 <
   8 -11 -29     28.14     -4.60     46.40     46 <
   8 -11 -26     16.74     18.20     58.90     46 <
   8 -10 -18     14.48      9.10     58.30     46 <
   8  -9 -10   1127.60   1124.40    108.80     46 o
   8  -6  11    932.86    738.90     97.00     46 o
   8  -5  19    148.80     84.30     72.80     46 <
   8  -4  24    123.57    169.90     74.50     46 <
   8  -3  32     19.69     27.90     61.70     46 <
   9 -11 -19     16.71     27.10     61.90     46 <
   9 -10 -11     34.17     38.40     65.30     46 <
   9  -7  10   1067.10    984.70    105.40     46 o
   9  -6  18     92.99     70.50     70.40     46 <
   9  -5  26    415.08    254.10     78.80     46 o
   9  -4  31    107.45    134.50     69.20     46 <
  10 -12 -20     19.73     12.10     59.20     46 <
  10 -11 -12     71.61     61.60     66.50     46 <
  10 -10  -4     34.73     29.40     61.70     46 <
  10  -9   4    977.22    817.00     99.70     46 o
  10  -7  17     25.24     19.50     61.40     46 <
  10  -6  25     48.86     22.80     60.60     46 <
  10  -5  30      5.26     -0.40     46.50     46 <
  11 -12 -13     74.40     43.50     61.60     46 <
  11 -10   3    214.54    144.40     75.70     46 <
  11  -8  16     57.89     66.60     70.00     46 <
  11  -7  24     31.60     11.80     56.20     46 <
  11  -6  29    111.48     92.60     68.50     46 <
  12 -13 -14    168.88    152.40     72.50     46 <
  12 -12  -6     82.48    104.50     72.00     46 <
  12 -11   2     28.22     27.60     60.40     46 <
  12 -10  10     22.07     30.70     64.80     46 <
  12  -9  15    144.76    155.70     74.50     46 <
  12  -8  23     25.62     20.60     59.70     46 <
  13 -12   1     73.23      9.60     55.50     46 <
  13 -11   9     12.98     -5.20     46.80     46 <
  13 -10  17     24.31    -10.00     46.80     46 <
  13  -9  22     19.06     -1.60     45.30     46 <
  14 -13   0     20.19     20.60     59.80     46 <
  14 -12   8      4.34     -5.50     45.90     46 <
  14 -11  16     17.85      3.00     51.90     46 <
 -14  12 -14    116.21    106.60     72.80     47 <
 -14  13  -9      7.08     16.30     60.10     47 <
 -13  11 -15     30.86     30.10     64.90     47 <
 -13  12  -7     58.46     49.60     69.10     47 <
 -13  14   6     25.06     17.10     59.50     47 <
 -12   9 -24     59.81     29.40     63.30     47 <
 -12  10 -16    119.25     90.00     70.10     47 <
 -12  11  -8      9.91     27.90     64.10     47 <
 -12  12   0     40.64     24.80     64.40     47 <
 -12  13   8      9.57    -10.00     47.90     47 <
 -12  14  13     36.90     49.10     66.30     47 <
 -11   8 -25      8.32     17.60     60.80     47 <
 -11   8 -22     69.88     41.70     67.50     47 <
 -11   9 -14   1024.00    678.70     96.00     47 o
 -11  12   7    210.65    189.70     79.80     47 <
 -11  13  15     15.35     18.80     62.90     47 <
 -10   6 -31     31.52     35.60     62.70     47 <
 -10   7 -23     32.12     41.60     67.90     47 <
 -10   8 -15    306.80    281.30     81.40     47 o
 -10   9  -7    208.61    161.40     76.90     47 <
 -10  12  14     77.11     87.70     71.80     47 <
 -10  13  22     13.27     17.70     61.30     47 <
  -9   5 -32    132.23    119.30     70.10     47 <
  -9   6 -24     56.90     71.90     70.70     47 <
  -9   7 -16    121.69    110.40     74.80     47 <
  -9   8  -8    670.34    841.20    101.40     47 o
  -9   9   0    165.23    310.90     84.90     47 o
  -9  10   8     95.38     98.10     73.80     47 <
  -9  11  16    237.11    190.30     77.60     47 <
  -9  12  21     34.60     37.40     65.60     47 <
  -8   4 -33      9.18     -6.30     47.40     47 <
  -8   4 -30     96.34     97.80     71.20     47 <
  -8   5 -22     34.69     70.60     69.60     47 <
  -8   6 -14   5627.10   4808.50    182.90     47 o
  -8   9   7    604.44    464.20     93.20     47 o
  -8  10  15    364.28    241.70     80.20     47 o
  -8  11  23      5.91     13.70     60.20     47 <
  -7   3 -31     17.89     30.80     63.30     47 <
  -7   4 -23    187.03    131.10     72.80     47 <
  -7   5 -15    803.53    758.20    102.30     47 o
  -7   6  -7    798.51    885.20    107.90     47 o
  -7   9  14   1175.40   1214.10    114.00     47 o
  -7  10  22     14.10     16.60     62.20     47 <
  -6   2 -32     45.94     45.20     65.70     47 <
  -6   3 -24     55.33     71.10     68.70     47 <
  -6   6   0  31280.00  32238.50    429.20     47 o
  -6   7   8    539.32    528.30     97.60     47 o
  -6   8  16    933.05    916.30    104.80     47 o
  -6   9  21    167.15    170.80     75.90     47 <
  -5   1 -33    107.38     77.10     69.00     47 <
  -5   2 -22    939.31    573.20     94.20     47 o
  -5   7  15    766.38    656.10     97.70     47 o
  -5   9  28    161.28    157.40     73.80     47 <
  -4  -1 -39     61.49     58.00     67.20     47 <
  -4   1 -23    200.17    199.30     81.40     47 <
  -4   2 -15   4392.60   4534.70    180.50     47 o
  -4   3  -7  27333.00  25524.40    388.30     47 o
  -4   7  22    192.10    190.40     78.10     47 <
  -4   8  30     88.31     42.40     68.30     47 <
  -3  -1 -32     16.51     -3.40     47.60     47 <
  -3   0 -24    254.35    106.00     75.90     47 <
  -3   4   8  14462.00  14292.40    296.60     47 o
  -3   7  29     41.67     48.80     65.60     47 <
  -2  -2 -33     30.60     -1.70     48.30     47 <
  -2   4  15   4406.70   4428.80    179.40     47 o
  -2   5  23    458.35    288.60     82.90     47 o
  -2   6  28     89.43    120.60     71.70     47 <
  -2   7  36     17.98      2.10     53.10     47 <
  -1  -3 -34     22.38     -0.70     48.40     47 <
  -1  -3 -31    108.81     67.30     69.30     47 <
  -1  -2 -23    183.76    146.40     79.10     47 <
  -1  -1 -15  13539.00  13464.80    284.20     47 o
  -1   4  22    214.58    146.30     75.90     47 <
  -1   5  30    105.76     92.80     70.10     47 <
  -1   6  35     67.37     43.80     65.80     47 <
   0  -4 -32    291.66    275.00     81.70     47 o
   0  -3 -24    196.64    235.80     80.10     47 <
[truncated: 246,482 more chars]
